# Supplementary material for: Bdh1l Gene Expression Is a Potential Molecular Factor in the Evolution of Carotenoid‐Based Colour Diversity of Cichlid Fishes
Source: Mol Ecol. 2025 Aug 20;34(18):e70065. doi: 10.1111/mec.70065 (PMC12421482; doi:10.1111/mec.70065)
Supplement: Supplementary file 1 — Data S1: mec70065‐sup‐0001‐Supinfo.docx. [file MEC-34-e70065-s001.zip]

Archive with 5 entries (5 files):
- 3_Supplementary Information Table S3.xlsx
- 3_Supplementary Information Table S4.xlsx
- mec70065-sup-0001-Supinfo.docx
- 3_Supplementary Information Dataset 1.xlsx
- 3_Supplementary Information Table S2.xlsx
