# Supplementary material for: Bdh1l Gene Expression Is a Potential Molecular Factor in the Evolution of Carotenoid‐Based Colour Diversity of Cichlid Fishes
Source: Mol Ecol. 2025 Aug 20;34(18):e70065. doi: 10.1111/mec.70065 (PMC12421482; doi:10.1111/mec.70065)
Supplement: Supplementary file 1 — Data S1: mec70065‐sup‐0001‐Supinfo.docx. [file MEC-34-e70065-s001.zip › 3_Supplementary Information Table S4.xlsx]

## Sheet: shared DE genes, p(adj)
Bdh1l gene expression is a potential molecular factor in the evolution of carotenoid-based color diversity of cichlid fishes
Pooja Singh, Angelika Ziegelbecker, Christoph Hahn, Walter Goessler, Ronald A. Glabonjat, Ehsan Pashay Ahi, Kristina M. Sefc
Differentially expressed genes shared across the three taxon pairs (contrasts), with p(adj) < 0.05
DESeq2 results for genes that were differentially expressed in all three taxon pairs
Positive log2FoldChange indicates higher transcriptome abundance in red compared to yellow skin tissue.
contrast	baseMean	log2FoldChange	lfcSE	stat	pvalue	padj	gene ID	annotation
genes significantly DE in all three taxon pairs, higher expression in red-colored taxa
AhR versus AbY	362.943	3.25907	0.941807	3.46045	0.000539276	0.0325754	XLOC_032796|TM1_G0000031228	D-beta-hydroxybutyrate dehydrogenase mitochondrial-like (bdh1l)
TbR versus TbY	362.943	5.23039	0.9394	5.56779	2.57986e-08	6.059e-06	XLOC_032796|TM1_G0000031228	D-beta-hydroxybutyrate dehydrogenase mitochondrial-like (bdh1l)
TmR versus TmY	362.943	3.63373	0.936388	3.88058	0.000104208	0.00231317	XLOC_032796|TM1_G0000031228	D-beta-hydroxybutyrate dehydrogenase mitochondrial-like (bdh1l)
AhR versus AbY	2380.94	0.997623	0.297978	3.34798	0.000814036	0.0421983	XLOC_029658|TM1_G0000031890	scavenger receptor class B member 1 isoform (scarb1)
TbR versus TbY	2380.94	1.40099	0.297436	4.71023	2.47443e-06	0.000303768	XLOC_029658|TM1_G0000031890	scavenger receptor class B member 1 isoform (scarb1)
TmR versus TmY	2380.94	0.933051	0.297713	3.13407	0.00172403	0.018999	XLOC_029658|TM1_G0000031890	scavenger receptor class B member 1 isoform (scarb1)
AhR versus AbY	94.5133	3.56206	0.572969	6.21684	5.07256e-10	4.42853e-07	XLOC_019935|TM1_G0000029024	homeobox protein HMX2-like
TbR versus TbY	94.5133	2.88643	0.745348	3.87259	0.000107684	0.00608425	XLOC_019935|TM1_G0000029024	homeobox protein HMX2-like
TmR versus TmY	94.5133	4.53083	0.578166	7.83655	4.63078e-15	3.41786e-12	XLOC_019935|TM1_G0000029024	homeobox protein HMX2-like
AhR versus AbY	4.89206	4.58378	1.12093	4.08926	4.32751e-05	0.0052946	XLOC_028709|TM1_G0000004076	cadherin-13 isoform (cdh13)
TbR versus TbY	3.80054	3.93471	1.00231	3.92563	8.65017e-05	0.0051171	XLOC_028804|TM1_G0000004076	cadherin-13 isoform (cdh13)
TbR versus TbY	1.87401	4.31531	1.13997	3.78547	0.000153417	0.00800696	XLOC_028803|TM1_G0000004076	cadherin-13 isoform (cdh13)
TmR versus TmY	4.89206	3.62118	1.14736	3.1561	0.00159894	0.0180553	XLOC_028709|TM1_G0000004076	cadherin-13 isoform (cdh13)
TmR versus TmY	69.6702	0.952444	0.303854	3.13455	0.00172119	0.0189891	XLOC_028708|TM1_G0000004076	cadherin-13 isoform (cdh13)
genes significantly DE in all three taxon pairs, higher expression in yellow-colored taxa
AhR versus AbY	901.553	-2.47682	0.692314	-3.57759	0.000346775	0.0241093	XLOC_031002|TM1_G0000029068	beta-carotene 9'10'-oxygenase-like (bco2)
TbR versus TbY	901.553	-8.57483	0.711404	-12.0534	1.86122e-33	8.3678e-30	XLOC_031002|TM1_G0000029068	beta-carotene 9'10'-oxygenase-like (bco2)
TmR versus TmY	901.553	-3.63705	0.755745	-4.81254	1.49027e-06	8.33689e-05	XLOC_031002|TM1_G0000029068	beta-carotene 9'10'-oxygenase-like (bco2)
AhR versus AbY	30.9606	-1.86231	0.483638	-3.85062	0.000117819	0.0110811	XLOC_034339|TM1_G0000013223	interleukin-10 receptor subunit beta-like (il10rb)
TbR versus TbY	30.9606	-1.65353	0.513104	-3.2226	0.00127034	0.0395439	XLOC_034339|TM1_G0000013223	interleukin-10 receptor subunit beta-like (il10rb)
TmR versus TmY	30.9606	-2.02859	0.466393	-4.34952	1.36436e-05	0.00048649	XLOC_034339|TM1_G0000013223	interleukin-10 receptor subunit beta-like (il10rb)
AhR versus AbY	424.261	-3.24567	0.552494	-5.87458	4.23906e-09	2.60422e-06	XLOC_019598|TM1_G0000027381	melanocortin receptor 5 (mc5r)
TbR versus TbY	424.261	-2.07748	0.550001	-3.77723	0.000158579	0.00823539	XLOC_019598|TM1_G0000027381	melanocortin receptor 5 (mc5r)
TmR versus TmY	424.261	-3.09397	0.574858	-5.38215	7.3602e-08	7.391e-06	XLOC_019598|TM1_G0000027381	melanocortin receptor 5 (mc5r)
AhR versus AbY	9.30435	-20.4953	5.06729	-4.04463	5.2406e-05	0.0061262	XLOC_009013|TM1_G0000023567	transmembrane protein 256 isoform (tmem256)
TbR versus TbY	9.30435	-33.8484	5.07099	-6.6749	2.47407e-11	1.27642e-08	XLOC_009013|TM1_G0000023567	transmembrane protein 256 isoform (tmem256)
TmR versus TmY	9.30435	-34.4224	5.06935	-6.79031	1.11895e-11	3.88644e-09	XLOC_009013|TM1_G0000023567	transmembrane protein 256 isoform (tmem256)
AhR versus AbY	28.613	-0.823638	0.227231	-3.62467	0.000289326	0.0213098	XLOC_010673|TM1_G0000024895	parent_location~scaffold_185 119256 131455 -
TbR versus TbY	1.59252	-5.54916	1.61878	-3.42799	0.000608067	0.0231676	XLOC_010671|TM1_G0000024895	parent_location~scaffold_185 119256 131455 -
TmR versus TmY	28.613	-0.790512	0.260704	-3.03222	0.00242761	0.023967	XLOC_010673|TM1_G0000024895	parent_location~scaffold_185 119256 131455 -
genes significantly DE in all three taxon pairs, direction of difference not consistent across pairs
AhR versus AbY	596.016	-1.11329	0.268799	-4.14173	3.44695e-05	0.00444319	XLOC_036280|TM1_G0000032016	apoptosis-inducing factor 2
TbR versus TbY	596.016	1.40782	0.266088	5.29079	1.21786e-07	2.30888e-05	XLOC_036280|TM1_G0000032016	apoptosis-inducing factor 2
TmR versus TmY	596.016	0.762146	0.2667	2.85769	0.00426736	0.0352012	XLOC_036280|TM1_G0000032016	apoptosis-inducing factor 2
AhR versus AbY	1689.32	1.82356	0.322045	5.66243	1.49248e-08	7.30403e-06	XLOC_000945|TM1_G0000024551	dehydrogenase/reductase SDR family member on chromosome X-like
TbR versus TbY	1689.32	-1.10657	0.32222	-3.43421	0.000594284	0.0228082	XLOC_000945|TM1_G0000024551	dehydrogenase/reductase SDR family member on chromosome X-like
TmR versus TmY	1689.32	2.74935	0.321808	8.54346	1.30264e-17	1.74808e-14	XLOC_000945|TM1_G0000024551	dehydrogenase/reductase SDR family member on chromosome X-like
AhR versus AbY	12.9809	-3.21107	0.924851	-3.47198	0.00051663	0.0316042	XLOC_035487|TM1_G0000020927	ectonucleotide pyrophosphatase/phosphodiesterase family member 2
TbR versus TbY	2.31397	-3.44616	0.916105	-3.76175	0.000168732	0.00860641	XLOC_035543|TM1_G0000020927	ectonucleotide pyrophosphatase/phosphodiesterase family member 2
TmR versus TmY	8.21121	-3.68975	0.917142	-4.0231	5.74374e-05	0.00149799	XLOC_035545|TM1_G0000020927	ectonucleotide pyrophosphatase/phosphodiesterase family member 2
TmR versus TmY	6.0016	4.53914	1.60176	2.83384	0.0045992	0.0370849	XLOC_035546|TM1_G0000020927	ectonucleotide pyrophosphatase/phosphodiesterase family member 2
AhR versus AbY	2829.81	-1.10025	0.27266	-4.03524	5.45454e-05	0.00627468	XLOC_021339|TM1_G0000023916	endophilin-B2 isoform
TbR versus TbY	2829.81	1.00148	0.271502	3.68866	0.000225435	0.0106847	XLOC_021339|TM1_G0000023916	endophilin-B2 isoform
TmR versus TmY	2829.81	1.8642	0.271502	6.86624	6.59166e-12	2.46336e-09	XLOC_021339|TM1_G0000023916	endophilin-B2 isoform
AhR versus AbY	24.6006	-6.72297	1.35335	-4.96764	6.77726e-07	0.00018816	XLOC_002627|TM1_G0000022445	glutamate receptor 4-like isoform
TbR versus TbY	24.0924	2.84558	0.613141	4.64098	3.46753e-06	0.000393959	XLOC_002597|TM1_G0000022445	glutamate receptor 4-like isoform
TmR versus TmY	24.0924	2.68316	0.597645	4.48956	7.13721e-06	0.000297616	XLOC_002597|TM1_G0000022445	glutamate receptor 4-like isoform
TmR versus TmY	24.6006	3.26647	1.08841	3.00113	0.00268977	0.0256162	XLOC_002627|TM1_G0000022445	glutamate receptor 4-like isoform
AhR versus AbY	187.734	-1.24059	0.313935	-3.95173	7.75867e-05	0.00817605	XLOC_027778|TM1_G0000027111	myelin-associated glycoprotein-like isoform
TbR versus TbY	187.734	1.5706	0.310681	5.05536	4.29583e-07	6.7597e-05	XLOC_027778|TM1_G0000027111	myelin-associated glycoprotein-like isoform
TmR versus TmY	187.734	1.90205	0.309661	6.14236	8.13019e-10	1.60483e-07	XLOC_027778|TM1_G0000027111	myelin-associated glycoprotein-like isoform
AhR versus AbY	20.8527	-14.0825	2.35798	-5.97228	2.33966e-09	1.65916e-06	XLOC_033171|TM1_G0000033401	periaxin isoform
TbR versus TbY	20.8527	-31.664	2.20954	-14.3306	1.40982e-46	1.47895e-42	XLOC_033171|TM1_G0000033401	periaxin isoform
TmR versus TmY	20.8527	32.838	2.20843	14.8694	5.20787e-50	7.68759e-46	XLOC_033171|TM1_G0000033401	periaxin isoform
AhR versus AbY	267.752	-0.883924	0.266757	-3.3136	0.000921046	0.0452284	XLOC_039171|TM1_G0000009071	protein cordon-bleu isoform
TbR versus TbY	267.752	1.33012	0.26582	5.00385	5.61961e-07	8.58519e-05	XLOC_039171|TM1_G0000009071	protein cordon-bleu isoform
TmR versus TmY	267.752	1.10466	0.264008	4.18418	2.86195e-05	0.000863057	XLOC_039171|TM1_G0000009071	protein cordon-bleu isoform
AhR versus AbY	43.6095	7.50967	1.21323	6.1898	6.02406e-10	4.96967e-07	XLOC_007352|TM1_G0000015246	TRPM8 channel-associated factor homolog
TbR versus TbY	43.6095	-4.60096	1.10605	-4.1598	3.1853e-05	0.00235869	XLOC_007352|TM1_G0000015246	TRPM8 channel-associated factor homolog
TmR versus TmY	43.6095	3.22776	0.894327	3.60915	0.000307198	0.00527291	XLOC_007352|TM1_G0000015246	TRPM8 channel-associated factor homolog
AhR versus AbY	37.5025	4.02076	0.951198	4.22705	2.36779e-05	0.00331882	XLOC_011715|TM1_G0000017261	TRPM8 channel-associated factor homolog
TbR versus TbY	37.5025	-3.8029	1.01368	-3.75157	0.00017573	0.00890561	XLOC_011715|TM1_G0000017261	TRPM8 channel-associated factor homolog
TmR versus TmY	37.5025	2.76944	0.894718	3.09532	0.00196599	0.0207886	XLOC_011715|TM1_G0000017261	TRPM8 channel-associated factor homolog
AhR versus AbY	651.666	8.37282	0.919693	9.10392	8.71258e-20	2.79519e-16	XLOC_011715|TM1_G0000017262	TRPM8 channel-associated factor homolog
TbR versus TbY	651.666	-4.46545	0.812145	-5.49834	3.83383e-08	8.321e-06	XLOC_011715|TM1_G0000017262	TRPM8 channel-associated factor homolog
TmR versus TmY	651.666	3.21783	0.799894	4.02282	5.7506e-05	0.00149846	XLOC_011715|TM1_G0000017262	TRPM8 channel-associated factor homolog
AhR versus AbY	16.1021	6.55758	1.19137	5.50422	3.7081e-08	1.57453e-05	XLOC_007297|TM1_G0000015245	TRPM8 channel-associated factor homolog
TbR versus TbY	16.1021	-4.81476	1.19703	-4.02227	5.76394e-05	0.00377125	XLOC_007297|TM1_G0000015245	TRPM8 channel-associated factor homolog
TmR versus TmY	16.1021	2.99034	0.867823	3.4458	0.00056938	0.00842149	XLOC_007297|TM1_G0000015245	TRPM8 channel-associated factor homolog
AhR versus AbY	527.377	-0.942828	0.228766	-4.12136	3.76638e-05	0.00474893	XLOC_036986|TM1_G0000007164	uncharacterized protein LOC101463735
TbR versus TbY	527.377	0.719107	0.227423	3.16198	0.001567	0.0453351	XLOC_036986|TM1_G0000007164	uncharacterized protein LOC101463735
TmR versus TmY	527.377	-0.671884	0.228372	-2.94206	0.00326038	0.0292265	XLOC_036986|TM1_G0000007164	uncharacterized protein LOC101463735
AhR versus AbY	87.7392	7.04038	1.2741	5.52579	3.28008e-08	1.41357e-05	XLOC_022396|TM1_G0000020294	uncharacterized protein LOC109202850
TbR versus TbY	87.7392	-6.54031	1.48028	-4.4183	9.94793e-06	0.000918097	XLOC_022396|TM1_G0000020294	uncharacterized protein LOC109202850
TmR versus TmY	87.7392	-5.76169	1.26067	-4.57034	4.86939e-06	0.000218479	XLOC_022396|TM1_G0000020294	uncharacterized protein LOC109202850
AhR versus AbY	11.6103	-19.7901	5.06782	-3.90505	9.42062e-05	0.00944483	XLOC_013983|TM1_G0000012796	WSC domain-containing protein 2-like isoform
TbR versus TbY	11.6103	-37.5344	5.06772	-7.40656	1.29613e-13	1.10245e-10	XLOC_013983|TM1_G0000012796	WSC domain-containing protein 2-like isoform
TmR versus TmY	11.6103	36.9417	5.06836	7.28869	3.12981e-13	1.65002e-10	XLOC_013983|TM1_G0000012796	WSC domain-containing protein 2-like isoform

## Sheet: DE candidate genes
Bdh1l gene expression is a potential molecular factor in the evolution of carotenoid-based color diversity of cichlid fishes
Pooja Singh, Angelika Ziegelbecker, Christoph Hahn, Walter Goessler, Ronald A. Glabonjat, Ehsan Pashay Ahi, Kristina M. Sefc
Differentially expressed carotenoid candidate genes (in addition to those that had p(adj) < 0.05 in all taxon pairs)
DESeq2 results for carotenoid candidate genes, where p(adj) was not consistently < 0.05 in all three taxon pairs
Positive log2FoldChange indicates higher transcriptome abundance in red compared to yellow skin tissue.
contrast	baseMean	log2FoldChange	lfcSE	stat	pvalue	padj	gene ID	annotation
tetratricopeptide repeat protein 39B
AhR versus AbY	3810.07	1.10583	0.50308	2.19812	0.0279405	0.341123	XLOC_028574|TM1_G0000032630	tetratricopeptide repeat protein 39B-like isoform (ttc39b)
TbR versus TbY	3810.07	6.12121	0.505651	12.1056	9.86388e-34	5.17377e-30	XLOC_028574|TM1_G0000032630	tetratricopeptide repeat protein 39B-like isoform (ttc39b)
TmR versus TmY	3810.07	1.94207	0.503164	3.85971	0.000113521	0.00245368	XLOC_028574|TM1_G0000032630	tetratricopeptide repeat protein 39B-like isoform (ttc39b)
3 beta-hydroxysteroid dehydrogenase
AhR versus AbY	5838.13	1.26883	0.445387	2.84881	0.00438827	0.119874	XLOC_032720|TM1_G0000032294	3 beta-hydroxysteroid dehydrogenase/Delta 5-- (hsd3b)
TmR versus TmY	5838.13	2.50731	0.445379	5.62961	1.80613e-08	2.42374e-06	XLOC_032720|TM1_G0000032294	3 beta-hydroxysteroid dehydrogenase/Delta 5-- (hsd3b)
TbR versus TbY	5838.13	2.85435	0.445503	6.40703	1.48378e-10	6.39673e-08	XLOC_032720|TM1_G0000032294	3 beta-hydroxysteroid dehydrogenase/Delta 5-- (hsd3b)
dehydrogenase/reductase SDR family member 11 and isoforms
AhR versus AbY	212.107	1.281	0.203753	6.28703	3.23591e-10	3.01399e-07	XLOC_003287|TM1_G0000004556	dehydrogenase/reductase SDR family member 11 (dhrs11)
AhR versus AbY	421.432	1.73866	0.278456	6.24394	4.26687e-10	3.85005e-07	XLOC_035225|TM1_G0000031777	dehydrogenase/reductase SDR family member 11 isoform (dhrs11)
AhR versus AbY	18.5867	-2.38842	0.468545	-5.09752	3.44125e-07	0.000105705	XLOC_035228|TM1_G0000031777	dehydrogenase/reductase SDR family member 11 isoform (dhrs11)
AhR versus AbY	29.138	-1.46072	0.511507	-2.85572	0.00429392	0.118644	XLOC_035234|TM1_G0000031777	dehydrogenase/reductase SDR family member 11 isoform
AhR versus AbY	103.022	-0.958091	0.485143	-1.97486	0.0482835	0.451909	XLOC_003202|TM1_G0000004557	dehydrogenase/reductase SDR family member 11-like isoform
TmR versus TmY	23.0244	-4.29331	0.519309	-8.26735	1.36967e-16	1.44417e-13	XLOC_003203|TM1_G0000004560	dehydrogenase/reductase SDR family member 11 (dhrs11)
TmR versus TmY	2.77792	-5.77577	1.84678	-3.12747	0.00176317	0.019265	XLOC_023843|TM1_G0000001265	dehydrogenase/reductase SDR family member 11 (dhrs11)
TmR versus TmY	18.5867	1.23681	0.381712	3.24018	0.00119455	0.014507	XLOC_035228|TM1_G0000031777	dehydrogenase/reductase SDR family member 11 isoform (dhrs11)
TmR versus TmY	10.2888	1.46118	0.48432	3.01696	0.0025532	0.0247228	XLOC_035227|TM1_G0000031777	dehydrogenase/reductase SDR family member 11 isoform (dhrs11)
TmR versus TmY	10.5269	1.93126	0.677844	2.84912	0.004384	0.0357834	XLOC_035229|TM1_G0000031777	dehydrogenase/reductase SDR family member 11 isoform (dhrs11)
TmR versus TmY	310.652	-1.46963	0.355172	-4.13779	3.5067e-05	0.00101698	XLOC_003202|TM1_G0000004558	dehydrogenase/reductase SDR family member 11-like (dhrs11-like)
TmR versus TmY	49.2026	1.18702	0.51562	2.30212	0.0213284	0.10784	XLOC_003204|TM1_G0000004556	dehydrogenase/reductase SDR family member 11
TmR versus TmY	12.5906	-3.77516	1.69885	-2.22219	0.0262706	0.124108	XLOC_035236|TM1_G0000031777	dehydrogenase/reductase SDR family member 11 isoform
TmR versus TmY	693.774	-0.523737	0.265852	-1.97003	0.0488344	0.186609	XLOC_003203|TM1_G0000004559	dehydrogenase/reductase SDR family member 11-like
TbR versus TbY	11.5064	0.905359	0.27752	3.26233	0.00110502	0.0360374	XLOC_003206|TM1_G0000004556	dehydrogenase/reductase SDR family member 11 (dhrs11)
TbR versus TbY	49.1548	8.70183	1.37851	6.31249	2.74577e-10	1.06681e-07	XLOC_037591|TM1_G0000033783	dehydrogenase/reductase SDR family member 11-like (dhrs11-like)
TbR versus TbY	421.432	0.707526	0.25243	2.80285	0.00506524	0.0995058	XLOC_035225|TM1_G0000031777	dehydrogenase/reductase SDR family member 11 isoform (dhrs11)
TbR versus TbY	212.107	0.546432	0.199839	2.73436	0.00625014	0.113788	XLOC_003287|TM1_G0000004556	dehydrogenase/reductase SDR family member 11
TbR versus TbY	5.84393	-2.70773	1.12673	-2.40316	0.0162539	0.195344	XLOC_003290|TM1_G0000004556	dehydrogenase/reductase SDR family member 11
TbR versus TbY	11.3909	-2.76346	1.19167	-2.31898	0.0203963	0.220581	XLOC_003202|TM1_G0000004556	dehydrogenase/reductase SDR family member 11
dehydrogenase/reductase SDR family member 12-like
TmR versus TmY	363.472	1.07261	0.289576	3.70406	0.000212178	0.00399244	XLOC_008230|TM1_G0000001227	dehydrogenase/reductase SDR family member 12-like (dhrs12-like)
TbR versus TbY	363.472	0.995585	0.289813	3.43527	0.000591974	0.0227473	XLOC_008230|TM1_G0000001227	dehydrogenase/reductase SDR family member 12-like (dhrs12-like)
dehydrogenase/reductase SDR family member on chromosome X-like
AhR versus AbY	1689.32	1.82356	0.322045	5.66243	1.49248e-08	7.30403e-06	XLOC_000945|TM1_G0000024551	dehydrogenase/reductase SDR family member on chromosome X-like (dhrsx-like)
TmR versus TmY	1689.32	2.74935	0.321808	8.54346	1.30264e-17	1.74808e-14	XLOC_000945|TM1_G0000024551	dehydrogenase/reductase SDR family member on chromosome X-like (dhrsx-like)
TbR versus TbY	1689.32	-1.10657	0.32222	-3.43421	0.000594284	0.0228082	XLOC_000945|TM1_G0000024551	dehydrogenase/reductase SDR family member on chromosome X-like (dhrsx-like)
retinol dehydrogenases
TmR versus TmY	413.36	1.98265	0.354689	5.58982	2.27299e-08	2.88713e-06	XLOC_001975|TM1_G0000002447	retinol dehydrogenase 10 (rdh10)
TmR versus TmY	208.351	1.19628	0.271557	4.40526	1.05656e-05	0.000401557	XLOC_006628|TM1_G0000020786	retinol dehydrogenase 3-like (rdh3-like)
TmR versus TmY	145.447	1.94269	0.537738	3.61271	0.000303016	0.00521629	XLOC_033886|TM1_G0000029962	retinol dehydrogenase 12 (rdh12)

## Sheet: cytochrome P450 genes
Bdh1l gene expression is a potential molecular factor in the evolution of carotenoid-based color diversity of cichlid fishes
Pooja Singh, Angelika Ziegelbecker, Christoph Hahn, Walter Goessler, Ronald A. Glabonjat, Ehsan Pashay Ahi, Kristina M. Sefc
significantly DE cytochrome P450 genes
DESeq2 results for differentially expressed cytochrome P450 genes
Positive log2FoldChange indicates higher transcriptome abundance in red compared to yellow skin tissue.
contrast	baseMean	log2FoldChange	lfcSE	stat	pvalue	padj	gene ID	annotation
TmR versus TmY	342.545	1.8632	0.663211	2.80936	0.00496404	0.0390809	XLOC_015593|TM1_G0000022921	cytochrome P450 26C1
AhR versus AbY	3.1878	5.30603	1.52529	3.47871	0.000503835	0.0310227	XLOC_033371|TM1_G0000007081	cytochrome P450 2A8-like
TmR versus TmY	20.3491	1.42084	0.408805	3.4756	0.000509709	0.00779293	XLOC_020015|TM1_G0000025288	cytochrome P450 2F2-like
TbR versus TbY	113.791	-0.892611	0.255341	-3.49576	0.000472721	0.0192707	XLOC_007019|TM1_G0000000756	cytochrome P450 2J2-like
TbR versus TbY	748.117	-1.33136	0.387871	-3.43249	0.000598076	0.0229258	XLOC_007017|TM1_G0000000760	cytochrome P450 2J2-like
TmR versus TmY	828.687	2.78303	0.357654	7.78134	7.17583e-15	5.16713e-12	XLOC_025177|TM1_G0000025069	cytochrome P450 2J2-like
TmR versus TmY	489.442	0.968754	0.314646	3.07887	0.00207785	0.0215926	XLOC_025178|TM1_G0000025070	exons in T. moorii genome predicted as cytochrome P450 2J2-like isoform, cytochrome P450 2J6-like isoform, and unnamed protein product
AhR versus AbY	489.442	-0.71628	0.31403	-2.28093	0.0225525	0.302734	XLOC_025178|TM1_G0000025070	exons in T. moorii genome predicted as cytochrome P450 2J2-like isoform, cytochrome P450 2J6-like isoform, and unnamed protein product
TmR versus TmY	574.155	-0.807552	0.177536	-4.54868	5.39847e-06	0.000236819	XLOC_019727|TM1_G0000025363	cytochrome P450 2U1
TmR versus TmY	261.815	0.961668	0.355487	2.70521	0.00682606	0.048914	XLOC_004464|TM1_G0000012594	cytochrome P450 3A40 isoform
TmR versus TmY	151.71	0.98206	0.356477	2.7549	0.00587095	0.0440031	XLOC_030615|TM1_G0000028398	cytochrome P450 3A40-like
TmR versus TmY	19.9074	1.43368	0.510739	2.80707	0.00499936	0.0392464	XLOC_037207|TM1_G0000008454	cytochrome P450 4B1-like
TmR versus TmY	103.422	1.85655	0.462256	4.01628	5.91252e-05	0.0015292	XLOC_037206|TM1_G0000008452	cytochrome P450 4B1-like isoform
expression levels of cytochrome P450 cyp2j2 isoforms (tpm, transcripts per million)
Transcript_ID	AhR1	AhR2	AhR3	AhR4	AhR5	AhR6	AbY1	AbY2	AbY3	AbY4	AbY5	AbY6	TbR1	TbR2	TbR3	TbR4	TbR5	TbR6	TbY1	TbY2	TbY3	TbY4	TbY5	TbY6	TmR1	TmR2	TmR3	TmR4	TmR5	TmR6	TmY1	TmY2	TmY3	TmY4	TmY5	TmY6
XLOC_006904	32.999	41.0852	17.5733	7.81743	56.2383	74.0933	8.97302	52.7828	27.159	7.61717	33.7238	13.237	3.33381	1.81517	8.89864	0	0.66689	6.71785	33.7581	0.438994	0	0	17.3202	13.6432	0	0	2.82307	0.269245	0	1.96616	0	0	6.76419	0.184822	0	0
XLOC_006905	5.80764	2.92849	7.11083	2.63106	5.62495	4.13873	5.53416	9.95534	5.47347	2.98107	3.27264	17.4353	0	0	0	0	0	0	0.328626	0.037852	0.364742	0	0.12099	0	0	0.158086	0	0.088223	0	0	0	0.172527	0	0	0	0.423915
XLOC_006906	3.8944	0.944486	0	0	0.459926	0	5.19843	4.15252	2.24236	1.33007	1.09201	4.06795	0	0.479971	0.091908	0.212402	0.089039	0.182301	0.667203	0.500837	0.185238	0.261576	0.218012	0.494886	0.329432	2.15968	0	0	0	0	0	0	0.00952	0	0.517341	1.4897
XLOC_006907	0	0	0	0	0	0	0	0	0	3.5603	6.52983	14.7996	0	0	0	0	0	0	0	0	0	0	0	0	0	0	0	0	0	0	0	0	0	0	0	0
XLOC_007014	0	0	0	0	0	0	0.201224	0	0	0	0	0	0	0.19336	0	0	0.388495	4.79507	0.656949	0.559231	1.06208	0.834957	0.606721	1.8081	0	1.30631	0.566896	0	0.049781	2.14659	0.137315	0.488345	0	0	0.492416	0.550607
XLOC_007015	16.3616	7.64022	13.7829	13.9108	18.0232	12.4642	23.2302	19.6263	6.92379	4.85406	7.5502	22.1052	4.49915	2.43009	5.62418	6.14121	7.77727	4.07263	23.3068	17.2463	9.55668	2.33054	8.63128	5.44451	17.3226	14.0613	9.29009	31.6295	48.0207	12.8599	13.7509	18.4705	10.3591	0.851713	45.3203	10.4955
XLOC_007016	0	1.35345	2.0584	0	0.395278	0	0	0.65621	2.22138	1.21709	0.533771	6.26993	1.1783	0	0	0	0	0	0.208601	0.789919	0	0	0	0	0.366746	0	0	0.90476	0	0	0	0	0	0	1.67105	0.63818
XLOC_007017	97.9656	84.3317	100.631	90.4365	96.8823	59.7865	100.942	128.759	83.5093	35.099	73.2894	123.813	3.25868	5.81193	6.53978	11.0139	5.89892	4.38828	29.7259	27.1199	11.5308	7.72574	17.1831	12.1739	6.0119	3.0929	3.57427	6.37613	11.4464	2.53316	14.5725	11.417	5.67871	5.81326	16.1795	5.17636
XLOC_007018	1.86966	0.94422	0.620966	0.751177	0.022029	1.0419	2.6515	1.83548	1.35681	0.759999	0.227024	0.845353	1.72231	1.96614	1.10957	0.79189	1.91071	0.733643	3.7018	2.84574	2.58159	0.856072	1.90588	1.92146	0.985384	2.35437	0.426713	1.17604	1.47644	0.563973	0.877675	2.77706	2.62184	1.0042	2.14765	1.87833
XLOC_007019	12.0134	32.959	23.8277	33.8301	17.3685	16.9132	18.1347	18.8454	12.1611	23.1199	12.0967	8.71533	14.6394	9.21508	6.80935	7.81598	10.4204	8.27437	16.2059	18.6035	14.534	11.536	7.79358	20.8916	13.5125	15.8753	11.0673	10.3435	9.80401	9.13322	9.34501	27.3968	20.8609	11.2116	6.33916	11.7447
XLOC_007020	2.01331	0.604733	2.34014	4.66581	2.21316	1.50963	4.61817	2.08277	3.47692	3.49505	0.686197	0.724867	2.13709	2.60726	1.58376	2.44864	1.35385	1.33882	2.80927	3.29865	3.05146	2.20255	1.61969	1.82813	3.51461	3.56983	2.32158	2.43762	2.68925	1.8808	0.901576	4.8001	2.29387	0.181303	0.83743	2.67407
XLOC_025177	35.7427	27.8399	0	37.2529	31.024	0	47.8004	39.2481	0	22.7957	29.3946	91.8029	0	34.6429	40.5973	51.0882	53.001	0	43.586	43.9878	0	38.8243	0	37.3156	73.2123	0	0	0	93.4361	80.0215	0	15.1916	5.11368	0	0	20.5545
mean	17.3889	16.7193	13.9955	15.9413	19.021	14.1623	18.107	23.162	12.0437	8.90245	14.033	25.3181	2.56406	4.93016	5.93787	6.62602	6.79221	2.54191	12.9129	9.61906	3.57222	5.38098	4.61662	7.96011	9.60463	3.54815	2.50583	4.43542	13.9102	9.25878	3.29875	6.72616	4.47515	1.60391	6.1254	4.63548
maximum	97.9656	84.3317	100.631	90.4365	96.8823	74.0933	100.942	128.759	83.5093	35.099	73.2894	123.813	14.6394	34.6429	40.5973	51.0882	53.001	8.27437	43.586	43.9878	14.534	38.8243	17.3202	37.3156	73.2123	15.8753	11.0673	31.6295	93.4361	80.0215	14.5725	27.3968	20.8609	11.2116	45.3203	20.5545
sum	208.667	200.631	167.945	191.296	228.252	169.947	217.284	277.944	144.524	106.829	168.396	303.817	30.7687	59.1619	71.2545	79.5123	81.5065	30.503	154.955	115.429	42.8666	64.5718	55.3994	95.5213	115.256	42.5778	30.07	53.225	166.923	111.105	39.585	80.7139	53.7018	19.2469	73.5048	55.6258

## Sheet: DE transcripts AhR vs AbY
Bdh1l gene expression is a potential molecular factor in the evolution of carotenoid-based color diversity of cichlid fishes
Pooja Singh, Angelika Ziegelbecker, Christoph Hahn, Walter Goessler, Ronald A. Glabonjat, Ehsan Pashay Ahi, Kristina M. Sefc
DESeq2 results for differentially expressed genes in the comparison between AhR and Aby. Positive log2FoldChange indicates higher transcriptome abundance in red compared to yellow skin tissue.
gene	baseMean	log2FoldChange	lfcSE	stat	pvalue	padj	gene_id	id	annotation
TM1_G0000026906	99.7144	22.4602	1.34195	16.737	7.04777e-63	2.03497e-58	XLOC_021785|TM1_G0000026906	XLOC_021785	uncharacterized protein LOC109968581
TM1_G0000000223	221.215	20.8723	1.54446	13.5143	1.28798e-41	1.85946e-37	XLOC_000127|TM1_G0000000223	XLOC_000127	cell adhesion molecule 2-like
TM1_G0000031338	50.5707	4.53125	0.411261	11.0179	3.13191e-28	1.80862e-24	XLOC_026214|TM1_G0000031338	XLOC_026214	nt_db_hit~PREDICTED: Pundamilia nyererei zinc finger protein 431-like (LOC102207508) mRNA
TM1_G0000013632	29.425	-9.51301	0.873304	-10.8931	1.24299e-27	5.98169e-24	XLOC_034024|TM1_G0000013632	XLOC_034024	uncharacterized protein LOC102781223
TM1_G0000038711	129.198	23.3038	2.18357	10.6723	1.37131e-26	5.65645e-23	XLOC_020569|TM1_G0000038711	XLOC_020569	sodium channel subunit beta-2-like isoform
TM1_G0000017262	651.666	8.37282	0.919693	9.10392	8.71258e-20	2.79519e-16	XLOC_011715|TM1_G0000017262	XLOC_011715	TRPM8 channel-associated factor homolog
TM1_G0000024542	41.1027	-4.23199	0.507272	-8.34264	7.26521e-17	2.09776e-13	XLOC_000938|TM1_G0000024542	XLOC_000938	pinopsin-like isoform
TM1_G0000034555	938.392	-4.04846	0.510918	-7.92389	2.30191e-15	6.04229e-12	XLOC_036585|TM1_G0000034555	XLOC_036585	putative all-trans-retinol 1314-reductase
TM1_G0000024322	266.731	3.95823	0.513858	7.70295	1.32959e-14	3.19922e-11	XLOC_025292|TM1_G0000024322	XLOC_025292	multidrug resistance-associated protein 4-like isoform
TM1_G0000024498	107.407	4.8208	0.640182	7.53036	5.06005e-14	1.12388e-10	XLOC_023167|TM1_G0000024498	XLOC_023167	nt_db_hit~PREDICTED: Haplochromis burtoni protein NLRC3-like (LOC102294580) mRNA
TM1_G0000031337	20.7898	6.43436	0.856972	7.50825	5.99249e-14	1.17046e-10	XLOC_026212|TM1_G0000031337	XLOC_026212	zinc finger protein 431-like isoform
TM1_G0000038632	12.2911	18.9596	2.52581	7.50634	6.08054e-14	1.17046e-10	XLOC_005962|TM1_G0000038632	XLOC_005962	GTPase IMAP family member 2
TM1_G0000003951	1985.37	1.9383	0.261833	7.40281	1.33328e-13	2.27236e-10	XLOC_009178|TM1_G0000003951	XLOC_009178	von Willebrand factor A domain-containing protein 7-like
TM1_G0000038985	13.1828	19.5904	2.64651	7.40236	1.33788e-13	2.27236e-10	XLOC_028009|TM1_G0000038985	XLOC_028009	uncharacterized protein LOC109199507
TM1_G0000018127	188.208	-2.19961	0.302827	-7.2636	3.76923e-13	6.04626e-10	XLOC_037985|TM1_G0000018127	XLOC_037985	transmembrane protein 254
TM1_G0000018918	207.089	-4.97531	0.691373	-7.19627	6.18826e-13	9.40419e-10	XLOC_033140|TM1_G0000018918	XLOC_033140	aldose reductase-like
TM1_G0000027643	46.8846	22.4212	3.15972	7.09595	1.28464e-12	1.85464e-09	XLOC_014826|TM1_G0000027643	XLOC_014826	transmembrane protein 238-like
TM1_G0000036191	1313.19	4.7125	0.665763	7.07834	1.45893e-12	2.00595e-09	XLOC_010657|TM1_G0000036191	XLOC_010657	selection and upkeep of intraepithelial T-cells protein 1-like
TM1_G0000011568	95.2365	3.27101	0.463448	7.05799	1.68933e-12	2.21717e-09	XLOC_003606|TM1_G0000011568	XLOC_003606	nt_db_hit~PREDICTED: Haplochromis burtoni dnaJ-like chaperone JEM1 (LOC102299264) mRNA
TM1_G0000036033	1185.52	-3.13907	0.445616	-7.04433	1.86356e-12	2.3395e-09	XLOC_005625|TM1_G0000036033	XLOC_005625	uncharacterized protein LOC109201142
TM1_G0000028440	9.73996	7.74833	1.15948	6.68259	2.34761e-11	2.71139e-08	XLOC_016717|TM1_G0000028440	XLOC_016717	DDB1- and CUL4-associated factor 13
TM1_G0000038686	350.062	15.0954	2.31568	6.51878	7.08818e-11	7.87169e-08	XLOC_024092|TM1_G0000038686	XLOC_024092	stonustoxin subunit beta-like
TM1_G0000011714	72.5695	3.36807	0.518057	6.50136	7.95978e-11	8.51225e-08	XLOC_016678|TM1_G0000011714	XLOC_016678	contactin-associated protein-like 4 isoform
TM1_G0000017373	93.9003	-9.11872	1.43027	-6.37553	1.82329e-10	1.8802e-07	XLOC_011333|TM1_G0000017373	XLOC_011333	fibulin-7-like
TM1_G0000015258	203.232	-1.84054	0.28952	-6.35722	2.0544e-10	2.04547e-07	XLOC_007309|TM1_G0000015258	XLOC_007309	class I histocompatibility antigen F10 alpha chain-like
TM1_G0000007196	52.2297	3.14902	0.496038	6.34835	2.1764e-10	2.09472e-07	XLOC_036998|TM1_G0000007196	XLOC_036998	alpha-28-sialyltransferase 8B
TM1_G0000004556	212.107	1.281	0.203753	6.28703	3.23591e-10	3.01399e-07	XLOC_003287|TM1_G0000004556	XLOC_003287	dehydrogenase/reductase SDR family member 11
TM1_G0000031777	421.432	1.73866	0.278456	6.24394	4.26687e-10	3.85005e-07	XLOC_035225|TM1_G0000031777	XLOC_035225	dehydrogenase/reductase SDR family member 11 isoform
TM1_G0000029024	94.5133	3.56206	0.572969	6.21684	5.07256e-10	4.42853e-07	XLOC_019935|TM1_G0000029024	XLOC_019935	homeobox protein HMX2-like
TM1_G0000015246	43.6095	7.50967	1.21323	6.1898	6.02406e-10	4.96967e-07	XLOC_007352|TM1_G0000015246	XLOC_007352	TRPM8 channel-associated factor homolog
TM1_G0000030175	96.1682	-10.6835	1.73322	-6.16392	7.09658e-10	5.69185e-07	XLOC_025080|TM1_G0000030175	XLOC_025080	programmed cell death 1 ligand 1-like
TM1_G0000028571	33.8006	22.5709	3.68978	6.11714	9.52722e-10	7.23919e-07	XLOC_010561|TM1_G0000028571	XLOC_010561	nt_db_hit~
TM1_G0000035806	416.171	3.1416	0.517136	6.075	1.23986e-09	9.17943e-07	XLOC_002572|TM1_G0000035806	XLOC_002572	deoxyribonuclease-1-like isoform
TM1_G0000033401	20.8527	-14.0825	2.35798	-5.97228	2.33966e-09	1.65916e-06	XLOC_033171|TM1_G0000033401	XLOC_033171	periaxin isoform
TM1_G0000036112	16.5723	3.75746	0.629269	5.97114	2.35595e-09	1.65916e-06	XLOC_002100|TM1_G0000036112	XLOC_002100	uncharacterized protein LOC102299387
TM1_G0000017753	1242.58	1.58263	0.2654	5.96321	2.47333e-09	1.70036e-06	XLOC_007691|TM1_G0000017753	XLOC_007691	thyrotroph embryonic factor-like isoform
TM1_G0000009481	27.4022	16.3192	2.75069	5.93277	2.97868e-09	1.91375e-06	XLOC_029109|TM1_G0000009481	XLOC_029109	uncharacterized protein LOC102076367 isoform
TM1_G0000027047	126.787	-2.28465	0.385104	-5.93255	2.98257e-09	1.91375e-06	XLOC_031634|TM1_G0000027047	XLOC_031634	putative cation exchanger C521.04c isoform
TM1_G0000011816	55.0553	2.69846	0.455499	5.92419	3.13847e-09	1.97e-06	XLOC_002730|TM1_G0000011816	XLOC_002730	uncharacterized protein LOC109200515 isoform
TM1_G0000027381	424.261	-3.24567	0.552494	-5.87458	4.23906e-09	2.60422e-06	XLOC_019598|TM1_G0000027381	XLOC_019598	melanocortin receptor 5
TM1_G0000025356	47.4458	8.02589	1.3724	5.84808	4.97287e-09	2.99139e-06	XLOC_019746|TM1_G0000025356	XLOC_019746	hydroperoxide isomerase ALOXE3-like
TM1_G0000015182	427.968	-2.50239	0.428166	-5.84445	5.08246e-09	2.99492e-06	XLOC_010496|TM1_G0000015182	XLOC_010496	nuclear GTPase SLIP-GC-like
TM1_G0000037902	44.8628	-4.69797	0.808226	-5.8127	6.14744e-09	3.55002e-06	XLOC_039335|TM1_G0000037902	XLOC_039335	uncharacterized protein LOC103359624
TM1_G0000009208	209.187	2.34833	0.404579	5.80437	6.46085e-09	3.65785e-06	XLOC_015941|TM1_G0000009208	XLOC_015941	uncharacterized protein LOC102312101 isoform
TM1_G0000009918	50.565	-4.099	0.707648	-5.79242	6.93778e-09	3.85234e-06	XLOC_032897|TM1_G0000009918	XLOC_032897	coiled-coil domain-containing protein 158
TM1_G0000037903	55.197	-4.57086	0.793949	-5.75713	8.55579e-09	4.66113e-06	XLOC_039335|TM1_G0000037903	XLOC_039335	uncharacterized protein LOC106097627
TM1_G0000031795	104.921	4.5898	0.801144	5.72906	1.0099e-08	5.39999e-06	XLOC_030831|TM1_G0000031795	XLOC_030831	parent_location~scaffold_510 20260 27768 -
TM1_G0000012125	169.28	3.0961	0.543087	5.70094	1.19151e-08	6.25522e-06	XLOC_004699|TM1_G0000012125	XLOC_004699	uncharacterized protein LOC101474018 isoform
TM1_G0000031393	36.8622	2.87368	0.506208	5.67688	1.37177e-08	6.94886e-06	XLOC_024321|TM1_G0000031393	XLOC_024321	G2/M phase-specific E3 ubiquitin-protein ligase-like isoform
TM1_G0000009906	369.008	-1.41463	0.249811	-5.66282	1.48909e-08	7.30403e-06	XLOC_032892|TM1_G0000009906	XLOC_032892	UDP-glucuronosyltransferase 2A1-like isoform
TM1_G0000024551	1689.32	1.82356	0.322045	5.66243	1.49248e-08	7.30403e-06	XLOC_000945|TM1_G0000024551	XLOC_000945	dehydrogenase/reductase SDR family member on chromosome X-like
TM1_G0000030484	8.23327	6.97523	1.23662	5.64057	1.69491e-08	8.15648e-06	XLOC_027977|TM1_G0000030484	XLOC_027977	uncharacterized protein LOC109199983
TM1_G0000012731	559.883	0.971339	0.172797	5.62126	1.89566e-08	8.973e-06	XLOC_036028|TM1_G0000012731	XLOC_036028	selenoprotein O
TM1_G0000033667	87.5641	1.88355	0.33682	5.59216	2.24266e-08	1.02785e-05	XLOC_034460|TM1_G0000033667	XLOC_034460	von Willebrand factor A domain-containing protein 7-like isoform
TM1_G0000015843	158.793	-1.62623	0.292117	-5.56704	2.59108e-08	1.16898e-05	XLOC_005008|TM1_G0000015843	XLOC_005008	synaptophysin-like
TM1_G0000020294	87.7392	7.04038	1.2741	5.52579	3.28008e-08	1.41357e-05	XLOC_022396|TM1_G0000020294	XLOC_022396	uncharacterized protein LOC109202850
TM1_G0000015245	16.1021	6.55758	1.19137	5.50422	3.7081e-08	1.57453e-05	XLOC_007297|TM1_G0000015245	XLOC_007297	TRPM8 channel-associated factor homolog
TM1_G0000032397	30.4441	-3.1659	0.575517	-5.50096	3.77727e-08	1.58065e-05	XLOC_030595|TM1_G0000032397	XLOC_030595	monocarboxylate transporter 2
TM1_G0000004929	385.555	-1.61977	0.296825	-5.45698	4.8429e-08	1.99763e-05	XLOC_037383|TM1_G0000004929	XLOC_037383	short transient receptor potential channel 2-like
TM1_G0000014508	78.6122	4.54996	0.836967	5.43624	5.44153e-08	2.21294e-05	XLOC_004787|TM1_G0000014508	XLOC_004787	uncharacterized protein LOC102304058
TM1_G0000018352	480.692	4.82516	0.895109	5.39058	7.02324e-08	2.77793e-05	XLOC_020861|TM1_G0000018352	XLOC_020861	microfibril-associated glycoprotein 4-like
TM1_G0000033752	10.8467	15.3638	2.84887	5.39295	6.93105e-08	2.77793e-05	XLOC_034260|TM1_G0000033752	XLOC_034260	protein FAM184A-like isoform
TM1_G0000027200	281.977	-1.72192	0.32173	-5.35206	8.69583e-08	3.34778e-05	XLOC_030885|TM1_G0000027200	XLOC_030885	sepiapterin reductase
TM1_G0000039029	11.6951	-13.7158	2.56202	-5.35351	8.6265e-08	3.34778e-05	XLOC_032450|TM1_G0000039029	XLOC_032450	GTPase IMAP family member 4-like
TM1_G0000012302	11.0085	-2.98299	0.562362	-5.30438	1.13054e-07	4.23937e-05	XLOC_038197|TM1_G0000012302	XLOC_038197	uncharacterized protein LOC107392035
TM1_G0000020290	16.793	4.89382	0.928461	5.27089	1.35762e-07	5.02564e-05	XLOC_013805|TM1_G0000020290	XLOC_013805	sushi domain-containing protein 2 isoform
TM1_G0000021658	588.755	5.16277	0.981584	5.25963	1.44342e-07	5.27561e-05	XLOC_017754|TM1_G0000021658	XLOC_017754	H-2 class I histocompatibility antigen Q10 alpha chain-like
TM1_G0000015123	842.732	-0.831782	0.158759	-5.23926	1.61217e-07	5.81874e-05	XLOC_030794|TM1_G0000015123	XLOC_030794	glutathione reductase mitochondrial isoform
TM1_G0000035426	4.9797	-2.73192	0.522364	-5.22991	1.69593e-07	6.04545e-05	XLOC_001286|TM1_G0000035426	XLOC_001286	uncharacterized protein LOC106633085
TM1_G0000030278	69.668	3.63068	0.696865	5.21002	1.88821e-07	6.5687e-05	XLOC_024068|TM1_G0000030278	XLOC_024068	T-cell surface glycoprotein CD3 gamma chain isoform
TM1_G0000018382	27.44	4.74499	0.915437	5.18331	2.17988e-07	7.49307e-05	XLOC_005480|TM1_G0000018382	XLOC_005480	reticulon-4 receptor-like 1
TM1_G0000033650	357.565	-0.768086	0.148559	-5.17023	2.33802e-07	7.9421e-05	XLOC_036646|TM1_G0000033650	XLOC_036646	NADH dehydrogenase
TM1_G0000010137	219.404	-1.33747	0.259037	-5.16325	2.427e-07	8.14851e-05	XLOC_036535|TM1_G0000010137	XLOC_036535	leucine-rich repeat and coiled-coil domain-containing protein 1
TM1_G0000025340	831.842	-0.968822	0.188237	-5.14682	2.64943e-07	8.79305e-05	XLOC_019718|TM1_G0000025340	XLOC_019718	S-methyl-5'-thioadenosine phosphorylase
TM1_G0000031339	10.2305	3.33907	0.649285	5.14269	2.70829e-07	8.88626e-05	XLOC_026217|TM1_G0000031339	XLOC_026217	zinc finger protein 239-like
TM1_G0000019461	39.6783	4.02876	0.784703	5.13412	2.8347e-07	9.19652e-05	XLOC_012802|TM1_G0000019461	XLOC_012802	tetratricopeptide repeat protein 16 isoform
TM1_G0000031125	43.9897	2.35654	0.461056	5.11118	3.20161e-07	0.000101669	XLOC_020738|TM1_G0000031125	XLOC_020738	zinc finger protein 347-like
TM1_G0000037814	8.85913	-4.23017	0.827657	-5.11102	3.20424e-07	0.000101669	XLOC_015763|TM1_G0000037814	XLOC_015763	prostaglandin reductase 1-like
TM1_G0000007390	34.7931	-2.48665	0.486802	-5.10814	3.25352e-07	0.000102111	XLOC_022223|TM1_G0000007390	XLOC_022223	uncharacterized protein LOC107383711 isoform
TM1_G0000037165	9.86836	-2.93349	0.574895	-5.10265	3.34937e-07	0.000103989	XLOC_039111|TM1_G0000037165	XLOC_039111	sterile alpha motif domain-containing protein 3-like isoform
TM1_G0000031777	18.5867	-2.38842	0.468545	-5.09752	3.44125e-07	0.000105705	XLOC_035228|TM1_G0000031777	XLOC_035228	dehydrogenase/reductase SDR family member 11 isoform
TM1_G0000034698	18.5855	-2.57319	0.505084	-5.09457	3.49542e-07	0.000106239	XLOC_040446|TM1_G0000034698	XLOC_040446	uncharacterized protein LOC109204800 isoform
TM1_G0000007392	34.7694	-2.46758	0.488434	-5.05202	4.37168e-07	0.000131487	XLOC_022226|TM1_G0000007392	XLOC_022226	uncharacterized protein LOC107383711 isoform
TM1_G0000003128	25.1443	2.73162	0.542553	5.03476	4.78445e-07	0.000140966	XLOC_028226|TM1_G0000003128	XLOC_028226	hemicentin-2-like isoform
TM1_G0000039614	100.603	1.53217	0.304276	5.03547	4.76669e-07	0.000140966	XLOC_022078|TM1_G0000039614	XLOC_022078	parent_location~scaffold_3285 5733 5843 +
TM1_G0000014637	220.252	0.688893	0.136904	5.03194	4.85539e-07	0.000141611	XLOC_002509|TM1_G0000014637	XLOC_002509	UBAP1-MVB12-associated (UMA)-domain containing protein 1
TM1_G0000021287	67.5832	-2.51588	0.501243	-5.01927	5.18685e-07	0.000148282	XLOC_014635|TM1_G0000021287	XLOC_014635	protein NDRG3-like isoform
TM1_G0000037207	814.502	-1.00731	0.201559	-4.99761	5.80466e-07	0.000164317	XLOC_004755|TM1_G0000037207	XLOC_004755	enoyl-CoA delta isomerase 2 mitochondrial isoform
TM1_G0000027229	128.77	-1.80002	0.360984	-4.98644	6.15031e-07	0.000172412	XLOC_028137|TM1_G0000027229	XLOC_028137	uncharacterized protein LOC103476643
TM1_G0000022445	24.6006	-6.72297	1.35335	-4.96764	6.77726e-07	0.00018816	XLOC_002627|TM1_G0000022445	XLOC_002627	glutamate receptor 4-like isoform
TM1_G0000015750	4.47581	2.69393	0.542569	4.96514	6.86519e-07	0.000188786	XLOC_007578|TM1_G0000015750	XLOC_007578	uncharacterized protein LOC109201251
TM1_G0000033250	9.97754	-7.61084	1.53351	-4.96301	6.94081e-07	0.000189065	XLOC_032517|TM1_G0000033250	XLOC_032517	neoverrucotoxin subunit alpha-like
TM1_G0000004241	59.9189	3.03056	0.612687	4.94634	7.56199e-07	0.000204061	XLOC_020087|TM1_G0000004241	XLOC_020087	stonustoxin subunit beta-like
TM1_G0000029997	19.3755	-6.83794	1.38361	-4.94209	7.72889e-07	0.000206633	XLOC_031514|TM1_G0000029997	XLOC_031514	C-type lectin domain family 5 member A-like isoform
TM1_G0000038981	33.7086	-20.1052	4.09099	-4.91452	8.90006e-07	0.000235762	XLOC_026783|TM1_G0000038981	XLOC_026783	protein starmaker-like isoform
TM1_G0000028057	26.6	-5.53097	1.13216	-4.88535	1.03248e-06	0.000271016	XLOC_023512|TM1_G0000028057	XLOC_023512	MHC class IA antigen
TM1_G0000005805	170.781	-2.70435	0.554306	-4.87881	1.06727e-06	0.000277624	XLOC_035716|TM1_G0000005805	XLOC_035716	uncharacterized protein LOC102778482
TM1_G0000039114	62.8924	-3.88834	0.799512	-4.86339	1.15392e-06	0.000294851	XLOC_026870|TM1_G0000039114	XLOC_026870	uncharacterized protein LOC101480400
TM1_G0000021588	26.5952	-5.66745	1.17284	-4.83223	1.35011e-06	0.00033319	XLOC_005599|TM1_G0000021588	XLOC_005599	dynein intermediate chain 2 axonemal isoform
TM1_G0000025357	6.09042	7.49355	1.55021	4.8339	1.33885e-06	0.00033319	XLOC_019747|TM1_G0000025357	XLOC_019747	TBC domain-containing protein kinase-like protein-like isoform
TM1_G0000018354	346.269	-1.71106	0.354458	-4.82725	1.38431e-06	0.000335887	XLOC_020863|TM1_G0000018354	XLOC_020863	cGMP-dependent protein kinase 1-like
TM1_G0000034881	60.9368	-14.3833	2.97938	-4.82763	1.38167e-06	0.000335887	XLOC_038367|TM1_G0000034881	XLOC_038367	parent_location~scaffold_839 83020 85281 -
TM1_G0000037862	96.6302	-2.95073	0.612576	-4.81692	1.45789e-06	0.000350793	XLOC_013864|TM1_G0000037862	XLOC_013864	parent_location~scaffold_2149 13412 17308 -
TM1_G0000028488	65.6481	-2.13649	0.445362	-4.79721	1.60894e-06	0.000383939	XLOC_014407|TM1_G0000028488	XLOC_014407	uncharacterized protein LOC106675923
TM1_G0000016027	2213.94	-5.74422	1.20111	-4.78243	1.73189e-06	0.000409891	XLOC_040484|TM1_G0000016027	XLOC_040484	hydroperoxide isomerase ALOXE3-like
TM1_G0000011224	60.3833	3.8106	0.798109	4.77453	1.80125e-06	0.000422839	XLOC_025377|TM1_G0000011224	XLOC_025377	sodium channel protein type 4 subunit alpha
TM1_G0000015539	9.12194	3.33625	0.699151	4.77186	1.82536e-06	0.000425045	XLOC_033853|TM1_G0000015539	XLOC_033853	parent_location~scaffold_61 2445828 2556262 +
TM1_G0000028995	39.6446	3.93408	0.826292	4.76113	1.92515e-06	0.000444695	XLOC_019901|TM1_G0000028995	XLOC_019901	GTPase IMAP family member 8-like
TM1_G0000018715	1681.73	-1.00742	0.211718	-4.75834	1.95193e-06	0.000447302	XLOC_022878|TM1_G0000018715	XLOC_022878	aspartate aminotransferase cytoplasmic-like
TM1_G0000014542	12.3812	-5.21724	1.10495	-4.7217	2.33885e-06	0.000531748	XLOC_004804|TM1_G0000014542	XLOC_004804	kinesin-like protein KIF2A isoform
TM1_G0000001913	5.48294	15.7023	3.33929	4.70229	2.57262e-06	0.000571399	XLOC_025970|TM1_G0000001913	XLOC_025970	uncharacterized protein LOC106904307 isoform
TM1_G0000026580	1194.5	1.19495	0.254099	4.70271	2.56727e-06	0.000571399	XLOC_015332|TM1_G0000026580	XLOC_015332	ras-related protein Ral-A
TM1_G0000029415	9.7134	-6.03261	1.28744	-4.68574	2.78952e-06	0.000614845	XLOC_033028|TM1_G0000029415	XLOC_033028	inactive ubiquitin carboxyl-terminal hydrolase 54-like isoform
TM1_G0000038958	15.0562	23.7251	5.06673	4.68253	2.8335e-06	0.000619806	XLOC_026190|TM1_G0000038958	XLOC_026190	GTPase IMAP family member 7-like
TM1_G0000037496	73.2569	3.87528	0.828464	4.67767	2.90158e-06	0.00062547	XLOC_004185|TM1_G0000037496	XLOC_004185	uncharacterized protein LOC109199359
TM1_G0000038436	97.3235	1.44237	0.308359	4.67759	2.90272e-06	0.00062547	XLOC_016804|TM1_G0000038436	XLOC_016804	Protein NLRC3
TM1_G0000035738	3.61408	-5.61799	1.20196	-4.67404	2.95328e-06	0.000631652	XLOC_039639|TM1_G0000035738	XLOC_039639	dynein heavy chain 5 axonemal
TM1_G0000009922	2765.47	-1.24069	0.268498	-4.62084	3.82184e-06	0.000811411	XLOC_032899|TM1_G0000009922	XLOC_032899	uncharacterized protein At2g34460 chloroplastic-like
TM1_G0000031699	57.0479	2.40716	0.523505	4.59816	4.26242e-06	0.000891835	XLOC_024599|TM1_G0000031699	XLOC_024599	nt_db_hit~PREDICTED: Maylandia zebra uncharacterized LOC106676029 (LOC106676029) ncRNA
TM1_G0000031552	7.1435	-6.33252	1.3779	-4.59578	4.31139e-06	0.000895591	XLOC_030632|TM1_G0000031552	XLOC_030632	protein PLANT CADMIUM RESISTANCE 10-like
TM1_G0000033249	463.676	-1.60489	0.349852	-4.58732	4.4897e-06	0.000925969	XLOC_032508|TM1_G0000033249	XLOC_032508	protein NLRC3-like
TM1_G0000022753	9.75729	6.32901	1.3853	4.56871	4.90738e-06	0.00100493	XLOC_014760|TM1_G0000022753	XLOC_014760	uncharacterized protein LOC102081515 isoform
TM1_G0000005846	451.688	-2.9962	0.657238	-4.55877	5.14531e-06	0.00104624	XLOC_035739|TM1_G0000005846	XLOC_035739	uncharacterized protein LOC102776276
TM1_G0000010475	147.44	-0.955189	0.21053	-4.53706	5.70433e-06	0.0011438	XLOC_007262|TM1_G0000010475	XLOC_007262	rho GTPase-activating protein 24-like isoform
TM1_G0000004096	17.9646	7.00857	1.5474	4.52926	5.91898e-06	0.00117865	XLOC_028725|TM1_G0000004096	XLOC_028725	probable polypeptide N-acetylgalactosaminyltransferase 8 isoform
TM1_G0000034077	197.734	-0.906143	0.200135	-4.52766	5.96395e-06	0.00117947	XLOC_009100|TM1_G0000034077	XLOC_009100	parent_location~scaffold_1696 3535 16835 +
TM1_G0000009308	340.671	1.54361	0.341274	4.52308	6.09472e-06	0.00118252	XLOC_002398|TM1_G0000009308	XLOC_002398	multidrug resistance protein 1 isoform
TM1_G0000009395	553.847	-1.39268	0.308115	-4.51999	6.18415e-06	0.00118252	XLOC_038858|TM1_G0000009395	XLOC_038858	NUAK family SNF1-like kinase 1
TM1_G0000011003	94.0272	5.89343	1.30345	4.5214	6.14325e-06	0.00118252	XLOC_037549|TM1_G0000011003	XLOC_037549	protein S100-A1
TM1_G0000024720	637.448	-0.685638	0.151605	-4.52254	6.11023e-06	0.00118252	XLOC_011805|TM1_G0000024720	XLOC_011805	fragile X mental retardation syndrome-related protein 1 isoform
TM1_G0000031938	13.6742	-5.75312	1.27172	-4.52387	6.07179e-06	0.00118252	XLOC_025639|TM1_G0000031938	XLOC_025639	uncharacterized protein LOC109194429 isoform
TM1_G0000025602	33.3316	-4.89412	1.08466	-4.51213	6.41808e-06	0.00121918	XLOC_008331|TM1_G0000025602	XLOC_008331	LOW QUALITY PROTEIN: heat shock protein 30
TM1_G0000013631	3.17996	-4.13415	0.918547	-4.50075	6.77151e-06	0.00126961	XLOC_034026|TM1_G0000013631	XLOC_034026	26S proteasome non-ATPase regulatory subunit 3
TM1_G0000033109	60.3053	2.60028	0.577715	4.50098	6.76419e-06	0.00126961	XLOC_030528|TM1_G0000033109	XLOC_030528	limulus clotting factor C-like
TM1_G0000027759	249.89	-4.35633	0.972377	-4.48009	7.46127e-06	0.00138992	XLOC_011430|TM1_G0000027759	XLOC_011430	barrier-to-autointegration factor-like protein
TM1_G0000002982	581.994	1.47485	0.329363	4.4779	7.53804e-06	0.00139324	XLOC_010109|TM1_G0000002982	XLOC_010109	alpha-2B adrenergic receptor-like
TM1_G0000007713	33.5941	2.51944	0.562773	4.47684	7.57565e-06	0.00139324	XLOC_008095|TM1_G0000007713	XLOC_008095	nt_db_hit~PREDICTED: Haplochromis burtoni butyrophilin-like protein 2 (LOC102292587) mRNA
TM1_G0000021308	271.439	1.47481	0.329764	4.47232	7.73748e-06	0.001414	XLOC_014606|TM1_G0000021308	XLOC_014606	neural cell adhesion molecule L1.1-like
TM1_G0000000131	426.522	-2.07764	0.46563	-4.462	8.11982e-06	0.00146532	XLOC_000076|TM1_G0000000131	XLOC_000076	glyceraldehyde-3-phosphate dehydrogenase-like
TM1_G0000008066	59.0472	-1.9415	0.436066	-4.45231	8.49512e-06	0.00151412	XLOC_021675|TM1_G0000008066	XLOC_021675	homeobox protein Hox-A7
TM1_G0000025613	5.2333	22.5215	5.06753	4.44428	8.81861e-06	0.00156214	XLOC_008338|TM1_G0000025613	XLOC_008338	parent_location~scaffold_160 1025021 1025494 -
TM1_G0000017941	469.069	1.07409	0.241777	4.44248	8.89261e-06	0.00156564	XLOC_016276|TM1_G0000017941	XLOC_016276	inter-alpha-trypsin inhibitor heavy chain H3 isoform
TM1_G0000011879	5763.32	1.11135	0.250999	4.4277	9.5245e-06	0.00164885	XLOC_031700|TM1_G0000011879	XLOC_031700	collagen alpha-1(XII) chain-like
TM1_G0000030381	195.597	1.49267	0.337053	4.42858	9.48575e-06	0.00164885	XLOC_030064|TM1_G0000030381	XLOC_030064	guanine nucleotide-binding protein G(I)/G(S)/G(O) subunit gamma-5
TM1_G0000022545	8.73254	2.75426	0.622408	4.42516	9.63697e-06	0.0016563	XLOC_016975|TM1_G0000022545	XLOC_016975	uncharacterized protein LOC102205532
TM1_G0000017869	247.204	-2.59834	0.587829	-4.42023	9.85946e-06	0.00168451	XLOC_005427|TM1_G0000017869	XLOC_005427	uncharacterized protein LOC109196570
TM1_G0000007611	737.762	-1.0559	0.238993	-4.4181	9.9572e-06	0.0016912	XLOC_015175|TM1_G0000007611	XLOC_015175	trifunctional enzyme subunit beta mitochondrial
TM1_G0000006015	12.7739	-3.09819	0.705152	-4.39366	1.1146e-05	0.00188205	XLOC_020360|TM1_G0000006015	XLOC_020360	amyloid beta A4 precursor protein-binding family B member 3
TM1_G0000016982	4.25376	22.2365	5.06781	4.38779	1.14507e-05	0.00192225	XLOC_017194|TM1_G0000016982	XLOC_017194	dual specificity protein kinase CLK4-like
TM1_G0000000670	409.459	-0.746434	0.170424	-4.37986	1.18758e-05	0.00195944	XLOC_012261|TM1_G0000000670	XLOC_012261	NADH dehydrogenase
TM1_G0000029061	55.7667	-1.67116	0.38146	-4.38097	1.18153e-05	0.00195944	XLOC_008611|TM1_G0000029061	XLOC_008611	vang-like protein 2
TM1_G0000031325	3.87369	-3.80881	0.874272	-4.35655	1.3213e-05	0.00216768	XLOC_026205|TM1_G0000031325	XLOC_026205	ganglioside-induced differentiation-associated protein 2 isoform
TM1_G0000001151	14.5345	-4.13343	0.949495	-4.3533	1.34106e-05	0.00218768	XLOC_008186|TM1_G0000001151	XLOC_008186	chloride channel protein 2-like isoform
TM1_G0000038987	35.2238	5.03617	1.15775	4.34995	1.36169e-05	0.00220885	XLOC_023824|TM1_G0000038987	XLOC_023824	GTPase IMAP family member 8-like
TM1_G0000019388	483.684	0.703697	0.161976	4.34446	1.3962e-05	0.00225217	XLOC_024633|TM1_G0000019388	XLOC_024633	heme-binding protein 1-like
TM1_G0000034897	765.977	1.06014	0.244459	4.33669	1.44647e-05	0.00232029	XLOC_039315|TM1_G0000034897	XLOC_039315	mucin-2 isoform
TM1_G0000004052	154.082	-0.895292	0.206706	-4.33123	1.48276e-05	0.00236537	XLOC_028697|TM1_G0000004052	XLOC_028697	anaphase-promoting complex subunit 13 isoform
TM1_G0000012146	629.988	-0.633438	0.146441	-4.32555	1.52153e-05	0.00241388	XLOC_004715|TM1_G0000012146	XLOC_004715	ATP synthase subunit epsilon mitochondrial
TM1_G0000027046	235.178	2.01577	0.466232	4.32354	1.53544e-05	0.00242264	XLOC_031626|TM1_G0000027046	XLOC_031626	kelch domain-containing protein 10
TM1_G0000021477	6.06523	-4.30801	0.997979	-4.31674	1.58351e-05	0.00248491	XLOC_022749|TM1_G0000021477	XLOC_022749	katanin p80 WD40 repeat-containing subunit B1
TM1_G0000016694	6.62974	-4.4094	1.02319	-4.30947	1.63646e-05	0.00255411	XLOC_006376|TM1_G0000016694	XLOC_006376	rho guanine nucleotide exchange factor 28-like isoform
TM1_G0000009704	601.057	-1.06985	0.249417	-4.28942	1.79144e-05	0.00277676	XLOC_038749|TM1_G0000009704	XLOC_038749	long-chain-fatty-acid--CoA ligase 1-like isoform
TM1_G0000019480	844.776	-0.752348	0.175431	-4.28856	1.79835e-05	0.00277676	XLOC_006014|TM1_G0000019480	XLOC_006014	very long-chain specific acyl-CoA dehydrogenase mitochondrial
TM1_G0000028562	24.6458	-12.3521	2.88148	-4.28671	1.81337e-05	0.00278506	XLOC_010555|TM1_G0000028562	XLOC_010555	leukocyte tyrosine kinase receptor
TM1_G0000009766	173.881	1.43563	0.335219	4.28266	1.84668e-05	0.00279168	XLOC_006208|TM1_G0000009766	XLOC_006208	NACHT LRR and PYD domains-containing protein 12-like isoform
TM1_G0000015707	43.0682	-1.50345	0.350937	-4.28409	1.83487e-05	0.00279168	XLOC_004629|TM1_G0000015707	XLOC_004629	hepatocyte cell adhesion molecule-like
TM1_G0000031807	29.9148	1.98645	0.465652	4.26595	1.99056e-05	0.002978	XLOC_030834|TM1_G0000031807	XLOC_030834	potassium voltage-gated channel subfamily H member 2 isoform
TM1_G0000004670	290.584	1.19503	0.28081	4.25566	2.08432e-05	0.00307055	XLOC_003259|TM1_G0000004670	XLOC_003259	heat shock factor protein 2
TM1_G0000007182	143.274	1.03785	0.243867	4.2558	2.08307e-05	0.00307055	XLOC_037042|TM1_G0000007182	XLOC_037042	zinc finger protein 710-like isoform
TM1_G0000001518	376.982	1.77574	0.417867	4.24954	2.14209e-05	0.00309825	XLOC_025001|TM1_G0000001518	XLOC_025001	nt_db_hit~PREDICTED: Maylandia zebra family with sequence similarity 3 member A (fam3a) mRNA
TM1_G0000022802	42.8553	5.89377	1.38723	4.24858	2.15127e-05	0.00309825	XLOC_013599|TM1_G0000022802	XLOC_013599	uncharacterized protein LOC108267897 isoform
TM1_G0000034964	541.217	2.19728	0.516731	4.25228	2.11608e-05	0.00309825	XLOC_032146|TM1_G0000034964	XLOC_032146	excitatory amino acid transporter 2 isoform
TM1_G0000036136	136.553	2.07988	0.489614	4.24801	2.15678e-05	0.00309825	XLOC_008140|TM1_G0000036136	XLOC_008140	H-2 class I histocompatibility antigen K-K alpha chain-like
TM1_G0000004355	2520.25	-0.506579	0.119424	-4.24185	2.21687e-05	0.00316739	XLOC_020227|TM1_G0000004355	XLOC_020227	reticulon-4 isoform
TM1_G0000006222	3.89793	2.46703	0.58173	4.24084	2.22685e-05	0.00316739	XLOC_001401|TM1_G0000006222	XLOC_001401	uncharacterized protein LOC102307522
TM1_G0000035826	172.509	4.32906	1.02122	4.23912	2.24397e-05	0.0031761	XLOC_038901|TM1_G0000035826	XLOC_038901	parent_location~scaffold_875 25643 55861 +
TM1_G0000034193	6.54775	-4.15392	0.980926	-4.2347	2.28862e-05	0.00322349	XLOC_031172|TM1_G0000034193	XLOC_031172	GDNF family receptor alpha-2
TM1_G0000017261	37.5025	4.02076	0.951198	4.22705	2.36779e-05	0.00331882	XLOC_011715|TM1_G0000017261	XLOC_011715	TRPM8 channel-associated factor homolog
TM1_G0000005068	189.895	-2.81151	0.665323	-4.22578	2.38115e-05	0.00332142	XLOC_018716|TM1_G0000005068	XLOC_018716	mast/stem cell growth factor receptor kita-like isoform
TM1_G0000015779	135.931	4.42864	1.04909	4.22142	2.42767e-05	0.00333793	XLOC_004977|TM1_G0000015779	XLOC_004977	amine sulfotransferase-like
TM1_G0000019595	440.245	-1.03101	0.244206	-4.2219	2.42252e-05	0.00333793	XLOC_007459|TM1_G0000019595	XLOC_007459	motile sperm domain-containing protein 2
TM1_G0000021885	5.61789	3.11269	0.737176	4.22246	2.41654e-05	0.00333793	XLOC_019001|TM1_G0000021885	XLOC_019001	uncharacterized protein LOC109196952
TM1_G0000029564	17.1857	5.30905	1.25871	4.21785	2.46638e-05	0.00337509	XLOC_027259|TM1_G0000029564	XLOC_027259	thyroid peroxidase
TM1_G0000013328	400.952	1.26607	0.30206	4.19145	2.77172e-05	0.00377503	XLOC_021024|TM1_G0000013328	XLOC_021024	C-X-C motif chemokine 14
TM1_G0000013880	3.78831	-5.34417	1.2778	-4.18232	2.88552e-05	0.00391157	XLOC_036409|TM1_G0000013880	XLOC_036409	ras/Rap GTPase-activating protein SynGAP-like isoform
TM1_G0000001294	567.183	-0.689991	0.16518	-4.1772	2.95118e-05	0.00398188	XLOC_023853|TM1_G0000001294	XLOC_023853	NADH dehydrogenase
TM1_G0000010228	5.54327	-21.1295	5.06741	-4.16968	3.0503e-05	0.00409648	XLOC_036229|TM1_G0000010228	XLOC_036229	parent_location~scaffold_71 1131475 1132627 -
TM1_G0000015066	47.3857	5.15147	1.23609	4.16756	3.07872e-05	0.00411551	XLOC_005315|TM1_G0000015066	XLOC_005315	NXPE family member 3-like isoform
TM1_G0000001237	20.9981	-4.27632	1.02662	-4.16545	3.10742e-05	0.0041215	XLOC_008291|TM1_G0000001237	XLOC_008291	Caprin-2
TM1_G0000011434	118.487	-1.89142	0.454149	-4.16476	3.11678e-05	0.0041215	XLOC_003711|TM1_G0000011434	XLOC_003711	anoctamin-8 isoform
TM1_G0000027243	75.9743	-5.36546	1.28851	-4.16409	3.12602e-05	0.0041215	XLOC_020957|TM1_G0000027243	XLOC_020957	clumping factor A-like
TM1_G0000018423	815.626	-1.17542	0.282541	-4.16017	3.18017e-05	0.00413622	XLOC_005494|TM1_G0000018423	XLOC_005494	heat shock cognate 71 kDa protein-like
TM1_G0000027085	547.061	0.982609	0.236193	4.1602	3.17974e-05	0.00413622	XLOC_016350|TM1_G0000027085	XLOC_016350	protocadherin alpha-C2-like isoform
TM1_G0000029409	91.1809	2.82194	0.67806	4.16178	3.15777e-05	0.00413622	XLOC_028456|TM1_G0000029409	XLOC_028456	nt_db_hit~PREDICTED: Oreochromis niloticus interferon-induced GTP-binding protein Mx (LOC102077555) mRNA
TM1_G0000037128	28.7569	-3.52764	0.850488	-4.14778	3.35709e-05	0.00434675	XLOC_004886|TM1_G0000037128	XLOC_004886	uncharacterized protein LOC106911992 isoform
TM1_G0000032016	596.016	-1.11329	0.268799	-4.14173	3.44695e-05	0.00444319	XLOC_036280|TM1_G0000032016	XLOC_036280	apoptosis-inducing factor 2
TM1_G0000026063	2.99847	-4.34481	1.05057	-4.13565	3.53956e-05	0.00454228	XLOC_020677|TM1_G0000026063	XLOC_020677	autism susceptibility gene 2 protein isoform
TM1_G0000005986	21.4708	-5.5747	1.35112	-4.12598	3.69155e-05	0.00469559	XLOC_020250|TM1_G0000005986	XLOC_020250	heat shock protein 30-like
TM1_G0000007164	527.377	-0.942828	0.228766	-4.12136	3.76638e-05	0.00474893	XLOC_036986|TM1_G0000007164	XLOC_036986	uncharacterized protein LOC101463735
TM1_G0000007852	3.95652	4.62395	1.12279	4.11828	3.81708e-05	0.00477171	XLOC_030407|TM1_G0000007852	XLOC_030407	A disintegrin and metalloproteinase with thrombospondin motifs 17
TM1_G0000034420	208.823	1.03497	0.251314	4.11826	3.8175e-05	0.00477171	XLOC_027368|TM1_G0000034420	XLOC_027368	protein NLRC3-like
TM1_G0000002980	8.16053	5.32357	1.29509	4.11059	3.94653e-05	0.00489065	XLOC_010106|TM1_G0000002980	XLOC_010106	izumo sperm-egg fusion protein 1
TM1_G0000000875	70.8763	-4.14581	1.01213	-4.09613	4.20119e-05	0.00518398	XLOC_006973|TM1_G0000000875	XLOC_006973	gamma-glutamyltransferase 5-like
TM1_G0000039297	160.557	1.35641	0.331384	4.09317	4.25519e-05	0.00522827	XLOC_017422|TM1_G0000039297	XLOC_017422	protein NLRC3-like
TM1_G0000004076	4.89206	4.58378	1.12093	4.08926	4.32751e-05	0.0052946	XLOC_028709|TM1_G0000004076	XLOC_028709	cadherin-13 isoform
TM1_G0000001236	6.56311	-4.51327	1.10529	-4.08335	4.43907e-05	0.00540817	XLOC_008290|TM1_G0000001236	XLOC_008290	complement C1q-like protein 2
TM1_G0000016852	1755.41	-0.439084	0.107605	-4.08051	4.49374e-05	0.00545177	XLOC_015713|TM1_G0000016852	XLOC_015713	peroxiredoxin-2
TM1_G0000024259	16.4725	6.8217	1.67427	4.07442	4.61283e-05	0.00557284	XLOC_022354|TM1_G0000024259	XLOC_022354	protein-glutamine gamma-glutamyltransferase E-like
TM1_G0000008405	117.943	-0.976348	0.240223	-4.06434	4.81694e-05	0.00577905	XLOC_037183|TM1_G0000008405	XLOC_037183	delta(35)-Delta(24)-dienoyl-CoA isomerase mitochondrial
TM1_G0000032758	11.8603	4.79415	1.17966	4.06402	4.82355e-05	0.00577905	XLOC_029680|TM1_G0000032758	XLOC_029680	ileal sodium/bile acid cotransporter-like
TM1_G0000033547	666.105	-0.600581	0.147839	-4.06239	4.8572e-05	0.00579532	XLOC_027157|TM1_G0000033547	XLOC_027157	copper transport protein ATOX1
TM1_G0000033599	14.023	-13.5141	3.32875	-4.0598	4.91145e-05	0.00583594	XLOC_026779|TM1_G0000033599	XLOC_026779	parent_location~scaffold_412 294515 356322 -
TM1_G0000000635	49.7246	-2.34842	0.578972	-4.05619	4.98787e-05	0.00587835	XLOC_012243|TM1_G0000000635	XLOC_012243	dystrophin-related protein 2 isoform
TM1_G0000023567	9.30435	-20.4953	5.06729	-4.04463	5.2406e-05	0.0061262	XLOC_009013|TM1_G0000023567	XLOC_009013	transmembrane protein 256 isoform
TM1_G0000023777	13.3956	-2.27373	0.562139	-4.04479	5.23705e-05	0.0061262	XLOC_026893|TM1_G0000023777	XLOC_026893	ATP-binding cassette sub-family C member 8 isoform
TM1_G0000010972	746.03	-0.889797	0.220086	-4.04295	5.27839e-05	0.00613508	XLOC_037473|TM1_G0000010972	XLOC_037473	ATP synthase subunit f mitochondrial
TM1_G0000025241	45.9885	3.16829	0.783766	4.0424	5.2907e-05	0.00613508	XLOC_015409|TM1_G0000025241	XLOC_015409	major histocompatibility complex class I-related gene protein-like isoform
TM1_G0000023916	2829.81	-1.10025	0.27266	-4.03524	5.45454e-05	0.00627468	XLOC_021339|TM1_G0000023916	XLOC_021339	endophilin-B2 isoform
TM1_G0000038936	10.8724	6.22159	1.54538	4.02592	5.67526e-05	0.00650267	XLOC_029793|TM1_G0000038936	XLOC_029793	V-set and immunoglobulin domain-containing protein 8-like isoform
TM1_G0000020331	142.287	-1.99832	0.496779	-4.02256	5.7569e-05	0.00655312	XLOC_022428|TM1_G0000020331	XLOC_022428	uncharacterized protein LOC102207103
TM1_G0000021477	509.862	-0.889039	0.221031	-4.02224	5.76467e-05	0.00655312	XLOC_022748|TM1_G0000021477	XLOC_022748	katanin p80 WD40 repeat-containing subunit B1
TM1_G0000017146	31.8858	1.48341	0.369085	4.01917	5.84046e-05	0.0065874	XLOC_008372|TM1_G0000017146	XLOC_008372	carboxylesterase 5A-like
TM1_G0000025601	78.1588	-4.58954	1.14403	-4.01171	6.02804e-05	0.00677251	XLOC_008330|TM1_G0000025601	XLOC_008330	heat shock protein 30-like
TM1_G0000036970	235.575	-1.05665	0.263747	-4.0063	6.16762e-05	0.00687583	XLOC_002104|TM1_G0000036970	XLOC_002104	serine/threonine-protein phosphatase 2B catalytic subunit alpha isoform
TM1_G0000022026	3.53661	-2.67455	0.668575	-4.00038	6.32412e-05	0.00702318	XLOC_003140|TM1_G0000022026	XLOC_003140	uncharacterized protein LOC102078725 isoform
TM1_G0000031339	3.55339	3.86172	0.966216	3.99674	6.42198e-05	0.00710453	XLOC_026218|TM1_G0000031339	XLOC_026218	zinc finger protein 239-like
TM1_G0000007411	97.4693	-2.37947	0.595637	-3.99483	6.47419e-05	0.00713495	XLOC_022249|TM1_G0000007411	XLOC_022249	tumor necrosis factor receptor superfamily member 6B-like
TM1_G0000006431	16.0104	1.68718	0.423301	3.98577	6.72619e-05	0.00738448	XLOC_033590|TM1_G0000006431	XLOC_033590	ubiquitin carboxyl-terminal hydrolase 17-like protein E
TM1_G0000018815	439.367	-1.59921	0.401428	-3.9838	6.78221e-05	0.00741779	XLOC_018406|TM1_G0000018815	XLOC_018406	uncharacterized protein LOC102194158 isoform
TM1_G0000010607	2.97962	-5.34483	1.34262	-3.98089	6.8657e-05	0.00748077	XLOC_000514|TM1_G0000010607	XLOC_000514	uncharacterized protein LOC102297800
TM1_G0000004528	942.915	-0.511861	0.128935	-3.96993	7.18948e-05	0.00772354	XLOC_003270|TM1_G0000004528	XLOC_003270	mitochondrial 2-oxoglutarate/malate carrier protein
TM1_G0000036793	97.3647	-3.97057	1.00021	-3.96973	7.19552e-05	0.00772354	XLOC_005950|TM1_G0000036793	XLOC_005950	uncharacterized protein LOC102296306
TM1_G0000031448	137.403	-0.892692	0.22511	-3.96557	7.32196e-05	0.00783016	XLOC_034670|TM1_G0000031448	XLOC_034670	transmembrane protein 47
TM1_G0000006087	447.068	-1.07537	0.271436	-3.96177	7.43963e-05	0.00792664	XLOC_020296|TM1_G0000006087	XLOC_020296	smoothelin-like isoform
TM1_G0000018894	24.0214	-3.79336	0.958591	-3.95722	7.58261e-05	0.00804928	XLOC_009433|TM1_G0000018894	XLOC_009433	low affinity vacuolar monovalent cation/H(+) antiporter-like
TM1_G0000006352	11.3989	-5.27472	1.33457	-3.95237	7.73814e-05	0.00817605	XLOC_027507|TM1_G0000006352	XLOC_027507	immunoglobulin mu heavy chain
TM1_G0000027111	187.734	-1.24059	0.313935	-3.95173	7.75867e-05	0.00817605	XLOC_027778|TM1_G0000027111	XLOC_027778	myelin-associated glycoprotein-like isoform
TM1_G0000038300	113.749	-1.31069	0.331905	-3.94898	7.84846e-05	0.0082406	XLOC_008666|TM1_G0000038300	XLOC_008666	uncharacterized protein LOC106675923
TM1_G0000035888	140.55	1.20791	0.306601	3.93968	8.15895e-05	0.00850474	XLOC_000844|TM1_G0000035888	XLOC_000844	zinc finger protein 62 homolog
TM1_G0000011229	11.5904	-4.36504	1.10861	-3.93742	8.23632e-05	0.00855451	XLOC_025380|TM1_G0000011229	XLOC_025380	PDZ domain-containing protein 7
TM1_G0000035889	131.656	1.12528	0.286014	3.93435	8.34205e-05	0.00863327	XLOC_000845|TM1_G0000035889	XLOC_000845	golgin subfamily A member 6-like protein 1 isoform
TM1_G0000007414	91.9271	-2.37704	0.604581	-3.93172	8.4341e-05	0.00869737	XLOC_022249|TM1_G0000007414	XLOC_022249	tumor necrosis factor receptor superfamily member 6B-like
TM1_G0000021088	3074.78	-0.733714	0.186788	-3.92806	8.56348e-05	0.00879935	XLOC_023254|TM1_G0000021088	XLOC_023254	aspartate aminotransferase mitochondrial
TM1_G0000030688	168.539	-2.46096	0.627392	-3.92253	8.76246e-05	0.00897189	XLOC_029032|TM1_G0000030688	XLOC_029032	uncharacterized protein LOC109201911 isoform
TM1_G0000029703	13.5072	-1.4714	0.375263	-3.92099	8.81874e-05	0.0089976	XLOC_022912|TM1_G0000029703	XLOC_022912	calcium/calmodulin-dependent protein kinase 1 isoform
TM1_G0000022809	5.00822	3.75838	0.958971	3.91918	8.88506e-05	0.00903335	XLOC_013604|TM1_G0000022809	XLOC_013604	pleckstrin homology-like domain family B member 1 isoform
TM1_G0000019480	123.806	-0.97341	0.248925	-3.91046	9.21216e-05	0.00933305	XLOC_006015|TM1_G0000019480	XLOC_006015	very long-chain specific acyl-CoA dehydrogenase mitochondrial
TM1_G0000018748	127.855	0.518289	0.132587	3.90905	9.26589e-05	0.00935466	XLOC_010895|TM1_G0000018748	XLOC_010895	G patch domain-containing protein 1 isoform
TM1_G0000017143	862.87	1.41837	0.363047	3.90686	9.35038e-05	0.00940707	XLOC_008372|TM1_G0000017143	XLOC_008372	uncharacterized protein LOC106515621
TM1_G0000012796	11.6103	-19.7901	5.06782	-3.90505	9.42062e-05	0.00944483	XLOC_013983|TM1_G0000012796	XLOC_013983	WSC domain-containing protein 2-like isoform
TM1_G0000003415	276.313	1.10346	0.282983	3.89939	9.6437e-05	0.00947116	XLOC_014284|TM1_G0000003415	XLOC_014284	leucine-rich repeat-containing protein 69
TM1_G0000032340	72.7142	2.84518	0.729469	3.90034	9.60578e-05	0.00947116	XLOC_033677|TM1_G0000032340	XLOC_033677	uncharacterized protein LOC102212705 isoform
TM1_G0000038038	18.3162	2.29856	0.589349	3.90017	9.6124e-05	0.00947116	XLOC_016037|TM1_G0000038038	XLOC_016037	uncharacterized protein LOC109197619
TM1_G0000017944	22.0502	3.7041	0.950727	3.89607	9.77655e-05	0.00953676	XLOC_007941|TM1_G0000017944	XLOC_007941	G2/M phase-specific E3 ubiquitin-protein ligase-like isoform
TM1_G0000024804	636.985	0.811217	0.208211	3.89612	9.77448e-05	0.00953676	XLOC_010999|TM1_G0000024804	XLOC_010999	platelet-activating factor acetylhydrolase isoform
TM1_G0000026272	51.3441	-1.57336	0.404127	-3.89325	9.8912e-05	0.00961611	XLOC_028195|TM1_G0000026272	XLOC_028195	gliomedin
TM1_G0000020703	22.382	-3.16468	0.814078	-3.88744	0.000101309	0.00978324	XLOC_018851|TM1_G0000020703	XLOC_018851	parent_location~scaffold_282 216082 216854 +
TM1_G0000016026	444.311	-4.25823	1.09636	-3.88398	0.000102759	0.00989023	XLOC_040484|TM1_G0000016026	XLOC_040484	hydroperoxide isomerase ALOXE3-like
TM1_G0000021161	6.32288	-18.035	4.65333	-3.87572	0.000106309	0.0101641	XLOC_036685|TM1_G0000021161	XLOC_036685	UDP-glucuronosyltransferase 2A2-like isoform
TM1_G0000014880	10.2704	1.39083	0.359219	3.87182	0.000108025	0.0102941	XLOC_039763|TM1_G0000014880	XLOC_039763	voltage-dependent calcium channel subunit alpha-2/delta-1-like isoform
TM1_G0000012619	319.181	-0.507364	0.131204	-3.86699	0.000110186	0.0104655	XLOC_004473|TM1_G0000012619	XLOC_004473	NADH dehydrogenase
TM1_G0000021162	6.38262	-4.44661	1.15143	-3.86182	0.000112546	0.0106546	XLOC_036722|TM1_G0000021162	XLOC_036722	nt_db_hit~PREDICTED: Oreochromis niloticus adhesion G-protein coupled receptor G1 (LOC102077352) mRNA
TM1_G0000013223	30.9606	-1.86231	0.483638	-3.85062	0.000117819	0.0110811	XLOC_034339|TM1_G0000013223	XLOC_034339	interleukin-10 receptor subunit beta-like
TM1_G0000029996	5.62988	4.65239	1.2113	3.84083	0.00012262	0.0114952	XLOC_031512|TM1_G0000029996	XLOC_031512	parent_location~scaffold_531 229720 233297 +
TM1_G0000038457	18.8677	-2.84933	0.743191	-3.83391	0.000126124	0.0117855	XLOC_014857|TM1_G0000038457	XLOC_014857	nt_db_hit~PREDICTED: Maylandia zebra matrix-remodeling-associated protein 8-like (LOC106674966)
TM1_G0000000843	81.9676	-4.54237	1.18554	-3.83148	0.000127374	0.0117878	XLOC_007059|TM1_G0000000843	XLOC_007059	uncharacterized protein LOC109140034
TM1_G0000006343	4.46698	5.00852	1.30668	3.83302	0.00012658	0.0117878	XLOC_027467|TM1_G0000006343	XLOC_027467	aspartate beta-hydroxylase domain-containing protein 2-like isoform
TM1_G0000031032	71.5149	1.65961	0.433492	3.82845	0.00012895	0.0118956	XLOC_021581|TM1_G0000031032	XLOC_021581	nt_db_hit~PREDICTED: Pundamilia nyererei NACHT LRR and PYD domains-containing protein 4C-like (LOC102210134) mRNA
TM1_G0000024158	269.098	2.40594	0.628895	3.82567	0.000130419	0.0119547	XLOC_019539|TM1_G0000024158	XLOC_019539	programmed cell death 1 ligand 1-like isoform
TM1_G0000008598	190.024	-0.697185	0.182552	-3.8191	0.00013394	0.0122352	XLOC_039372|TM1_G0000008598	XLOC_039372	hypothetical protein EH28_12285
TM1_G0000008660	115.427	-1.13787	0.298055	-3.81766	0.000134723	0.0122352	XLOC_039397|TM1_G0000008660	XLOC_039397	inosine-uridine preferring nucleoside hydrolase-like isoform
TM1_G0000018348	9.12387	-1.89462	0.496757	-3.81398	0.000136747	0.0123775	XLOC_020904|TM1_G0000018348	XLOC_020904	HEAT repeat-containing protein 1 isoform
TM1_G0000032537	13.0775	6.65259	1.74699	3.80802	0.000140085	0.0126401	XLOC_016365|TM1_G0000032537	XLOC_016365	BMP/retinoic acid-inducible neural-specific protein 2
TM1_G0000023436	6.72868	2.95513	0.778029	3.79823	0.000145734	0.0130681	XLOC_019875|TM1_G0000023436	XLOC_019875	ATP-sensitive inward rectifier potassium channel 10-like isoform
TM1_G0000020112	1035.7	-0.769004	0.202634	-3.79503	0.000147625	0.0131966	XLOC_002019|TM1_G0000020112	XLOC_002019	succinyl-CoA ligase
TM1_G0000027511	72.0464	3.82504	1.00867	3.79217	0.000149338	0.0133086	XLOC_024202|TM1_G0000027511	XLOC_024202	apolipoprotein D-like
TM1_G0000016936	379.073	-0.596895	0.157515	-3.78945	0.000150982	0.0134137	XLOC_015509|TM1_G0000016936	XLOC_015509	NADH dehydrogenase
TM1_G0000030623	1643.93	-1.13517	0.299831	-3.78605	0.000153061	0.0135152	XLOC_019776|TM1_G0000030623	XLOC_019776	phosphoglucomutase-1 isoform
TM1_G0000037118	16.5453	3.02089	0.797872	3.78618	0.000152978	0.0135152	XLOC_003031|TM1_G0000037118	XLOC_003031	GTPase IMAP family member 8-like
TM1_G0000031993	70.0973	3.8442	1.01559	3.78519	0.000153594	0.0135209	XLOC_015675|TM1_G0000031993	XLOC_015675	uncharacterized protein LOC106576997
TM1_G0000027153	265.288	0.896249	0.236848	3.78406	0.00015429	0.0135409	XLOC_016440|TM1_G0000027153	XLOC_016440	signal peptide CUB and EGF-like domain-containing protein 1 isoform
TM1_G0000012398	5.4378	7.17579	1.89676	3.78319	0.000154833	0.0135474	XLOC_000663|TM1_G0000012398	XLOC_000663	uncharacterized protein LOC110013351
TM1_G0000000952	29.3623	-2.97105	0.786908	-3.7756	0.000159622	0.0138169	XLOC_023416|TM1_G0000000952	XLOC_023416	ectonucleoside triphosphate diphosphohydrolase 5
TM1_G0000006343	4.39256	4.9814	1.31974	3.77454	0.000160306	0.0138169	XLOC_027465|TM1_G0000006343	XLOC_027465	aspartate beta-hydroxylase domain-containing protein 2-like isoform
TM1_G0000037906	27.2906	2.35675	0.624329	3.77485	0.000160103	0.0138169	XLOC_020601|TM1_G0000037906	XLOC_020601	protein unc-13 homolog B-like
TM1_G0000038953	39.6338	3.53605	0.936618	3.77533	0.000159793	0.0138169	XLOC_023717|TM1_G0000038953	XLOC_023717	immunoglobulin light chain
TM1_G0000023454	65.123	-1.29313	0.342842	-3.77178	0.000162089	0.013929	XLOC_019858|TM1_G0000023454	XLOC_019858	apolipoprotein O-like
TM1_G0000021973	665.053	-0.756578	0.200632	-3.77098	0.000162609	0.0139323	XLOC_015804|TM1_G0000021973	XLOC_015804	ATP synthase-coupling factor 6 mitochondrial-like
TM1_G0000006343	4.3953	4.97052	1.31888	3.76873	0.000164078	0.0139518	XLOC_027462|TM1_G0000006343	XLOC_027462	aspartate beta-hydroxylase domain-containing protein 2-like isoform
TM1_G0000010172	66.1849	-1.84737	0.490315	-3.76773	0.000164738	0.0139518	XLOC_036139|TM1_G0000010172	XLOC_036139	phosphate-regulating neutral endopeptidase isoform
TM1_G0000020425	1266.61	-0.914669	0.242767	-3.76768	0.00016477	0.0139518	XLOC_018064|TM1_G0000020425	XLOC_018064	mitochondrial glutamate carrier 1-like isoform
TM1_G0000022614	12.8896	2.43789	0.646898	3.76858	0.00016418	0.0139518	XLOC_002987|TM1_G0000022614	XLOC_002987	uncharacterized protein LOC109195701
TM1_G0000003284	7792.72	-0.979043	0.260259	-3.7618	0.000168692	0.0141793	XLOC_028305|TM1_G0000003284	XLOC_028305	beta-enolase
TM1_G0000013650	4.88413	-3.96627	1.05417	-3.76245	0.000168255	0.0141793	XLOC_034124|TM1_G0000013650	XLOC_034124	neuron navigator 2 isoform
TM1_G0000031551	28.5111	-2.62867	0.698844	-3.76145	0.000168929	0.0141793	XLOC_030631|TM1_G0000031551	XLOC_030631	secretory phospholipase A2 receptor-like
TM1_G0000037669	560.107	-0.901081	0.239749	-3.75843	0.000170983	0.0143101	XLOC_003167|TM1_G0000037669	XLOC_003167	uncharacterized protein LOC101477091 isoform
TM1_G0000007713	15	2.79236	0.743294	3.75674	0.000172142	0.0143654	XLOC_008094|TM1_G0000007713	XLOC_008094	nt_db_hit~PREDICTED: Haplochromis burtoni butyrophilin-like protein 2 (LOC102292587) mRNA
TM1_G0000002450	37.7163	-1.51558	0.403566	-3.75547	0.000173014	0.0143966	XLOC_001894|TM1_G0000002450	XLOC_001894	somatomedin-B and thrombospondin type-1 domain-containing protein
TM1_G0000005659	28.3032	-2.19084	0.583845	-3.75244	0.000175123	0.0145139	XLOC_035295|TM1_G0000005659	XLOC_035295	uncharacterized protein LOC107383711 isoform
TM1_G0000007783	161.338	-1.59756	0.425943	-3.75064	0.000176381	0.0145139	XLOC_008078|TM1_G0000007783	XLOC_008078	actin-binding LIM protein 1-like isoform
TM1_G0000011759	5.44752	-3.04217	0.811276	-3.74985	0.000176938	0.0145139	XLOC_002745|TM1_G0000011759	XLOC_002745	zinc finger BED domain-containing protein 1-like
TM1_G0000011759	5.44752	-3.04217	0.811276	-3.74985	0.000176938	0.0145139	XLOC_002746|TM1_G0000011759	XLOC_002746	zinc finger BED domain-containing protein 1-like
TM1_G0000029106	35.2222	6.04719	1.6122	3.75089	0.000176211	0.0145139	XLOC_028493|TM1_G0000029106	XLOC_028493	retinoic acid receptor responder protein 3-like
TM1_G0000031454	33.5762	-2.40729	0.643074	-3.74341	0.00018154	0.0148073	XLOC_034673|TM1_G0000031454	XLOC_034673	IQ and AAA domain-containing protein 1-like isoform
TM1_G0000024259	17.8082	4.72513	1.26403	3.73814	0.000185388	0.0150786	XLOC_022355|TM1_G0000024259	XLOC_022355	protein-glutamine gamma-glutamyltransferase E-like
TM1_G0000008798	223.387	-2.56172	0.687106	-3.72827	0.0001928	0.0155936	XLOC_017941|TM1_G0000008798	XLOC_017941	tropomyosin alpha-1 chain-like isoform
TM1_G0000038829	8.50474	5.26514	1.41209	3.72861	0.000192539	0.0155936	XLOC_006080|TM1_G0000038829	XLOC_006080	nt_db_hit~PREDICTED: Oreochromis niloticus mucin-5AC-like (LOC109195026) mRNA
TM1_G0000006343	8.14795	4.61708	1.23881	3.72703	0.000193752	0.0156268	XLOC_027455|TM1_G0000006343	XLOC_027455	aspartate beta-hydroxylase domain-containing protein 2-like isoform
TM1_G0000029938	48.5253	-1.68287	0.452619	-3.71808	0.000200745	0.0160767	XLOC_026330|TM1_G0000029938	XLOC_026330	macrophage-stimulating protein receptor
TM1_G0000033978	2.74082	-2.98063	0.801619	-3.71827	0.000200595	0.0160767	XLOC_003644|TM1_G0000033978	XLOC_003644	ERO1-like protein beta isoform
TM1_G0000035001	292.602	-3.43728	0.924732	-3.71706	0.000201558	0.0160767	XLOC_039027|TM1_G0000035001	XLOC_039027	uncharacterized protein LOC100696075
TM1_G0000029891	797.503	0.764837	0.205988	3.71302	0.000204797	0.0162901	XLOC_029248|TM1_G0000029891	XLOC_029248	probable cation-transporting ATPase 13A3 isoform
TM1_G0000013571	754.748	-0.772567	0.208668	-3.70237	0.000213596	0.0168201	XLOC_001152|TM1_G0000013571	XLOC_001152	fructose-16-bisphosphatase 1
TM1_G0000017658	133.297	-1.5578	0.420784	-3.70214	0.000213791	0.0168201	XLOC_007832|TM1_G0000017658	XLOC_007832	nt_db_hit~PREDICTED: Oreochromis niloticus uncharacterized LOC109197366 (LOC109197366) ncRNA
TM1_G0000032062	424.891	-0.667322	0.180205	-3.70313	0.000212959	0.0168201	XLOC_035440|TM1_G0000032062	XLOC_035440	ubiquinone biosynthesis protein COQ9 mitochondrial
TM1_G0000010004	1925.54	0.570047	0.154115	3.69884	0.00021659	0.0169417	XLOC_037863|TM1_G0000010004	XLOC_037863	eukaryotic translation initiation factor 2 subunit 1
TM1_G0000035381	243.348	-0.799685	0.216234	-3.69824	0.000217096	0.0169417	XLOC_005034|TM1_G0000035381	XLOC_005034	enoyl-CoA delta isomerase 2 mitochondrial isoform
TM1_G0000029156	10.9305	3.39465	0.91912	3.69337	0.000221306	0.0172237	XLOC_025472|TM1_G0000029156	XLOC_025472	tripartite motif-containing protein 46 isoform
TM1_G0000037913	7.29317	3.45019	0.93449	3.69206	0.000222447	0.0172659	XLOC_013246|TM1_G0000037913	XLOC_013246	protein NLRC3-like
TM1_G0000021664	35.9624	-2.99525	0.812843	-3.6849	0.000228791	0.0177107	XLOC_017764|TM1_G0000021664	XLOC_017764	LIM/homeobox protein Lhx9-like
TM1_G0000018090	709.411	-0.766038	0.208511	-3.67385	0.000238919	0.0184453	XLOC_026947|TM1_G0000018090	XLOC_026947	vigilin
TM1_G0000011227	1222.24	-1.34411	0.365951	-3.67291	0.000239802	0.0184641	XLOC_025379|TM1_G0000011227	XLOC_025379	nt_db_hit~PREDICTED: Haplochromis burtoni redox-regulatory protein FAM213A-like (LOC102289333) mRNA
TM1_G0000015052	27.8936	1.51861	0.414089	3.66735	0.000245073	0.0188198	XLOC_005311|TM1_G0000015052	XLOC_005311	zinc finger protein 271-like
TM1_G0000003172	103.749	-1.12604	0.307287	-3.66448	0.000247845	0.0189822	XLOC_028261|TM1_G0000003172	XLOC_028261	ras-related protein Rab-34-like isoform
TM1_G0000017678	17.5016	-2.52594	0.689804	-3.66183	0.000250425	0.019129	XLOC_014907|TM1_G0000017678	XLOC_014907	galactosylgalactosylxylosylprotein 3-beta-glucuronosyltransferase 1 isoform
TM1_G0000015348	63.2924	-1.17909	0.322086	-3.6608	0.000251426	0.0191548	XLOC_010394|TM1_G0000015348	XLOC_010394	cytoplasmic phosphatidylinositol transfer protein 1-like
TM1_G0000011554	168.065	-2.14886	0.588181	-3.65339	0.000258802	0.0196132	XLOC_035206|TM1_G0000011554	XLOC_035206	LOW QUALITY PROTEIN: tonsoku-like protein
TM1_G0000018265	3185.24	-0.462279	0.126514	-3.65399	0.000258198	0.0196132	XLOC_019269|TM1_G0000018265	XLOC_019269	ADP-ribosylation factor-like protein 6-interacting protein 1
TM1_G0000004988	21.3228	4.71166	1.29044	3.65119	0.000261024	0.0197299	XLOC_018678|TM1_G0000004988	XLOC_018678	intelectin-like isoform
TM1_G0000003017	2389.13	-0.810929	0.222389	-3.64645	0.00026589	0.0200452	XLOC_010127|TM1_G0000003017	XLOC_010127	voltage-dependent anion-selective channel protein 3 isoform
TM1_G0000014774	8.60332	-4.00983	1.09998	-3.64535	0.000267025	0.0200783	XLOC_001216|TM1_G0000014774	XLOC_001216	pro-neuregulin-3 membrane-bound isoform-like
TM1_G0000006012	78.5532	-2.5266	0.693941	-3.64094	0.000271641	0.0203724	XLOC_020357|TM1_G0000006012	XLOC_020357	uncharacterized protein LOC105910130
TM1_G0000010292	178.02	-0.458424	0.126195	-3.63267	0.000280502	0.0208743	XLOC_036203|TM1_G0000010292	XLOC_036203	28S ribosomal protein S16 mitochondrial
TM1_G0000028996	9.94637	3.31275	0.911905	3.63278	0.000280387	0.0208743	XLOC_019917|TM1_G0000028996	XLOC_019917	Transposon TX1 hypothetical protein
TM1_G0000022580	131.454	-0.895293	0.246528	-3.63162	0.000281651	0.0209059	XLOC_018947|TM1_G0000022580	XLOC_018947	nt_db_hit~PREDICTED: Maylandia zebra uncharacterized LOC106676548 (LOC106676548) ncRNA
TM1_G0000024895	28.613	-0.823638	0.227231	-3.62467	0.000289326	0.0213098	XLOC_010673|TM1_G0000024895	XLOC_010673	parent_location~scaffold_185 119256 131455 -
TM1_G0000026718	6.20112	4.49345	1.2399	3.62403	0.000290044	0.0213098	XLOC_027191|TM1_G0000026718	XLOC_027191	G2/M phase-specific E3 ubiquitin-protein ligase-like
TM1_G0000039214	180.578	4.57116	1.26091	3.6253	0.00028863	0.0213098	XLOC_019390|TM1_G0000039214	XLOC_019390	uncharacterized protein LOC106632518
TM1_G0000028029	6.25553	4.44196	1.22685	3.62062	0.000293898	0.0215381	XLOC_023500|TM1_G0000028029	XLOC_023500	G2/M phase-specific E3 ubiquitin-protein ligase-like
TM1_G0000019492	9.42003	-8.1378	2.24976	-3.61719	0.000297817	0.02177	XLOC_006022|TM1_G0000019492	XLOC_006022	arf-GAP with coiled-coil ANK repeat and PH domain-containing protein 2-like isoform
TM1_G0000019265	2.73025	-3.60696	0.997877	-3.61463	0.000300774	0.0219306	XLOC_025718|TM1_G0000019265	XLOC_025718	GTPase IMAP family member 4-like
TM1_G0000027592	69.7373	-2.23999	0.620148	-3.61203	0.00030381	0.0220963	XLOC_031245|TM1_G0000027592	XLOC_031245	FERM and PDZ domain-containing protein 2-like isoform
TM1_G0000039325	14.6886	2.62624	0.727619	3.60937	0.000306947	0.0222683	XLOC_014738|TM1_G0000039325	XLOC_014738	parent_location~scaffold_2249 251 991 +
TM1_G0000008799	452.502	0.491753	0.136471	3.60337	0.000314124	0.022675	XLOC_017942|TM1_G0000008799	XLOC_017942	F-box only protein 22
TM1_G0000025357	11.0295	5.10777	1.41731	3.60384	0.000313552	0.022675	XLOC_019746|TM1_G0000025357	XLOC_019746	TBC domain-containing protein kinase-like protein-like isoform
TM1_G0000012271	15.6935	-4.66571	1.2951	-3.6026	0.000315054	0.0226855	XLOC_038157|TM1_G0000012271	XLOC_038157	melanin-concentrating hormone receptor 1-like
TM1_G0000019263	12.8205	-4.15422	1.15364	-3.60098	0.000317024	0.0227706	XLOC_025701|TM1_G0000019263	XLOC_025701	cytosolic non-specific dipeptidase-like isoform
TM1_G0000033144	217.92	-1.29226	0.358933	-3.6003	0.000317856	0.0227736	XLOC_035610|TM1_G0000033144	XLOC_035610	zwilling
TM1_G0000003719	827.52	-0.685606	0.19056	-3.59785	0.000320858	0.0228752	XLOC_029443|TM1_G0000003719	XLOC_029443	histone-lysine N-methyltransferase SETDB2-like isoform
TM1_G0000036683	19.3111	3.26765	0.90807	3.59846	0.000320109	0.0228752	XLOC_006461|TM1_G0000036683	XLOC_006461	major histocompatibility complex class I-related gene protein-like isoform
TM1_G0000031373	8.7707	2.1553	0.600097	3.59158	0.000328678	0.0232692	XLOC_028037|TM1_G0000031373	XLOC_028037	GTPase IMAP family member 7-like
TM1_G0000034870	751.952	0.441103	0.122819	3.59148	0.000328803	0.0232692	XLOC_001825|TM1_G0000034870	XLOC_001825	lysine-specific demethylase 2A-like isoform
TM1_G0000036153	6.27744	18.2692	5.0927	3.58733	0.000334083	0.0235851	XLOC_008352|TM1_G0000036153	XLOC_008352	mucin-5AC-like
TM1_G0000031908	422.778	-0.814431	0.227165	-3.58519	0.000336827	0.0237208	XLOC_031932|TM1_G0000031908	XLOC_031932	sterile alpha motif domain-containing protein 9-like
TM1_G0000023449	1572.33	-1.32936	0.370902	-3.58413	0.000338202	0.0237597	XLOC_019886|TM1_G0000023449	XLOC_019886	myelin protein P0 isoform
TM1_G0000006531	4.96946	6.67492	1.86293	3.58302	0.000339641	0.0238029	XLOC_001608|TM1_G0000006531	XLOC_001608	urea transporter 2-like isoform
TM1_G0000022821	8.41652	-4.55284	1.27159	-3.58042	0.00034304	0.0239829	XLOC_013674|TM1_G0000022821	XLOC_013674	GTPase IMAP family member 7-like
TM1_G0000029068	901.553	-2.47682	0.692314	-3.57759	0.000346775	0.0241093	XLOC_031002|TM1_G0000029068	XLOC_031002	betabeta-carotene 9'10'-oxygenase-like
TM1_G0000037143	27.909	4.23273	1.18301	3.57793	0.000346326	0.0241093	XLOC_008430|TM1_G0000037143	XLOC_008430	beta-14 N-acetylgalactosaminyltransferase 2-like
TM1_G0000017280	37.9911	-0.804076	0.224882	-3.57554	0.000349501	0.0241424	XLOC_011724|TM1_G0000017280	XLOC_011724	cytochrome c oxidase assembly factor 3 homolog mitochondrial-like
TM1_G0000029025	14.2232	1.7464	0.488804	3.57279	0.000353193	0.0243391	XLOC_019936|TM1_G0000029025	XLOC_019936	homeobox protein HMX1-like
TM1_G0000018089	1145.6	-0.697172	0.195219	-3.57122	0.000355318	0.0243692	XLOC_026923|TM1_G0000018089	XLOC_026923	vigilin-like
TM1_G0000034180	79.7586	1.04634	0.292955	3.57167	0.000354715	0.0243692	XLOC_036459|TM1_G0000034180	XLOC_036459	plasminogen receptor (KT)
TM1_G0000007748	571.277	-1.40056	0.392908	-3.56459	0.000364421	0.0248187	XLOC_008114|TM1_G0000007748	XLOC_008114	pleckstrin homology domain-containing family A member 4 isoform
TM1_G0000037410	7.78246	2.01046	0.564011	3.56457	0.00036445	0.0248187	XLOC_038346|TM1_G0000037410	XLOC_038346	nt_db_hit~Haplochromis chilotes DNA containing V2R gene cluster region clone: 151O8
TM1_G0000005987	112.818	-4.54834	1.27855	-3.55744	0.000374493	0.0254426	XLOC_020344|TM1_G0000005987	XLOC_020344	heat shock protein 30-like
TM1_G0000004130	3.71639	4.32805	1.21753	3.55479	0.000378285	0.0256399	XLOC_028744|TM1_G0000004130	XLOC_028744	uncharacterized protein LOC109195785
TM1_G0000029698	49.5499	-1.16572	0.328107	-3.55287	0.000381051	0.0257669	XLOC_022928|TM1_G0000029698	XLOC_022928	disks large homolog 2-like
TM1_G0000032908	37.405	1.24034	0.34939	3.55001	0.000385223	0.0259881	XLOC_030926|TM1_G0000032908	XLOC_030926	parent_location~scaffold_515 240436 243887 +
TM1_G0000015674	749.712	-0.6069	0.171179	-3.54542	0.000391993	0.0263443	XLOC_004583|TM1_G0000015674	XLOC_004583	cytochrome c oxidase subunit 7B mitochondrial-like
TM1_G0000023754	16.5449	-2.16202	0.609846	-3.54519	0.000392327	0.0263443	XLOC_012962|TM1_G0000023754	XLOC_012962	PERQ amino acid-rich with GYF domain-containing protein 1 isoform
TM1_G0000012437	1294.85	-1.08557	0.306338	-3.54371	0.000394546	0.0264318	XLOC_006552|TM1_G0000012437	XLOC_006552	UTP--glucose-1-phosphate uridylyltransferase-like isoform
TM1_G0000001194	69.0764	-1.01885	0.288037	-3.5372	0.000404399	0.0268311	XLOC_008279|TM1_G0000001194	XLOC_008279	nt_db_hit~PREDICTED: Oreochromis niloticus T-cell acute lymphocytic leukemia protein 1 (LOC109194259) mRNA
TM1_G0000005988	97.6386	-4.52258	1.27876	-3.53671	0.000405152	0.0268311	XLOC_020345|TM1_G0000005988	XLOC_020345	heat shock protein 30-like
TM1_G0000022753	2.53167	4.93028	1.39337	3.5384	0.000402565	0.0268311	XLOC_014762|TM1_G0000022753	XLOC_014762	uncharacterized protein LOC102081515 isoform
TM1_G0000035046	234.677	-0.999893	0.28266	-3.53745	0.000404018	0.0268311	XLOC_038983|TM1_G0000035046	XLOC_038983	receptor-type tyrosine-protein phosphatase eta isoform
TM1_G0000030442	365.519	-2.40928	0.681814	-3.53363	0.000409897	0.0270832	XLOC_032118|TM1_G0000030442	XLOC_032118	keratin type II cytoskeletal 8-like isoform
TM1_G0000002708	18.6824	2.98523	0.845473	3.53084	0.000414245	0.0271222	XLOC_030368|TM1_G0000002708	XLOC_030368	uncharacterized protein LOC109195701
TM1_G0000003750	75.6156	-2.65309	0.751032	-3.5326	0.0004115	0.0271222	XLOC_029576|TM1_G0000003750	XLOC_029576	nt_db_hit~PREDICTED: Oreochromis niloticus uncharacterized LOC109201386 (LOC109201386) ncRNA
TM1_G0000004652	35.2797	8.80895	2.4944	3.53149	0.000413219	0.0271222	XLOC_003247|TM1_G0000004652	XLOC_003247	uncharacterized protein LOC106632881
TM1_G0000008954	628.992	4.62858	1.31195	3.52803	0.000418669	0.0272882	XLOC_029956|TM1_G0000008954	XLOC_029956	microfibril-associated glycoprotein 4-like
TM1_G0000029806	647.712	-0.687093	0.194727	-3.52849	0.000417939	0.0272882	XLOC_032731|TM1_G0000029806	XLOC_032731	cytochrome b-c1 complex subunit 2 mitochondrial-like
TM1_G0000008653	1102.31	-1.89912	0.53855	-3.52636	0.000421315	0.027376	XLOC_039395|TM1_G0000008653	XLOC_039395	four and a half LIM domains protein 2
TM1_G0000032130	189.353	-0.47617	0.135046	-3.52598	0.000421913	0.027376	XLOC_035432|TM1_G0000032130	XLOC_035432	mitochondrial import inner membrane translocase subunit Tim9
TM1_G0000006760	51.8339	-2.61735	0.74276	-3.52381	0.000425389	0.0275396	XLOC_013262|TM1_G0000006760	XLOC_013262	interferon-induced very large GTPase 1-like
TM1_G0000019513	11.9962	-2.04749	0.581527	-3.52089	0.000430102	0.0277825	XLOC_005985|TM1_G0000019513	XLOC_005985	cornifelin homolog B-like isoform
TM1_G0000000971	468.013	0.518221	0.147259	3.51912	0.000432979	0.0278159	XLOC_023327|TM1_G0000000971	XLOC_023327	serine/threonine-protein kinase Nek9
TM1_G0000004119	4.51794	5.13412	1.45857	3.51996	0.000431607	0.0278159	XLOC_028826|TM1_G0000004119	XLOC_028826	parent_location~scaffold_46 2864590 2868665 -
TM1_G0000039311	5.87899	5.36564	1.52485	3.5188	0.000433509	0.0278159	XLOC_036922|TM1_G0000039311	XLOC_036922	parent_location~scaffold_7521 236 499 +
TM1_G0000035374	128.366	1.1321	0.321787	3.51817	0.000434527	0.0278193	XLOC_012532|TM1_G0000035374	XLOC_012532	ubiquitin carboxyl-terminal hydrolase 17-like protein E isoform
TM1_G0000012919	6.26262	-1.68165	0.478222	-3.51645	0.000437353	0.0279383	XLOC_007178|TM1_G0000012919	XLOC_007178	DOMON domain-containing protein FRRS1L
TM1_G0000013461	670.905	-1.38757	0.395174	-3.51128	0.000445948	0.0283619	XLOC_011931|TM1_G0000013461	XLOC_011931	cytochrome c oxidase subunit 5B mitochondrial-like
TM1_G0000025239	9.83015	4.763	1.35682	3.5104	0.000447425	0.0283933	XLOC_015444|TM1_G0000025239	XLOC_015444	mitogen-activated protein kinase 2 isoform
TM1_G0000001336	16.4661	-3.5216	1.00401	-3.50754	0.000452278	0.0286383	XLOC_023940|TM1_G0000001336	XLOC_023940	C2 calcium-dependent domain-containing protein 4C-like isoform
TM1_G0000016907	573.878	-1.19727	0.34161	-3.50479	0.000456961	0.0288085	XLOC_015495|TM1_G0000016907	XLOC_015495	sarcalumenin-like
TM1_G0000026570	3.52491	-3.83521	1.09421	-3.505	0.000456601	0.0288085	XLOC_015327|TM1_G0000026570	XLOC_015327	piggyBac transposable element-derived protein 3-like
TM1_G0000015150	69.3819	1.99974	0.570932	3.5026	0.000460749	0.028984	XLOC_030812|TM1_G0000015150	XLOC_030812	caspase-8-like
TM1_G0000016458	16.6607	1.74996	0.500033	3.49969	0.000465797	0.0292379	XLOC_006111|TM1_G0000016458	XLOC_006111	protein NLRC3-like
TM1_G0000030441	412.612	-2.3925	0.684394	-3.4958	0.00047265	0.0296037	XLOC_032131|TM1_G0000030441	XLOC_032131	keratin type I cytoskeletal 18-like isoform
TM1_G0000025377	39.8711	-6.25346	1.7902	-3.49317	0.000477319	0.0298314	XLOC_031851|TM1_G0000025377	XLOC_031851	cortexin-1
TM1_G0000018221	319.34	-2.82004	0.809192	-3.485	0.000492136	0.030691	XLOC_019253|TM1_G0000018221	XLOC_019253	heat shock 70 kDa protein 1
TM1_G0000037509	16.6872	-4.0235	1.15521	-3.48293	0.000495965	0.0308631	XLOC_002684|TM1_G0000037509	XLOC_002684	nucleotide-binding oligomerization domain-containing protein 1-like isoform
TM1_G0000002978	103.214	3.13071	0.899069	3.48217	0.000497372	0.0308841	XLOC_010104|TM1_G0000002978	XLOC_010104	lymphocyte antigen 6G-like
TM1_G0000017100	341.75	-0.683682	0.19642	-3.48073	0.000500058	0.0309843	XLOC_020829|TM1_G0000017100	XLOC_020829	ectonucleotide pyrophosphatase/phosphodiesterase family member 7-like
TM1_G0000007081	3.1878	5.30603	1.52529	3.47871	0.000503835	0.0310227	XLOC_033371|TM1_G0000007081	XLOC_033371	cytochrome P450 2A8-like
TM1_G0000020942	30.7629	-1.35886	0.3905	-3.47979	0.000501816	0.0310227	XLOC_035493|TM1_G0000020942	XLOC_035493	transcription factor 15
TM1_G0000030723	364.07	-1.21636	0.349721	-3.4781	0.000504975	0.0310227	XLOC_035600|TM1_G0000030723	XLOC_035600	parent_location~scaffold_691 125591 125821 +
TM1_G0000031562	83.9951	-1.27098	0.365402	-3.4783	0.000504605	0.0310227	XLOC_025097|TM1_G0000031562	XLOC_025097	parent_location~scaffold_382 370769 394405 -
TM1_G0000032851	269.369	-0.918309	0.264358	-3.47374	0.000513261	0.0314648	XLOC_002580|TM1_G0000032851	XLOC_002580	EH domain-binding protein 1-like protein 1 isoform
TM1_G0000020927	12.9809	-3.21107	0.924851	-3.47198	0.00051663	0.0316042	XLOC_035487|TM1_G0000020927	XLOC_035487	ectonucleotide pyrophosphatase/phosphodiesterase family member 2
TM1_G0000011584	375.27	-1.26998	0.366273	-3.46729	0.000525726	0.0320926	XLOC_003578|TM1_G0000011584	XLOC_003578	hydroxysteroid 11-beta-dehydrogenase 1-like protein
TM1_G0000009774	22.4361	2.32454	0.670641	3.46615	0.000527971	0.0321616	XLOC_006251|TM1_G0000009774	XLOC_006251	solute carrier family 12 member 5-like isoform
TM1_G0000031873	539.142	1.1503	0.331928	3.4655	0.000529238	0.032171	XLOC_033662|TM1_G0000031873	XLOC_033662	ephrin-A1
TM1_G0000039469	5.59905	-2.87356	0.829888	-3.46259	0.000535001	0.032385	XLOC_035454|TM1_G0000039469	XLOC_035454	mitogen-activated protein kinase 2-like
TM1_G0000031228	362.943	3.25907	0.941807	3.46045	0.000539276	0.0325754	XLOC_032796|TM1_G0000031228	XLOC_032796	D-beta-hydroxybutyrate dehydrogenase mitochondrial-like
TM1_G0000014227	11.8499	-3.95164	1.14433	-3.45324	0.000553888	0.0332838	XLOC_004384|TM1_G0000014227	XLOC_004384	vasoactive intestinal polypeptide receptor 1 isoform
TM1_G0000025313	7.42699	-1.61363	0.467317	-3.45297	0.000554461	0.0332838	XLOC_023096|TM1_G0000025313	XLOC_023096	chromodomain-helicase-DNA-binding protein 6-like isoform
TM1_G0000026434	25.9576	6.28469	1.81978	3.45354	0.000553274	0.0332838	XLOC_011556|TM1_G0000026434	XLOC_011556	uncharacterized protein LOC109197664
TM1_G0000013781	46.7078	-2.07298	0.601016	-3.44913	0.000562404	0.0334497	XLOC_007916|TM1_G0000013781	XLOC_007916	A-kinase anchor protein 2-like isoform
TM1_G0000016933	31.1962	-1.38387	0.401002	-3.45104	0.000558441	0.0334497	XLOC_015507|TM1_G0000016933	XLOC_015507	uncharacterized protein LOC102295394
TM1_G0000023111	289.416	-1.94603	0.564079	-3.44992	0.000560758	0.0334497	XLOC_024135|TM1_G0000023111	XLOC_024135	gamma-glutamyltransferase 5-like
TM1_G0000023695	328.595	-1.89386	0.549132	-3.44883	0.000563017	0.0334497	XLOC_014536|TM1_G0000023695	XLOC_014536	SITS-binding protein-like
TM1_G0000036607	216.295	-0.896073	0.259715	-3.45022	0.000560129	0.0334497	XLOC_008950|TM1_G0000036607	XLOC_008950	sterile alpha motif domain-containing protein 9-like
TM1_G0000000528	414.655	-0.579972	0.168294	-3.44619	0.00056856	0.0336053	XLOC_012205|TM1_G0000000528	XLOC_012205	O-acetyl-ADP-ribose deacetylase MACROD1 isoform
TM1_G0000003508	22.2684	-2.1063	0.611193	-3.4462	0.00056852	0.0336053	XLOC_037708|TM1_G0000003508	XLOC_037708	synaptotagmin-9-like isoform
TM1_G0000009617	110.405	-1.27404	0.370258	-3.44094	0.000579696	0.0340286	XLOC_038713|TM1_G0000009617	XLOC_038713	nt_db_hit~PREDICTED: Maylandia zebra rhomboid veinlet-like 3 (Drosophila) (rhbdl3) mRNA
TM1_G0000027898	5.1099	-1.77771	0.516523	-3.44169	0.000578102	0.0340286	XLOC_026447|TM1_G0000027898	XLOC_026447	dual specificity protein phosphatase CDC14A-like
TM1_G0000028497	118.527	-1.45183	0.421936	-3.44088	0.000579831	0.0340286	XLOC_014431|TM1_G0000028497	XLOC_014431	integrin alpha-3 isoform
TM1_G0000036297	465.522	1.64967	0.479534	3.44016	0.000581371	0.0340497	XLOC_002365|TM1_G0000036297	XLOC_002365	uncharacterized protein LOC101466819
TM1_G0000036046	45.1178	2.12054	0.616855	3.43767	0.000586743	0.0342948	XLOC_012764|TM1_G0000036046	XLOC_012764	kelch-like protein 10
TM1_G0000002603	114.094	-0.881416	0.256559	-3.43553	0.000591396	0.0344969	XLOC_030327|TM1_G0000002603	XLOC_030327	SPRY domain-containing protein 4
TM1_G0000017427	216.18	-0.689482	0.200907	-3.43185	0.000599488	0.0348984	XLOC_011836|TM1_G0000017427	XLOC_011836	probable acyl-CoA dehydrogenase 6
TM1_G0000033629	2175.13	-0.429212	0.125115	-3.43053	0.000602397	0.0349972	XLOC_034152|TM1_G0000033629	XLOC_034152	Serine/threonine-protein phosphatase PP1-beta catalytic subunit
TM1_G0000025967	13.3439	1.95695	0.571521	3.4241	0.000616834	0.0356923	XLOC_004009|TM1_G0000025967	XLOC_004009	nt_db_hit~PREDICTED: Oreochromis niloticus low affinity immunoglobulin gamma Fc region receptor II-like (LOC109201348) mRNA
TM1_G0000005829	181.034	-0.642707	0.187817	-3.42199	0.000621643	0.0358754	XLOC_035848|TM1_G0000005829	XLOC_035848	NADH dehydrogenase
TM1_G0000015935	65.9504	1.00997	0.295173	3.42162	0.000622483	0.0358754	XLOC_003858|TM1_G0000015935	XLOC_003858	CST complex subunit CTC1
TM1_G0000032565	6.173	5.32805	1.55779	3.42026	0.000625604	0.0359834	XLOC_033075|TM1_G0000032565	XLOC_033075	asc-type amino acid transporter 1-like isoform
TM1_G0000039559	3.71306	3.34524	0.97869	3.41808	0.00063065	0.0362016	XLOC_030558|TM1_G0000039559	XLOC_030558	nt_db_hit~PREDICTED: Haplochromis burtoni pseudouridine-metabolizing bifunctional protein C1861.05-like (LOC102294616) mRNA
TM1_G0000023518	104.373	-1.34869	0.394993	-3.41446	0.00063909	0.0365582	XLOC_008527|TM1_G0000023518	XLOC_008527	cadherin-16-like
TM1_G0000037681	87.8002	2.0529	0.601395	3.41355	0.000641216	0.0365731	XLOC_023231|TM1_G0000037681	XLOC_023231	probable serine/threonine-protein kinase ireA isoform
TM1_G0000021214	8.4748	-2.34703	0.687816	-3.4123	0.000644168	0.0366136	XLOC_039056|TM1_G0000021214	XLOC_039056	partitioning defective 3 homolog
TM1_G0000006419	6.50792	-1.89973	0.557025	-3.4105	0.000648443	0.0367126	XLOC_033577|TM1_G0000006419	XLOC_033577	diamine acetyltransferase 2
TM1_G0000031031	33.2385	1.18198	0.346574	3.41046	0.000648545	0.0367126	XLOC_021580|TM1_G0000031031	XLOC_021580	protein NLRC3-like
TM1_G0000014779	70.9804	-1.59881	0.468942	-3.4094	0.000651048	0.0367156	XLOC_001218|TM1_G0000014779	XLOC_001218	leucine-rich glioma-inactivated protein 1
TM1_G0000015145	101.608	-1.46205	0.428939	-3.40852	0.000653166	0.0367632	XLOC_030808|TM1_G0000015145	XLOC_030808	ciliogenesis-associated TTC17-interacting protein
TM1_G0000015184	10.8206	-1.89195	0.555175	-3.40785	0.000654766	0.0367816	XLOC_010496|TM1_G0000015184	XLOC_010496	uncharacterized protein LOC102299707
TM1_G0000032277	62.1307	-0.872269	0.256047	-3.40668	0.00065759	0.0368684	XLOC_038528|TM1_G0000032277	XLOC_038528	probable hydrolase PNKD
TM1_G0000022545	9.36898	4.30337	1.26468	3.40274	0.000667139	0.0371872	XLOC_016974|TM1_G0000022545	XLOC_016974	uncharacterized protein LOC102205532
TM1_G0000024083	4.40677	1.94733	0.57218	3.40335	0.000665639	0.0371872	XLOC_008794|TM1_G0000024083	XLOC_008794	uncharacterized protein LOC106676852
TM1_G0000036296	2443.1	1.66484	0.489189	3.40326	0.000665868	0.0371872	XLOC_002365|TM1_G0000036296	XLOC_002365	uncharacterized protein LOC101466819
TM1_G0000019210	127.179	-0.754236	0.221777	-3.40088	0.000671692	0.0373689	XLOC_017298|TM1_G0000019210	XLOC_017298	NADH dehydrogenase
TM1_G0000038660	562.961	0.413658	0.121724	3.39834	0.000677955	0.0376447	XLOC_023000|TM1_G0000038660	XLOC_023000	parent_location~scaffold_3429 11 2920 +
TM1_G0000008239	1608.73	-0.452493	0.133221	-3.39656	0.000682392	0.0378184	XLOC_031370|TM1_G0000008239	XLOC_031370	UPF0461 protein C5orf24 homolog isoform
TM1_G0000011543	239.922	-1.59703	0.470921	-3.3913	0.000695611	0.0384772	XLOC_035202|TM1_G0000011543	XLOC_035202	ATPase inhibitor B mitochondrial-like
TM1_G0000015381	364.883	-0.678064	0.200087	-3.38885	0.000701866	0.0387489	XLOC_010410|TM1_G0000015381	XLOC_010410	NADH dehydrogenase
TM1_G0000019926	123.777	-0.887794	0.262062	-3.38773	0.00070474	0.0388333	XLOC_004138|TM1_G0000019926	XLOC_004138	acidic proline-rich protein PRP25-like isoform
TM1_G0000017502	155.093	-2.29203	0.677375	-3.38369	0.000715193	0.0392595	XLOC_012021|TM1_G0000017502	XLOC_012021	papilin-like
TM1_G0000033620	31.8175	5.83353	1.72388	3.38395	0.00071452	0.0392595	XLOC_034224|TM1_G0000033620	XLOC_034224	butyrophilin-like protein 10
TM1_G0000007157	992.697	-0.628445	0.185953	-3.37959	0.000725936	0.0393998	XLOC_037029|TM1_G0000007157	XLOC_037029	electron transfer flavoprotein subunit alpha mitochondrial
TM1_G0000016369	3.14572	4.26741	1.26227	3.38075	0.00072289	0.0393998	XLOC_038296|TM1_G0000016369	XLOC_038296	uncharacterized protein C4orf45 homolog
TM1_G0000024091	31.862	0.798022	0.236109	3.37988	0.000725171	0.0393998	XLOC_008865|TM1_G0000024091	XLOC_008865	nt_db_hit~PREDICTED: Pundamilia nyererei ATP-dependent DNA helicase PIF1-like (LOC102205903) mRNA
TM1_G0000037236	24.6583	-3.06494	0.906285	-3.38187	0.000719931	0.0393998	XLOC_032434|TM1_G0000037236	XLOC_032434	cerebellin-1
TM1_G0000026999	4.48145	4.06642	1.20391	3.37767	0.000731033	0.039602	XLOC_022577|TM1_G0000026999	XLOC_022577	uncharacterized protein LOC106534735
TM1_G0000005601	1859.74	-1.28993	0.382048	-3.37636	0.000734524	0.0397166	XLOC_002912|TM1_G0000005601	XLOC_002912	triosephosphate isomerase B
TM1_G0000026403	107.921	2.12009	0.628396	3.37382	0.000741335	0.0399353	XLOC_011515|TM1_G0000026403	XLOC_011515	proteinase-activated receptor 4-like
TM1_G0000003963	207.114	-0.718462	0.21316	-3.37053	0.000750241	0.039952	XLOC_009185|TM1_G0000003963	XLOC_009185	KN motif and ankyrin repeat domain-containing protein 4 isoform
TM1_G0000010723	51.5731	0.650609	0.192991	3.37118	0.000748473	0.039952	XLOC_032588|TM1_G0000010723	XLOC_032588	polypyrimidine tract-binding protein 2 isoform
TM1_G0000014568	44.849	1.81975	0.53987	3.37071	0.000749753	0.039952	XLOC_002483|TM1_G0000014568	XLOC_002483	carbohydrate sulfotransferase 3-like
TM1_G0000019830	2.79335	-2.61389	0.77528	-3.37154	0.000747493	0.039952	XLOC_001745|TM1_G0000019830	XLOC_001745	survival motor neuron protein isoform
TM1_G0000022671	8.79958	-1.99645	0.592339	-3.37045	0.000750444	0.039952	XLOC_002984|TM1_G0000022671	XLOC_002984	uncharacterized protein LOC109196799
TM1_G0000022923	3.76261	5.85306	1.73682	3.36998	0.000751739	0.039952	XLOC_015622|TM1_G0000022923	XLOC_015622	D(1)-like dopamine receptor
TM1_G0000024048	5.27541	4.12558	1.22434	3.36962	0.000752715	0.039952	XLOC_008794|TM1_G0000024048	XLOC_008794	uncharacterized protein LOC101469189
TM1_G0000035790	5.38874	5.36097	1.59055	3.37051	0.000750302	0.039952	XLOC_001734|TM1_G0000035790	XLOC_001734	TRPM8 channel-associated factor homolog isoform
TM1_G0000018320	1377.56	-3.48982	1.03607	-3.36834	0.000756218	0.0399909	XLOC_020843|TM1_G0000018320	XLOC_020843	stonustoxin subunit alpha-like
TM1_G0000037688	29.1137	3.80143	1.12841	3.36883	0.000754884	0.0399909	XLOC_009337|TM1_G0000037688	XLOC_009337	LOW QUALITY PROTEIN: neurexin 3
TM1_G0000000242	568.794	-0.498056	0.147914	-3.36721	0.000759331	0.0400358	XLOC_000139|TM1_G0000000242	XLOC_000139	prefoldin subunit 1 isoform
TM1_G0000021636	11.1556	1.35796	0.403404	3.36625	0.00076198	0.0400358	XLOC_017742|TM1_G0000021636	XLOC_017742	C-type lectin domain family 12 member B-like isoform
TM1_G0000033673	14.9605	-1.44139	0.428137	-3.36664	0.000760893	0.0400358	XLOC_034453|TM1_G0000033673	XLOC_034453	parent_location~scaffold_636 141600 156727 -
TM1_G0000035115	27.7649	-3.57709	1.06271	-3.36602	0.000762614	0.0400358	XLOC_000972|TM1_G0000035115	XLOC_000972	uncharacterized protein LOC109199064
TM1_G0000010794	123.071	-1.19476	0.355018	-3.36535	0.000764463	0.0400601	XLOC_032681|TM1_G0000010794	XLOC_032681	interferon-induced protein 44 isoform
TM1_G0000039100	80.8705	1.26197	0.375637	3.35954	0.000780724	0.0408381	XLOC_006170|TM1_G0000039100	XLOC_006170	nt_db_hit~PREDICTED: Oreochromis niloticus protein NLRC3-like (LOC106097519)
TM1_G0000020616	61.8602	-0.850803	0.253486	-3.3564	0.000789633	0.0412294	XLOC_026847|TM1_G0000020616	XLOC_026847	ATP synthase F(0) complex subunit B1 mitochondrial
TM1_G0000023848	595.041	-0.894858	0.266816	-3.35384	0.000796985	0.0415382	XLOC_013049|TM1_G0000023848	XLOC_013049	synaptopodin-2 isoform
TM1_G0000019756	228.685	-1.56205	0.466066	-3.35156	0.000803568	0.0418058	XLOC_003358|TM1_G0000019756	XLOC_003358	heat shock 70 kDa protein 4-like isoform
TM1_G0000031890	2380.94	0.997623	0.297978	3.34798	0.000814036	0.0421983	XLOC_029658|TM1_G0000031890	XLOC_029658	scavenger receptor class B member 1 isoform
TM1_G0000033801	477.447	-0.721135	0.215388	-3.34808	0.000813747	0.0421983	XLOC_004116|TM1_G0000033801	XLOC_004116	NADH dehydrogenase
TM1_G0000021821	992.507	-1.1155	0.333441	-3.34543	0.000821554	0.0423834	XLOC_010819|TM1_G0000021821	XLOC_010819	fibrinogen-like protein 1
TM1_G0000026749	632.081	0.698983	0.208916	3.34575	0.000820589	0.0423834	XLOC_025612|TM1_G0000026749	XLOC_025612	glutamine-dependent NAD(+) synthetase isoform
TM1_G0000031125	7.27016	2.90185	0.867448	3.34528	0.000822009	0.0423834	XLOC_020740|TM1_G0000031125	XLOC_020740	zinc finger protein 347-like
TM1_G0000006096	9.40877	2.72411	0.814765	3.34343	0.00082749	0.0425899	XLOC_020410|TM1_G0000006096	XLOC_020410	ribonuclease inhibitor-like
TM1_G0000014561	15.129	-2.48938	0.745006	-3.34143	0.000833483	0.042822	XLOC_004881|TM1_G0000014561	XLOC_004881	matrix-remodeling-associated protein 8-like
TM1_G0000022061	44.7802	-2.61394	0.782408	-3.34089	0.000835097	0.0428288	XLOC_014952|TM1_G0000022061	XLOC_014952	interferon-induced transmembrane protein 5
TM1_G0000008229	7196.17	-0.513726	0.153837	-3.33942	0.000839528	0.0428894	XLOC_031366|TM1_G0000008229	XLOC_031366	cyclin-G1-like
TM1_G0000022844	63.6777	0.990059	0.296465	3.33955	0.000839136	0.0428894	XLOC_018827|TM1_G0000022844	XLOC_018827	nt_db_hit~PREDICTED: Maylandia zebra phospholipase C-like 1 (plcl1) mRNA
TM1_G0000034831	63.3577	-0.929509	0.278415	-3.33857	0.000842103	0.0428894	XLOC_031872|TM1_G0000034831	XLOC_031872	KN motif and ankyrin repeat domain-containing protein 4 isoform
TM1_G0000034879	126.505	-1.33102	0.398684	-3.33853	0.00084222	0.0428894	XLOC_038362|TM1_G0000034879	XLOC_038362	reticulophagy receptor FAM134B isoform
TM1_G0000039260	65.7176	-1.38622	0.415596	-3.33551	0.000851432	0.0432821	XLOC_021235|TM1_G0000039260	XLOC_021235	nt_db_hit~Astatotilapia burtoni clone BAC 116M8 Hoxaa gene cluster
TM1_G0000009720	358.665	0.957489	0.287234	3.33348	0.000857661	0.0433697	XLOC_038697|TM1_G0000009720	XLOC_038697	extracellular superoxide dismutase
TM1_G0000038180	71.5465	1.40825	0.422433	3.33366	0.000857104	0.0433697	XLOC_010439|TM1_G0000038180	XLOC_010439	butyrophilin-like protein 2
TM1_G0000039282	2.18779	-5.53591	1.66033	-3.33421	0.00085542	0.0433697	XLOC_020925|TM1_G0000039282	XLOC_020925	parent_location~scaffold_3089 5879 6028 -
TM1_G0000009507	300.921	3.28415	0.986038	3.33066	0.000866414	0.0435833	XLOC_029185|TM1_G0000009507	XLOC_029185	LINE-1 reverse transcriptase
TM1_G0000034449	1157.4	0.847916	0.254879	3.32674	0.000878683	0.0441236	XLOC_038247|TM1_G0000034449	XLOC_038247	25-hydroxycholesterol 7-alpha-hydroxylase-like
TM1_G0000005171	1182.65	-0.553262	0.166333	-3.32623	0.000880298	0.044128	XLOC_022772|TM1_G0000005171	XLOC_022772	synaptosomal-associated protein 25-B isoform
TM1_G0000009758	4.03465	2.18962	0.658441	3.32546	0.00088273	0.0441732	XLOC_006205|TM1_G0000009758	XLOC_006205	dedicator of cytokinesis protein 3-like isoform
TM1_G0000028419	3.35805	-3.96797	1.19389	-3.32356	0.00088875	0.0443975	XLOC_016708|TM1_G0000028419	XLOC_016708	NADP-dependent malic enzyme mitochondrial-like
TM1_G0000000107	6.31439	4.67529	1.40784	3.32089	0.000897307	0.0445935	XLOC_000061|TM1_G0000000107	XLOC_000061	coiled-coil domain-containing protein 106-like isoform
TM1_G0000012030	8104.05	0.747691	0.225127	3.32119	0.000896332	0.0445935	XLOC_013240|TM1_G0000012030	XLOC_013240	inter-alpha-trypsin inhibitor heavy chain H3 isoform
TM1_G0000015744	31.9402	-1.71492	0.516367	-3.32112	0.000896568	0.0445935	XLOC_007563|TM1_G0000015744	XLOC_007563	sodium- and chloride-dependent creatine transporter 1-like
TM1_G0000017337	361.013	5.56385	1.67741	3.31692	0.000910149	0.0449225	XLOC_021948|TM1_G0000017337	XLOC_021948	intestinal mucin-like protein
TM1_G0000028906	46.8952	2.39025	0.720607	3.31699	0.000909914	0.0449225	XLOC_018207|TM1_G0000028906	XLOC_018207	ladderlectin-like
TM1_G0000034303	485.781	-0.997679	0.300666	-3.31823	0.000905906	0.0449225	XLOC_032692|TM1_G0000034303	XLOC_032692	protein LBH
TM1_G0000011877	17.3007	-1.62806	0.491086	-3.31522	0.000915717	0.0451201	XLOC_031699|TM1_G0000011877	XLOC_031699	cytochrome c oxidase subunit 7A2 mitochondrial isoform
TM1_G0000006497	8.23359	3.14488	0.949006	3.31387	0.000920154	0.0452284	XLOC_001658|TM1_G0000006497	XLOC_001658	arrestin domain-containing protein 3-like
TM1_G0000009071	267.752	-0.883924	0.266757	-3.3136	0.000921046	0.0452284	XLOC_039171|TM1_G0000009071	XLOC_039171	protein cordon-bleu isoform
TM1_G0000015938	1209.31	1.01578	0.306723	3.31171	0.000927287	0.0454575	XLOC_003811|TM1_G0000015938	XLOC_003811	H-2 class II histocompatibility antigen A-U alpha chain-like isoform
TM1_G0000003980	20.7881	-3.8091	1.15043	-3.31102	0.000929556	0.0454915	XLOC_028754|TM1_G0000003980	XLOC_028754	unnamed protein product
TM1_G0000014710	14.1374	-3.43639	1.03878	-3.30811	0.000939294	0.0458903	XLOC_016135|TM1_G0000014710	XLOC_016135	LOW QUALITY PROTEIN: solute carrier family 40 member 1-like
TM1_G0000010606	493.266	-0.732556	0.221498	-3.30728	0.000942063	0.0459479	XLOC_000513|TM1_G0000010606	XLOC_000513	enoyl-CoA delta isomerase 1 mitochondrial
TM1_G0000036635	1302.78	2.70473	0.818018	3.30644	0.000944881	0.0460076	XLOC_001821|TM1_G0000036635	XLOC_001821	parent_location~scaffold_1090 20948 22318 -
TM1_G0000026542	22.3782	-2.24886	0.680812	-3.30321	0.000955852	0.0464634	XLOC_018102|TM1_G0000026542	XLOC_018102	Enterin neuropeptide
TM1_G0000038329	64.2502	7.71551	2.33797	3.3001	0.000966518	0.0469029	XLOC_016798|TM1_G0000038329	XLOC_016798	GTPase IMAP family member 8-like
TM1_G0000028027	758.214	-0.463347	0.140455	-3.29889	0.00097067	0.0470254	XLOC_023522|TM1_G0000028027	XLOC_023522	serine/threonine-protein phosphatase 2A 56 kDa regulatory subunit delta isoform
TM1_G0000008260	2.42985	3.33687	1.01236	3.29614	0.000980236	0.0474093	XLOC_031379|TM1_G0000008260	XLOC_031379	parent_location~scaffold_53 2725136 2768716 -
TM1_G0000020615	2138.35	-0.591161	0.179386	-3.29546	0.000982611	0.0474447	XLOC_026863|TM1_G0000020615	XLOC_026863	epidermal growth factor receptor kinase substrate 8-like protein 3
TM1_G0000007713	10.2911	2.86185	0.868987	3.29331	0.000990141	0.0477285	XLOC_008096|TM1_G0000007713	XLOC_008096	nt_db_hit~PREDICTED: Haplochromis burtoni butyrophilin-like protein 2 (LOC102292587) mRNA
TM1_G0000038341	22.2367	-4.44606	1.35038	-3.29245	0.000993195	0.0477959	XLOC_000954|TM1_G0000038341	XLOC_000954	nt_db_hit~PREDICTED: Haplochromis burtoni uncharacterized LOC106633222 (LOC106633222) ncRNA
TM1_G0000012674	624.799	-1.18363	0.359798	-3.2897	0.00100294	0.0481286	XLOC_035998|TM1_G0000012674	XLOC_035998	coiled-coil-helix-coiled-coil-helix domain-containing protein 10 mitochondrial-like
TM1_G0000027686	13.607	1.61429	0.4908	3.28909	0.00100511	0.0481286	XLOC_018243|TM1_G0000027686	XLOC_018243	protein FAM69A
TM1_G0000031964	7.59784	-1.85408	0.563704	-3.28911	0.00100504	0.0481286	XLOC_015655|TM1_G0000031964	XLOC_015655	E3 ubiquitin-protein ligase RNF123
TM1_G0000003742	6.26712	7.41189	2.2552	3.28658	0.00101413	0.0484799	XLOC_029570|TM1_G0000003742	XLOC_029570	uncharacterized protein LOC100708316 isoform
TM1_G0000035974	27.7276	-5.57129	1.69568	-3.28558	0.00101774	0.0485724	XLOC_003430|TM1_G0000035974	XLOC_003430	hydroperoxide isomerase ALOXE3-like isoform
TM1_G0000002999	15.6989	-3.44613	1.05098	-3.27897	0.00104187	0.0492228	XLOC_010216|TM1_G0000002999	XLOC_010216	uncharacterized protein LOC106677014
TM1_G0000009859	803.804	-3.47555	1.0604	-3.27758	0.001047	0.0492228	XLOC_032871|TM1_G0000009859	XLOC_032871	nitric oxide synthase brain
TM1_G0000014964	163.633	-1.20554	0.367606	-3.27943	0.00104018	0.0492228	XLOC_024388|TM1_G0000014964	XLOC_024388	dematin-like isoform
TM1_G0000022555	299.299	-1.09565	0.334325	-3.2772	0.00104842	0.0492228	XLOC_018966|TM1_G0000022555	XLOC_018966	angiopoietin-related protein 2
TM1_G0000024552	79.1252	0.944528	0.288136	3.27806	0.00104523	0.0492228	XLOC_000945|TM1_G0000024552	XLOC_000945	zinc finger BED domain-containing protein 1 isoform
TM1_G0000026433	18.2003	6.0555	1.84753	3.27762	0.00104687	0.0492228	XLOC_011555|TM1_G0000026433	XLOC_011555	uncharacterized protein LOC109197663
TM1_G0000025731	62.5775	2.6472	0.808757	3.27317	0.00106348	0.0498308	XLOC_026471|TM1_G0000025731	XLOC_026471	helicase SRCAP isoform
TM1_G0000031576	2.26705	-2.95042	0.901494	-3.27282	0.00106482	0.0498308	XLOC_029044|TM1_G0000031576	XLOC_029044	probable global transcription activator SNF2L2

## Sheet: DE transcripts TmR vs TmY
Bdh1l gene expression is a potential molecular factor in the evolution of carotenoid-based color diversity of cichlid fishes
Pooja Singh, Angelika Ziegelbecker, Christoph Hahn, Walter Goessler, Ronald A. Glabonjat, Ehsan Pashay Ahi, Kristina M. Sefc
DESeq2 results for differentially expressed genes in the comparison between TmR and TmY. Positive log2FoldChange indicates higher transcriptome abundance in red compared to yellow skin tissue.
gene	baseMean	log2FoldChange	lfcSE	stat	pvalue	padj	gene_id	id	annotation
TM1_G0000033401	20.8527	32.838	2.20843	14.8694	5.20787e-50	7.68759e-46	XLOC_033171|TM1_G0000033401	XLOC_033171	periaxin isoform
TM1_G0000003809	684.877	-9.40414	0.665356	-14.134	2.34475e-45	2.30747e-41	XLOC_029606|TM1_G0000003809	XLOC_029606	cystathionine beta-synthase-like
TM1_G0000032652	758.151	-8.37546	0.62475	-13.4061	5.56871e-41	4.11012e-37	XLOC_028067|TM1_G0000032652	XLOC_028067	NACHT LRR and PYD domains-containing protein 12-like
TM1_G0000033599	14.023	-41.0468	3.24555	-12.6471	1.16061e-36	6.85295e-33	XLOC_026779|TM1_G0000033599	XLOC_026779	parent_location~scaffold_412 294515 356322 -
TM1_G0000032352	136.119	-23.1797	1.84033	-12.5954	2.23793e-36	1.10117e-32	XLOC_033672|TM1_G0000032352	XLOC_033672	solute carrier organic anion transporter family member 2B1
TM1_G0000029064	23.703	24.6306	2.0778	11.8541	2.04827e-32	6.71901e-29	XLOC_030994|TM1_G0000029064	XLOC_030994	formin-binding protein 1-like isoform
TM1_G0000032650	101.052	-10.6651	0.915793	-11.6458	2.41171e-31	7.1201e-28	XLOC_028066|TM1_G0000032650	XLOC_028066	protein NLRC3-like isoform
TM1_G0000018425	53.7573	25.6103	2.27253	11.2695	1.85607e-29	4.98152e-26	XLOC_005470|TM1_G0000018425	XLOC_005470	zona pellucida-like domain-containing protein 1
TM1_G0000015779	135.931	6.1889	0.62607	9.88531	4.82067e-23	1.18601e-19	XLOC_004977|TM1_G0000015779	XLOC_004977	amine sulfotransferase-like
TM1_G0000007725	60.3803	-8.4609	0.87567	-9.6622	4.36395e-22	9.7424e-19	XLOC_008055|TM1_G0000007725	XLOC_008055	transient receptor potential cation channel subfamily M member 4-like
TM1_G0000015783	37.4862	6.9056	0.715135	9.65636	4.61991e-22	9.7424e-19	XLOC_004977|TM1_G0000015783	XLOC_004977	amine sulfotransferase-like
TM1_G0000022998	882.017	-1.48444	0.160804	-9.23132	2.67314e-20	5.26127e-17	XLOC_040290|TM1_G0000022998	XLOC_040290	NEDD4 family-interacting protein 2
TM1_G0000015782	52.1598	5.08763	0.564455	9.01335	1.99863e-19	3.47092e-16	XLOC_004977|TM1_G0000015782	XLOC_004977	amine sulfotransferase-like
TM1_G0000002796	122.504	3.254	0.369151	8.81482	1.19872e-18	1.96611e-15	XLOC_002265|TM1_G0000002796	XLOC_002265	protein sidekick-2-like isoform
TM1_G0000010515	21.9747	9.05227	1.03625	8.73562	2.42331e-18	3.76544e-15	XLOC_023205|TM1_G0000010515	XLOC_023205	parent_location~scaffold_348 88245 107147 -
TM1_G0000006233	57.3437	7.70144	0.896586	8.58973	8.71712e-18	1.28678e-14	XLOC_027528|TM1_G0000006233	XLOC_027528	G2/M phase-specific E3 ubiquitin-protein ligase-like isoform
TM1_G0000012467	22.6474	24.1427	2.81524	8.57573	9.84614e-18	1.38423e-14	XLOC_006506|TM1_G0000012467	XLOC_006506	lysozyme C milk isozyme-like
TM1_G0000024551	1689.32	2.74935	0.321808	8.54346	1.30264e-17	1.74808e-14	XLOC_000945|TM1_G0000024551	XLOC_000945	dehydrogenase/reductase SDR family member on chromosome X-like
TM1_G0000038057	1097.35	11.9419	1.42696	8.3688	5.82085e-17	7.16038e-14	XLOC_015771|TM1_G0000038057	XLOC_015771	nt_db_hit~PREDICTED: Haplochromis burtoni patr class I histocompatibility antigen B-1 alpha chain-like (LOC102298742)
TM1_G0000018407	231.503	-2.46668	0.296068	-8.33145	7.98593e-17	9.43075e-14	XLOC_005463|TM1_G0000018407	XLOC_005463	cell adhesion molecule 1 isoform
TM1_G0000016132	17.6736	8.2522	0.9949	8.2945	1.0904e-16	1.2035e-13	XLOC_005190|TM1_G0000016132	XLOC_005190	zinc finger protein 883-like
TM1_G0000029286	2093.16	-1.47826	0.178246	-8.29339	1.10065e-16	1.2035e-13	XLOC_031963|TM1_G0000029286	XLOC_031963	neuropathy target esterase isoform
TM1_G0000004560	23.0244	-4.29331	0.519309	-8.26735	1.36967e-16	1.44417e-13	XLOC_003203|TM1_G0000004560	XLOC_003203	dehydrogenase/reductase SDR family member 11
TM1_G0000012054	751.723	1.46911	0.179546	8.18234	2.78383e-16	2.83403e-13	XLOC_034928|TM1_G0000012054	XLOC_034928	DNA damage-inducible transcript 3 protein isoform
TM1_G0000018705	15.6538	-31.0189	3.81138	-8.13851	4.00185e-16	3.81119e-13	XLOC_022860|TM1_G0000018705	XLOC_022860	slit homolog 1 protein-like
TM1_G0000011388	140.725	2.04285	0.251916	8.10926	5.09311e-16	4.69887e-13	XLOC_003724|TM1_G0000011388	XLOC_003724	SH3-containing GRB2-like protein 3-interacting protein 1 isoform
TM1_G0000014568	44.849	-3.89221	0.487384	-7.98592	1.39478e-15	1.24782e-12	XLOC_002483|TM1_G0000014568	XLOC_002483	carbohydrate sulfotransferase 3-like
TM1_G0000001569	848.874	-0.90656	0.114204	-7.93808	2.05332e-15	1.78295e-12	XLOC_024938|TM1_G0000001569	XLOC_024938	guanine nucleotide-binding protein G(I)/G(S)/G(O) subunit gamma-12-like
TM1_G0000034649	14.3559	-8.17351	1.03815	-7.87317	3.45776e-15	2.75901e-12	XLOC_004105|TM1_G0000034649	XLOC_004105	parent_location~scaffold_1265 31867 32715 +
TM1_G0000002555	398.133	-2.86399	0.364057	-7.86687	3.63621e-15	2.82505e-12	XLOC_030231|TM1_G0000002555	XLOC_030231	probable carboxypeptidase PM20D1.2
TM1_G0000030199	8373.68	2.671	0.339893	7.85837	3.89178e-15	2.94608e-12	XLOC_033198|TM1_G0000030199	XLOC_033198	perilipin-5-like
TM1_G0000029024	94.5133	4.53083	0.578166	7.83655	4.63078e-15	3.41786e-12	XLOC_019935|TM1_G0000029024	XLOC_019935	homeobox protein HMX2-like
TM1_G0000025069	828.687	2.78303	0.357654	7.78134	7.17583e-15	5.16713e-12	XLOC_025177|TM1_G0000025069	XLOC_025177	cytochrome P450 2J2-like
TM1_G0000014679	462.563	1.37879	0.178331	7.73161	1.06199e-14	7.46503e-12	XLOC_016159|TM1_G0000014679	XLOC_016159	nt_db_hit~NA
TM1_G0000006229	61.9302	7.91987	1.03775	7.63177	2.31558e-14	1.58984e-11	XLOC_001351|TM1_G0000006229	XLOC_001351	uncharacterized protein LOC101479153
TM1_G0000002811	52.9768	9.53513	1.26109	7.56101	3.99944e-14	2.68354e-11	XLOC_002333|TM1_G0000002811	XLOC_002333	acyl-CoA synthetase family member 2 mitochondrial-like isoform
TM1_G0000036771	63.5131	4.6132	0.611369	7.54569	4.49884e-14	2.95154e-11	XLOC_040334|TM1_G0000036771	XLOC_040334	kelch repeat and BTB domain-containing protein 11-like
TM1_G0000029025	14.2232	4.74297	0.630958	7.5171	5.60037e-14	3.59434e-11	XLOC_019936|TM1_G0000029025	XLOC_019936	homeobox protein HMX1-like
TM1_G0000034830	8.51324	21.663	2.89341	7.48702	7.04538e-14	4.42555e-11	XLOC_031884|TM1_G0000034830	XLOC_031884	uncharacterized protein LOC102312418 isoform
TM1_G0000015161	72.0098	-5.37481	0.720614	-7.45865	8.74102e-14	5.37628e-11	XLOC_030754|TM1_G0000015161	XLOC_030754	double-stranded RNA-specific editase B2-like isoform
TM1_G0000009256	11.6462	5.41613	0.727082	7.44913	9.39551e-14	5.66089e-11	XLOC_002415|TM1_G0000009256	XLOC_002415	transmembrane protein 132D-like
TM1_G0000025700	93.3888	4.17736	0.561827	7.43532	1.04313e-13	6.15927e-11	XLOC_026478|TM1_G0000025700	XLOC_026478	transmembrane protein 150A-like
TM1_G0000003040	660.483	-1.14499	0.154134	-7.42857	1.09777e-13	6.35481e-11	XLOC_010234|TM1_G0000003040	XLOC_010234	synaptobrevin homolog YKT6
TM1_G0000022979	10.0142	3.50901	0.476871	7.3584	1.86129e-13	1.05675e-10	XLOC_040275|TM1_G0000022979	XLOC_040275	alpha-2-macroglobulin isoform
TM1_G0000030681	7.77913	7.48221	1.02095	7.32866	2.32458e-13	1.29488e-10	XLOC_029019|TM1_G0000030681	XLOC_029019	uncharacterized protein LOC109051156
TM1_G0000036159	135.32	1.78307	0.243786	7.31406	2.59185e-13	1.41702e-10	XLOC_003759|TM1_G0000036159	XLOC_003759	N(G)N(G)-dimethylarginine dimethylaminohydrolase 2-like isoform
TM1_G0000025743	122.374	3.2963	0.451197	7.30566	2.75899e-13	1.48098e-10	XLOC_027099|TM1_G0000025743	XLOC_027099	iodotyrosine dehalogenase 1
TM1_G0000012796	11.6103	36.9417	5.06836	7.28869	3.12981e-13	1.65002e-10	XLOC_013983|TM1_G0000012796	XLOC_013983	WSC domain-containing protein 2-like isoform
TM1_G0000005620	50.3978	4.05182	0.558494	7.25491	4.01941e-13	2.08184e-10	XLOC_002922|TM1_G0000005620	XLOC_002922	epithelial discoidin domain-containing receptor 1 isoform
TM1_G0000030200	424.629	1.68782	0.234272	7.20454	5.82399e-13	2.96451e-10	XLOC_033199|TM1_G0000030200	XLOC_033199	synaptotagmin-11
TM1_G0000017302	395.322	1.26147	0.175532	7.18658	6.64349e-13	3.32433e-10	XLOC_021908|TM1_G0000017302	XLOC_021908	protein groucho-2 isoform
TM1_G0000013384	2161.84	2.30552	0.322317	7.15295	8.49313e-13	4.11053e-10	XLOC_021007|TM1_G0000013384	XLOC_021007	transmembrane protein 19
TM1_G0000007764	307.767	3.73188	0.526345	7.09018	1.33935e-12	6.31199e-10	XLOC_008071|TM1_G0000007764	XLOC_008071	noggin-2-like
TM1_G0000034822	8.8734	-5.04375	0.71145	-7.0894	1.34693e-12	6.31199e-10	XLOC_031875|TM1_G0000034822	XLOC_031875	neuropeptide Y receptor type 2-like
TM1_G0000035723	160.118	-2.29359	0.324601	-7.06588	1.59596e-12	7.36213e-10	XLOC_005957|TM1_G0000035723	XLOC_005957	sterile alpha motif domain-containing protein 9-like
TM1_G0000033426	36.9446	-2.06494	0.29252	-7.05915	1.67525e-12	7.60899e-10	XLOC_002943|TM1_G0000033426	XLOC_002943	acetyl-coenzyme A synthetase cytoplasmic isoform
TM1_G0000036774	94.0844	4.62534	0.656469	7.04579	1.8441e-12	8.24898e-10	XLOC_040332|TM1_G0000036774	XLOC_040332	kelch repeat and BTB domain-containing protein 11-like
TM1_G0000002988	142.295	-1.02758	0.14664	-7.00752	2.42578e-12	1.06301e-09	XLOC_010213|TM1_G0000002988	XLOC_010213	fumarylacetoacetate hydrolase domain-containing protein 2-like isoform
TM1_G0000008581	210.451	-2.34574	0.334808	-7.00622	2.44842e-12	1.06301e-09	XLOC_039361|TM1_G0000008581	XLOC_039361	nt_db_hit~PREDICTED: Maylandia zebra ceroid-lipofuscinosis neuronal 5 (cln5) mRNA
TM1_G0000029419	2502.89	1.69731	0.243198	6.97914	2.96999e-12	1.27077e-09	XLOC_033030|TM1_G0000029419	XLOC_033030	gamma-synuclein isoform
TM1_G0000027771	24.8857	8.39119	1.20706	6.95175	3.60792e-12	1.52167e-09	XLOC_011448|TM1_G0000027771	XLOC_011448	uncharacterized protein LOC106097162
TM1_G0000023224	65.2886	3.06024	0.440562	6.94622	3.75201e-12	1.56015e-09	XLOC_022643|TM1_G0000023224	XLOC_022643	homeobox protein Hox-D12
TM1_G0000005647	12.6438	4.44855	0.64227	6.92628	4.32039e-12	1.75128e-09	XLOC_002931|TM1_G0000005647	XLOC_002931	glutamate receptor ionotropic kainate 5 isoform
TM1_G0000036773	95.1448	4.61923	0.666944	6.92596	4.33031e-12	1.75128e-09	XLOC_040331|TM1_G0000036773	XLOC_040331	kelch repeat and BTB domain-containing protein 11-like
TM1_G0000036341	43.2799	8.08304	1.17419	6.88392	5.82261e-12	2.32298e-09	XLOC_009950|TM1_G0000036341	XLOC_009950	alpha-tectorin-like
TM1_G0000032647	149.821	-2.91887	0.42438	-6.87795	6.07214e-12	2.39024e-09	XLOC_028078|TM1_G0000032647	XLOC_028078	uncharacterized protein LOC110005236
TM1_G0000024395	785.503	-1.1329	0.164765	-6.87583	6.16285e-12	2.39402e-09	XLOC_018790|TM1_G0000024395	XLOC_018790	phosphatidylinositol 4-kinase alpha-like isoform
TM1_G0000001423	538.513	2.84175	0.413616	6.87051	6.39727e-12	2.4297e-09	XLOC_024954|TM1_G0000001423	XLOC_024954	patatin-like phospholipase domain-containing protein 2
TM1_G0000023223	67.6997	3.79292	0.552098	6.87002	6.4193e-12	2.4297e-09	XLOC_022642|TM1_G0000023223	XLOC_022642	homeobox protein Hox-D11a-like
TM1_G0000023916	2829.81	1.8642	0.271502	6.86624	6.59166e-12	2.46336e-09	XLOC_021339|TM1_G0000023916	XLOC_021339	endophilin-B2 isoform
TM1_G0000038097	204.128	1.48443	0.216474	6.85734	7.01543e-12	2.55699e-09	XLOC_018381|TM1_G0000038097	XLOC_018381	nt_db_hit~PREDICTED: Maylandia zebra von Willebrand factor A domain-containing protein 5A-like (LOC101481275)
TM1_G0000032297	313.405	2.10821	0.308107	6.84246	7.78434e-12	2.80265e-09	XLOC_032714|TM1_G0000032297	XLOC_032714	T-box transcription factor TBX15
TM1_G0000025132	72.2746	34.5655	5.06659	6.82224	8.9633e-12	3.18823e-09	XLOC_029995|TM1_G0000025132	XLOC_029995	serine protease 53-like isoform
TM1_G0000034453	23.3317	3.35174	0.492532	6.80511	1.00972e-11	3.54881e-09	XLOC_039319|TM1_G0000034453	XLOC_039319	tripartite motif-containing protein 54-like isoform
TM1_G0000023567	9.30435	-34.4224	5.06935	-6.79031	1.11895e-11	3.88644e-09	XLOC_009013|TM1_G0000023567	XLOC_009013	transmembrane protein 256 isoform
TM1_G0000013984	9.83921	2.66733	0.395416	6.74561	1.52383e-11	5.23116e-09	XLOC_004277|TM1_G0000013984	XLOC_004277	cytoglobin
TM1_G0000015258	203.232	1.92925	0.286081	6.74373	1.54369e-11	5.23843e-09	XLOC_007309|TM1_G0000015258	XLOC_007309	class I histocompatibility antigen F10 alpha chain-like
TM1_G0000008378	393.916	-1.11965	0.166782	-6.71324	1.90348e-11	6.38597e-09	XLOC_032079|TM1_G0000008378	XLOC_032079	casein kinase I isoform gamma-1 isoform
TM1_G0000024389	24.4759	3.63588	0.542982	6.69613	2.14014e-11	7.09926e-09	XLOC_018767|TM1_G0000024389	XLOC_018767	uncharacterized protein LOC103359624
TM1_G0000006870	141.256	-1.3271	0.199157	-6.66362	2.67158e-11	8.66737e-09	XLOC_013327|TM1_G0000006870	XLOC_013327	kynurenine--oxoglutarate transaminase 1 isoform
TM1_G0000013522	1738.8	1.40279	0.210708	6.6575	2.78518e-11	8.93772e-09	XLOC_001131|TM1_G0000013522	XLOC_001131	tight junction protein ZO-1-like isoform
TM1_G0000001321	404.454	-1.19009	0.179636	-6.62502	3.47201e-11	1.09047e-08	XLOC_023932|TM1_G0000001321	XLOC_023932	ubiquitin-conjugating enzyme E2 R1
TM1_G0000037903	55.197	-5.17036	0.780648	-6.62316	3.51609e-11	1.09269e-08	XLOC_039335|TM1_G0000037903	XLOC_039335	uncharacterized protein LOC106097627
TM1_G0000007297	346.494	-3.88788	0.587527	-6.61736	3.65667e-11	1.12454e-08	XLOC_032301|TM1_G0000007297	XLOC_032301	mitochondrial coenzyme A transporter SLC25A42-like
TM1_G0000031055	119.446	-2.00206	0.303311	-6.60068	4.09275e-11	1.23955e-08	XLOC_028101|TM1_G0000031055	XLOC_028101	40S ribosomal protein S27-like
TM1_G0000035914	280.96	1.86724	0.282919	6.59989	4.11462e-11	1.23955e-08	XLOC_034714|TM1_G0000035914	XLOC_034714	synaptogyrin-1 isoform
TM1_G0000025267	1781.28	-5.8282	0.885778	-6.57975	4.71237e-11	1.40529e-08	XLOC_020029|TM1_G0000025267	XLOC_020029	cytosolic purine 5'-nucleotidase-like
TM1_G0000004360	7.14556	-7.06232	1.07639	-6.56109	5.34149e-11	1.57697e-08	XLOC_020228|TM1_G0000004360	XLOC_020228	uncharacterized protein LOC106632618
TM1_G0000005480	656.532	2.25503	0.344459	6.54657	5.88723e-11	1.72088e-08	XLOC_026125|TM1_G0000005480	XLOC_026125	ephrin type-A receptor 2 isoform
TM1_G0000031060	139.381	2.87384	0.439339	6.54129	6.09899e-11	1.7653e-08	XLOC_028102|TM1_G0000031060	XLOC_028102	C-C motif chemokine 17-like
TM1_G0000021662	218.544	-2.71144	0.41609	-6.51647	7.19811e-11	2.0632e-08	XLOC_017725|TM1_G0000021662	XLOC_017725	H-2 class I histocompatibility antigen L-D alpha chain-like
TM1_G0000016527	124.019	1.77003	0.271726	6.51402	7.31647e-11	2.07696e-08	XLOC_012603|TM1_G0000016527	XLOC_012603	E3 ubiquitin-protein ligase TRIM9 isoform
TM1_G0000025614	8.84211	4.87962	0.755486	6.45892	1.05453e-10	2.96504e-08	XLOC_008313|TM1_G0000025614	XLOC_008313	uncharacterized protein LOC106096938
TM1_G0000016266	621.491	1.07302	0.166464	6.44593	1.14895e-10	3.20006e-08	XLOC_001501|TM1_G0000016266	XLOC_001501	vascular endothelial growth factor C-like
TM1_G0000013075	232.54	2.5148	0.390404	6.44154	1.1827e-10	3.26325e-08	XLOC_038582|TM1_G0000013075	XLOC_038582	transcription factor HES-1
TM1_G0000010291	661.388	2.47063	0.384791	6.42071	1.35644e-10	3.70798e-08	XLOC_036253|TM1_G0000010291	XLOC_036253	paired box protein Pax-7 isoform
TM1_G0000026367	92.728	-2.78862	0.434421	-6.41916	1.37028e-10	3.71144e-08	XLOC_013139|TM1_G0000026367	XLOC_013139	D(3) dopamine receptor isoform
TM1_G0000014953	2515.98	-3.14396	0.49076	-6.40631	1.49086e-10	4.00134e-08	XLOC_024377|TM1_G0000014953	XLOC_024377	excitatory amino acid transporter 1-like isoform
TM1_G0000031543	12.2171	-4.72759	0.742744	-6.36503	1.95246e-10	5.19301e-08	XLOC_030642|TM1_G0000031543	XLOC_030642	plexin-C1-like isoform
TM1_G0000025082	172.962	5.91537	0.92998	6.36075	2.00768e-10	5.2922e-08	XLOC_021100|TM1_G0000025082	XLOC_021100	uncharacterized protein LOC105941362
TM1_G0000015847	102.011	3.94885	0.622807	6.34041	2.29152e-10	5.98439e-08	XLOC_004960|TM1_G0000015847	XLOC_004960	PDZ domain-containing protein MAGIX isoform
TM1_G0000023112	20.1559	-6.6911	1.05552	-6.33912	2.31081e-10	5.98439e-08	XLOC_024148|TM1_G0000023112	XLOC_024148	uncharacterized protein LOC102078796
TM1_G0000012166	256.762	-0.97538	0.154025	-6.33259	2.4108e-10	6.18905e-08	XLOC_004727|TM1_G0000012166	XLOC_004727	putative oxidoreductase YteT isoform
TM1_G0000034757	42.7778	3.68081	0.582207	6.32216	2.57937e-10	6.47418e-08	XLOC_009611|TM1_G0000034757	XLOC_009611	cyclin-Y-like isoform
TM1_G0000035066	145.05	2.00071	0.316446	6.32243	2.57479e-10	6.47418e-08	XLOC_035042|TM1_G0000035066	XLOC_035042	inhibin beta A chain-like
TM1_G0000019307	357.942	0.72519	0.114916	6.31061	2.7793e-10	6.83777e-08	XLOC_010257|TM1_G0000019307	XLOC_010257	kanadaptin isoform
TM1_G0000023650	468.519	2.23508	0.354704	6.30126	2.95245e-10	7.14468e-08	XLOC_025593|TM1_G0000023650	XLOC_025593	solute carrier family 2 facilitated glucose transporter member 5-like
TM1_G0000001065	361.936	-0.755065	0.120176	-6.28302	3.32063e-10	7.94163e-08	XLOC_008154|TM1_G0000001065	XLOC_008154	RING finger protein 11
TM1_G0000030150	47.2419	-5.08994	0.810897	-6.27693	3.45334e-10	8.15624e-08	XLOC_025070|TM1_G0000030150	XLOC_025070	uncharacterized protein LOC106633037
TM1_G0000009535	3.64791	-27.5163	4.3872	-6.27195	3.56564e-10	8.35464e-08	XLOC_029125|TM1_G0000009535	XLOC_029125	uncharacterized protein LOC102289026
TM1_G0000001196	652.194	-0.880997	0.140762	-6.25877	3.88023e-10	9.02016e-08	XLOC_008215|TM1_G0000001196	XLOC_008215	roquin-1 isoform
TM1_G0000008975	1172.87	2.29657	0.367251	6.2534	4.01619e-10	9.12077e-08	XLOC_029905|TM1_G0000008975	XLOC_029905	uncharacterized protein LOC102291172 isoform
TM1_G0000029130	10.1012	-3.49041	0.558147	-6.25356	4.01192e-10	9.12077e-08	XLOC_025455|TM1_G0000029130	XLOC_025455	CD63 antigen-like
TM1_G0000030148	52.5829	-4.96895	0.795741	-6.24443	4.25338e-10	9.58569e-08	XLOC_025070|TM1_G0000030148	XLOC_025070	uncharacterized protein LOC106633037
TM1_G0000019621	355.35	1.78577	0.286741	6.2278	4.73017e-10	1.05795e-07	XLOC_007516|TM1_G0000019621	XLOC_007516	gap junction alpha-5 protein
TM1_G0000031666	3648.98	0.965069	0.155038	6.22473	4.82371e-10	1.07075e-07	XLOC_021841|TM1_G0000031666	XLOC_021841	eukaryotic translation initiation factor 3 subunit I-like
TM1_G0000023885	4756.16	-1.57849	0.254021	-6.21403	5.16428e-10	1.12937e-07	XLOC_014221|TM1_G0000023885	XLOC_014221	pyruvate carboxylase mitochondrial-like
TM1_G0000002209	3033.91	-1.94697	0.313491	-6.21062	5.27747e-10	1.14564e-07	XLOC_005808|TM1_G0000002209	XLOC_005808	acyl-CoA desaturase
TM1_G0000020601	399.442	0.743146	0.119908	6.19765	5.73121e-10	1.23506e-07	XLOC_026859|TM1_G0000020601	XLOC_026859	nuclear transcription factor Y subunit alpha isoform
TM1_G0000015397	50.5045	-2.15762	0.348558	-6.19013	6.01152e-10	1.28607e-07	XLOC_010429|TM1_G0000015397	XLOC_010429	TBC1 domain family member 16
TM1_G0000005888	2807.27	-2.78447	0.450174	-6.18532	6.19771e-10	1.31637e-07	XLOC_035867|TM1_G0000005888	XLOC_035867	target of Nesh-SH3-like isoform
TM1_G0000018756	6.63652	7.14935	1.15679	6.18032	6.39726e-10	1.34904e-07	XLOC_010900|TM1_G0000018756	XLOC_010900	G-protein-signaling modulator 2-like isoform
TM1_G0000034168	114.76	-1.34996	0.218816	-6.16937	6.85648e-10	1.41555e-07	XLOC_038767|TM1_G0000034168	XLOC_038767	DNA repair protein XRCC2
TM1_G0000015842	167.436	1.42162	0.230856	6.15801	7.36624e-10	1.48955e-07	XLOC_005008|TM1_G0000015842	XLOC_005008	synaptophysin-like isoform
TM1_G0000020010	175.027	1.08426	0.176535	6.1419	8.15381e-10	1.60483e-07	XLOC_016029|TM1_G0000020010	XLOC_016029	adenosine receptor A2b
TM1_G0000025878	496.573	-1.46043	0.237719	-6.14351	8.07171e-10	1.60483e-07	XLOC_027639|TM1_G0000025878	XLOC_027639	SUZ domain-containing protein 1-like isoform
TM1_G0000027111	187.734	1.90205	0.309661	6.14236	8.13019e-10	1.60483e-07	XLOC_027778|TM1_G0000027111	XLOC_027778	myelin-associated glycoprotein-like isoform
TM1_G0000000945	164.232	-2.16691	0.352939	-6.1396	8.27317e-10	1.61754e-07	XLOC_023413|TM1_G0000000945	XLOC_023413	uncharacterized protein KIAA1737 homolog isoform
TM1_G0000027611	533.982	0.893125	0.146161	6.11058	9.92709e-10	1.91554e-07	XLOC_025189|TM1_G0000027611	XLOC_025189	snRNA-activating protein complex subunit 4
TM1_G0000024693	276.817	1.70647	0.279768	6.09961	1.06328e-09	2.03838e-07	XLOC_011795|TM1_G0000024693	XLOC_011795	transmembrane 4 L6 family member 1-like
TM1_G0000037866	5.15562	30.7523	5.06801	6.06793	1.29573e-09	2.45217e-07	XLOC_012838|TM1_G0000037866	XLOC_012838	alpha-tectorin
TM1_G0000006861	179.481	-4.38225	0.723598	-6.05619	1.39384e-09	2.62104e-07	XLOC_013322|TM1_G0000006861	XLOC_013322	carboxyl-terminal PDZ ligand of neuronal nitric oxide synthase protein-like isoform
TM1_G0000013462	69.3213	-6.49953	1.07439	-6.04952	1.45274e-09	2.71451e-07	XLOC_011962|TM1_G0000013462	XLOC_011962	androgen-dependent TFPI-regulating protein isoform
TM1_G0000002088	1656.86	-2.23688	0.370197	-6.0424	1.51837e-09	2.81929e-07	XLOC_005682|TM1_G0000002088	XLOC_005682	eukaryotic elongation factor 2 kinase isoform
TM1_G0000035722	33.7206	-2.8705	0.476023	-6.03018	1.63781e-09	3.02207e-07	XLOC_005956|TM1_G0000035722	XLOC_005956	sterile alpha motif domain-containing protein 9-like
TM1_G0000010119	448.928	0.840882	0.139476	6.02886	1.65122e-09	3.02789e-07	XLOC_036522|TM1_G0000010119	XLOC_036522	hippocampus abundant transcript 1 protein
TM1_G0000022310	825.833	-2.31128	0.383607	-6.02512	1.68987e-09	3.06464e-07	XLOC_006447|TM1_G0000022310	XLOC_006447	solute carrier family 22 member 5-like
TM1_G0000028090	15.7469	-6.52289	1.08265	-6.02491	1.69202e-09	3.06464e-07	XLOC_023712|TM1_G0000028090	XLOC_023712	uncharacterized protein LOC102075786
TM1_G0000013208	271.636	-1.83103	0.305529	-5.99299	2.06013e-09	3.70861e-07	XLOC_034272|TM1_G0000013208	XLOC_034272	interleukin-10 receptor subunit beta-like isoform
TM1_G0000013767	412.097	-2.14256	0.358604	-5.97471	2.30506e-09	4.07499e-07	XLOC_007909|TM1_G0000013767	XLOC_007909	vesicle transport protein SFT2B isoform
TM1_G0000015152	94.3465	8.4521	1.41429	5.97621	2.28395e-09	4.07499e-07	XLOC_030815|TM1_G0000015152	XLOC_030815	Krueppel-like factor 6
TM1_G0000035050	73.2286	-1.51588	0.253714	-5.97478	2.30403e-09	4.07499e-07	XLOC_038985|TM1_G0000035050	XLOC_038985	parent_location~scaffold_881 67819 68122 +
TM1_G0000009276	22.9583	6.20334	1.0472	5.92376	3.14653e-09	5.52947e-07	XLOC_002386|TM1_G0000009276	XLOC_002386	patatin-like phospholipase domain-containing protein 7 isoform
TM1_G0000031627	793.57	1.78847	0.302694	5.9085	3.45237e-09	6.03102e-07	XLOC_028423|TM1_G0000031627	XLOC_028423	zinc finger protein 703-like
TM1_G0000032340	19.656	2.11774	0.360197	5.8794	4.11756e-09	7.06761e-07	XLOC_033678|TM1_G0000032340	XLOC_033678	uncharacterized protein LOC102212705 isoform
TM1_G0000025679	481.807	-2.35676	0.401143	-5.8751	4.22578e-09	7.21142e-07	XLOC_027693|TM1_G0000025679	XLOC_027693	ATP-dependent 6-phosphofructokinase liver type
TM1_G0000002364	374.922	1.9081	0.324931	5.87232	4.29749e-09	7.29166e-07	XLOC_001859|TM1_G0000002364	XLOC_001859	APC membrane recruitment protein 2
TM1_G0000003290	5.38274	6.57451	1.12197	5.85976	4.63523e-09	7.81977e-07	XLOC_028399|TM1_G0000003290	XLOC_028399	zinc finger MYM-type protein 1-like
TM1_G0000030843	304.408	-2.44634	0.418473	-5.84588	5.03886e-09	8.4524e-07	XLOC_032560|TM1_G0000030843	XLOC_032560	putative tyrosine-protein phosphatase auxilin isoform
TM1_G0000021131	325.2	-1.10175	0.188688	-5.83901	5.25122e-09	8.75885e-07	XLOC_036672|TM1_G0000021131	XLOC_036672	endoplasmic reticulum mannosyl-oligosaccharide 12-alpha-mannosidase
TM1_G0000012438	8572.35	-0.741617	0.127199	-5.83037	5.53037e-09	9.17264e-07	XLOC_006553|TM1_G0000012438	XLOC_006553	malate dehydrogenase cytoplasmic isoform
TM1_G0000006079	11.254	6.06113	1.04078	5.82366	5.75712e-09	9.49539e-07	XLOC_020293|TM1_G0000006079	XLOC_020293	membrane-associated phosphatidylinositol transfer protein 2-like isoform
TM1_G0000035964	7.21536	-5.95323	1.02311	-5.81876	5.92849e-09	9.72371e-07	XLOC_006465|TM1_G0000035964	XLOC_006465	nuclear receptor ROR-alpha-like isoform
TM1_G0000036676	239.98	-2.61713	0.450127	-5.8142	6.09252e-09	9.93754e-07	XLOC_013923|TM1_G0000036676	XLOC_013923	carnitine O-acetyltransferase-like
TM1_G0000001339	6.1098	-5.73796	0.987212	-5.81229	6.16257e-09	9.99657e-07	XLOC_023872|TM1_G0000001339	XLOC_023872	ephrin type-A receptor 4-A-like
TM1_G0000025534	24.9479	1.44787	0.249793	5.79628	6.78038e-09	1.09386e-06	XLOC_003497|TM1_G0000025534	XLOC_003497	heterogeneous nuclear ribonucleoprotein L-like
TM1_G0000000020	313.562	-0.887454	0.153215	-5.79221	6.9465e-09	1.11457e-06	XLOC_000012|TM1_G0000000020	XLOC_000012	deformed epidermal autoregulatory factor 1 homolog
TM1_G0000000384	314.413	2.17372	0.375349	5.7912	6.98854e-09	1.11526e-06	XLOC_000194|TM1_G0000000384	XLOC_000194	erythroferrone-like
TM1_G0000007873	73.6004	-2.88031	0.497801	-5.78606	7.2058e-09	1.14375e-06	XLOC_030417|TM1_G0000007873	XLOC_030417	voltage-dependent R-type calcium channel subunit alpha-1E isoform
TM1_G0000016051	623.195	-3.43221	0.59386	-5.77949	7.49256e-09	1.1829e-06	XLOC_005108|TM1_G0000016051	XLOC_005108	sulfide:quinone oxidoreductase mitochondrial
TM1_G0000001466	18.737	8.31261	1.43967	5.77397	7.74257e-09	1.19083e-06	XLOC_024977|TM1_G0000001466	XLOC_024977	homeobox protein Hox-C12
TM1_G0000014287	3.95392	-5.82008	1.00772	-5.7755	7.67259e-09	1.19083e-06	XLOC_012323|TM1_G0000014287	XLOC_012323	uncharacterized protein LOC106904307 isoform
TM1_G0000021792	25.7364	-3.81146	0.659939	-5.77548	7.67353e-09	1.19083e-06	XLOC_012508|TM1_G0000021792	XLOC_012508	insulin receptor substrate 2-B-like
TM1_G0000027319	998.779	-1.47308	0.255126	-5.77393	7.74442e-09	1.19083e-06	XLOC_009752|TM1_G0000027319	XLOC_009752	3-methyl-2-oxobutanoate dehydrogenase
TM1_G0000037233	39.5494	-3.00334	0.520293	-5.7724	7.81508e-09	1.19546e-06	XLOC_003670|TM1_G0000037233	XLOC_003670	uncharacterized protein LOC101468580
TM1_G0000020424	112.857	1.92886	0.334721	5.76259	8.28333e-09	1.26056e-06	XLOC_018043|TM1_G0000020424	XLOC_018043	CD9 antigen-like
TM1_G0000023230	102.236	1.90419	0.3306	5.75979	8.42177e-09	1.27506e-06	XLOC_022623|TM1_G0000023230	XLOC_022623	N-chimaerin
TM1_G0000009075	2694.9	-3.12811	0.543396	-5.7566	8.58237e-09	1.28729e-06	XLOC_039173|TM1_G0000009075	XLOC_039173	ectonucleoside triphosphate diphosphohydrolase 3-like
TM1_G0000025032	418.998	-1.95969	0.340434	-5.75646	8.5898e-09	1.28729e-06	XLOC_028857|TM1_G0000025032	XLOC_028857	nt_db_hit~PREDICTED: Haplochromis burtoni ring finger protein 144B (rnf144b) mRNA
TM1_G0000000946	227.471	-2.08857	0.363699	-5.74257	9.3251e-09	1.39043e-06	XLOC_023320|TM1_G0000000946	XLOC_023320	CLOCK-interacting pacemaker
TM1_G0000015843	158.793	1.52437	0.265701	5.73715	9.62851e-09	1.42845e-06	XLOC_005008|TM1_G0000015843	XLOC_005008	synaptophysin-like
TM1_G0000005498	1384.21	0.732959	0.127884	5.73142	9.95909e-09	1.4634e-06	XLOC_026134|TM1_G0000005498	XLOC_026134	ras association domain-containing protein 1 isoform
TM1_G0000005521	101.299	-1.00159	0.174757	-5.73135	9.96322e-09	1.4634e-06	XLOC_026078|TM1_G0000005521	XLOC_026078	phosphopantothenate--cysteine ligase
TM1_G0000003954	240.348	-0.997717	0.17422	-5.72678	1.02356e-08	1.48655e-06	XLOC_009179|TM1_G0000003954	XLOC_009179	zinc finger protein 436-like
TM1_G0000006068	12.2145	-29.02	5.06713	-5.72712	1.02152e-08	1.48655e-06	XLOC_020397|TM1_G0000006068	XLOC_020397	uncharacterized protein LOC102782231
TM1_G0000030089	15.2613	3.75581	0.655901	5.72618	1.02719e-08	1.48655e-06	XLOC_031912|TM1_G0000030089	XLOC_031912	uncharacterized protein LOC109195782
TM1_G0000001588	45.4626	6.18454	1.08247	5.71336	1.10769e-08	1.59523e-06	XLOC_024942|TM1_G0000001588	XLOC_024942	alpha-tectorin-like
TM1_G0000007441	809.658	-1.78916	0.313704	-5.70333	1.17489e-08	1.68381e-06	XLOC_022268|TM1_G0000007441	XLOC_022268	solute carrier family 35 member E2B
TM1_G0000003289	4.67899	6.44965	1.13175	5.69884	1.20623e-08	1.72036e-06	XLOC_028398|TM1_G0000003289	XLOC_028398	zinc finger MYM-type protein 1-like
TM1_G0000008149	277.736	-0.780132	0.137094	-5.69051	1.26663e-08	1.79782e-06	XLOC_031331|TM1_G0000008149	XLOC_031331	RUN and FYVE domain-containing protein 1-like
TM1_G0000022141	849.232	-0.830885	0.146203	-5.68309	1.32282e-08	1.8686e-06	XLOC_022668|TM1_G0000022141	XLOC_022668	O-acetyl-ADP-ribose deacetylase MACROD2
TM1_G0000013644	39.3289	-4.04394	0.712417	-5.67637	1.37585e-08	1.93425e-06	XLOC_034050|TM1_G0000013644	XLOC_034050	nt_db_hit~Maylandia zebra clone BAC Mz042C6 SWS1 opsin gene
TM1_G0000015434	138.449	1.67476	0.295239	5.67254	1.40698e-08	1.95936e-06	XLOC_017906|TM1_G0000015434	XLOC_017906	low-density lipoprotein receptor-related protein 2 isoform
TM1_G0000017120	480.436	-1.28856	0.227761	-5.65753	1.53563e-08	2.10868e-06	XLOC_008361|TM1_G0000017120	XLOC_008361	oxysterol-binding protein-related protein 5-like isoform
TM1_G0000016257	739.441	-1.20029	0.212889	-5.63812	1.7192e-08	2.33899e-06	XLOC_017847|TM1_G0000016257	XLOC_017847	phosphorylase b kinase regulatory subunit alpha liver isoform
TM1_G0000012381	1635.2	1.30414	0.23153	5.63272	1.77384e-08	2.40226e-06	XLOC_000599|TM1_G0000012381	XLOC_000599	melanophilin-like isoform
TM1_G0000019409	439.436	2.56221	0.454965	5.63166	1.78481e-08	2.40606e-06	XLOC_024692|TM1_G0000019409	XLOC_024692	homeobox protein Meis1-like isoform
TM1_G0000032294	5838.13	2.50731	0.445379	5.62961	1.80613e-08	2.42374e-06	XLOC_032720|TM1_G0000032294	XLOC_032720	3 beta-hydroxysteroid dehydrogenase/Delta 5--
TM1_G0000012831	26.8188	-3.16993	0.563356	-5.62687	1.83506e-08	2.42944e-06	XLOC_013964|TM1_G0000012831	XLOC_013964	uncharacterized protein LOC109196636
TM1_G0000020802	107.55	2.13318	0.37904	5.62786	1.82457e-08	2.42944e-06	XLOC_006639|TM1_G0000020802	XLOC_006639	uncharacterized protein LOC101471386
TM1_G0000038229	30.1019	8.78707	1.56152	5.62725	1.83109e-08	2.42944e-06	XLOC_012037|TM1_G0000038229	XLOC_012037	E3 ubiquitin/ISG15 ligase TRIM25-like
TM1_G0000012256	159.934	2.22825	0.39608	5.62577	1.84684e-08	2.43412e-06	XLOC_038099|TM1_G0000012256	XLOC_038099	forkhead box protein D1-like
TM1_G0000032068	107.034	3.27274	0.582989	5.61373	1.98006e-08	2.5981e-06	XLOC_035445|TM1_G0000032068	XLOC_035445	carbohydrate sulfotransferase 6-like
TM1_G0000000939	944.714	-1.05475	0.188097	-5.60748	2.0529e-08	2.68176e-06	XLOC_023411|TM1_G0000000939	XLOC_023411	exocyst complex component 5
TM1_G0000025364	542.132	1.88427	0.336224	5.60423	2.09185e-08	2.71564e-06	XLOC_019751|TM1_G0000025364	XLOC_019751	lymphoid enhancer-binding factor 1 isoform
TM1_G0000038149	25.2162	-18.1746	3.24938	-5.59324	2.22866e-08	2.86073e-06	XLOC_021750|TM1_G0000038149	XLOC_021750	DELTA-sagatoxin-Srs1a-like
TM1_G0000002447	413.36	1.98265	0.354689	5.58982	2.27299e-08	2.88713e-06	XLOC_001975|TM1_G0000002447	XLOC_001975	retinol dehydrogenase 10
TM1_G0000015397	413.289	-1.61573	0.288995	-5.59086	2.25953e-08	2.88713e-06	XLOC_010418|TM1_G0000015397	XLOC_010418	TBC1 domain family member 16
TM1_G0000024491	8.69928	3.95933	0.708364	5.5894	2.27857e-08	2.88713e-06	XLOC_023157|TM1_G0000024491	XLOC_023157	amine sulfotransferase-like
TM1_G0000009230	9.84186	7.88734	1.41141	5.58826	2.29361e-08	2.89377e-06	XLOC_015958|TM1_G0000009230	XLOC_015958	poly
TM1_G0000020779	77.152	-2.62495	0.470305	-5.58138	2.38624e-08	2.99783e-06	XLOC_006620|TM1_G0000020779	XLOC_006620	PHD finger protein 21B isoform
TM1_G0000019963	966.655	1.55238	0.278337	5.57733	2.44232e-08	3.04238e-06	XLOC_016010|TM1_G0000019963	XLOC_016010	transcription factor SOX-10 isoform
TM1_G0000030949	923.615	1.30747	0.234408	5.57777	2.43621e-08	3.04238e-06	XLOC_010954|TM1_G0000030949	XLOC_010954	protein sprouty homolog 1
TM1_G0000014019	37.9819	-3.51647	0.630676	-5.57572	2.46504e-08	3.05779e-06	XLOC_015273|TM1_G0000014019	XLOC_015273	synaptonemal complex protein 2
TM1_G0000007615	1509.13	-1.65339	0.297059	-5.56588	2.60837e-08	3.1821e-06	XLOC_015104|TM1_G0000007615	XLOC_015104	nesprin-2-like
TM1_G0000026572	10.1897	-5.77796	1.03776	-5.56774	2.58062e-08	3.1821e-06	XLOC_015324|TM1_G0000026572	XLOC_015324	tripartite motif-containing protein 5-like isoform
TM1_G0000030062	689.128	-2.37136	0.425982	-5.56682	2.59431e-08	3.1821e-06	XLOC_023010|TM1_G0000030062	XLOC_023010	carnitine O-acetyltransferase-like
TM1_G0000009466	458.542	-0.694632	0.124844	-5.564	2.63661e-08	3.19967e-06	XLOC_029164|TM1_G0000009466	XLOC_029164	mitochondrial carrier homolog 2 isoform
TM1_G0000013443	553.278	-0.887484	0.15952	-5.56348	2.64445e-08	3.19967e-06	XLOC_011921|TM1_G0000013443	XLOC_011921	sphingosine-1-phosphate lyase 1
TM1_G0000023798	53.7873	4.70515	0.847078	5.55457	2.78299e-08	3.35356e-06	XLOC_026884|TM1_G0000023798	XLOC_026884	solute carrier family 41 member 2-like isoform
TM1_G0000003116	102.828	1.23173	0.221856	5.55194	2.82514e-08	3.39051e-06	XLOC_028223|TM1_G0000003116	XLOC_028223	DENN domain-containing protein 5B-like isoform
TM1_G0000027478	845.343	2.15687	0.388943	5.54546	2.93182e-08	3.50429e-06	XLOC_009366|TM1_G0000027478	XLOC_009366	nectin-3-like protein isoform
TM1_G0000012792	210.378	-1.533	0.276671	-5.54087	3.00973e-08	3.58291e-06	XLOC_013948|TM1_G0000012792	XLOC_013948	thyroid adenoma-associated protein homolog isoform
TM1_G0000038961	48.7504	3.25811	0.588506	5.53623	3.09045e-08	3.66423e-06	XLOC_011652|TM1_G0000038961	XLOC_011652	uncharacterized protein LOC106632518
TM1_G0000023770	1188.12	2.81491	0.509362	5.52634	3.26987e-08	3.86145e-06	XLOC_026873|TM1_G0000023770	XLOC_026873	dual specificity protein phosphatase 8 isoform
TM1_G0000007987	1043.17	-1.91453	0.347082	-5.51606	3.46679e-08	4.07769e-06	XLOC_034747|TM1_G0000007987	XLOC_034747	AMP deaminase 3-like isoform
TM1_G0000026533	60.7894	22.3012	4.04425	5.5143	3.5017e-08	4.1024e-06	XLOC_018095|TM1_G0000026533	XLOC_018095	nt_db_hit~PREDICTED: Maylandia zebra uncharacterized LOC101464676 (LOC101464676) mRNA
TM1_G0000004023	109.363	3.14451	0.571248	5.50462	3.69955e-08	4.31707e-06	XLOC_028684|TM1_G0000004023	XLOC_028684	regulator of G-protein signaling 5-like
TM1_G0000022330	1014.13	1.30554	0.237246	5.50289	3.73624e-08	4.34272e-06	XLOC_017520|TM1_G0000022330	XLOC_017520	serine/threonine-protein phosphatase 1 regulatory subunit 10 isoform
TM1_G0000003214	5123.72	0.767362	0.139556	5.4986	3.82819e-08	4.43214e-06	XLOC_028370|TM1_G0000003214	XLOC_028370	T-complex protein 1 subunit zeta
TM1_G0000011698	311.789	1.64446	0.299346	5.49352	3.94005e-08	4.52616e-06	XLOC_016669|TM1_G0000011698	XLOC_016669	galectin-related protein-like isoform
TM1_G0000018898	430.297	-2.02715	0.368967	-5.49412	3.92669e-08	4.52616e-06	XLOC_009451|TM1_G0000018898	XLOC_009451	plexin-A4 isoform
TM1_G0000005211	888.801	0.763605	0.139024	5.4926	3.96063e-08	4.53216e-06	XLOC_022842|TM1_G0000005211	XLOC_022842	uncharacterized protein KIAA0355-like
TM1_G0000001254	1169.63	-1.14	0.20762	-5.4908	4.0011e-08	4.54325e-06	XLOC_023905|TM1_G0000001254	XLOC_023905	testin
TM1_G0000027802	27.6157	-2.89358	0.526967	-5.491	3.99665e-08	4.54325e-06	XLOC_023545|TM1_G0000027802	XLOC_023545	nt_db_hit~PREDICTED: Haplochromis burtoni uncharacterized LOC106632603 (LOC106632603) ncRNA
TM1_G0000014984	577.963	-2.27711	0.415078	-5.48598	4.11188e-08	4.65115e-06	XLOC_024459|TM1_G0000014984	XLOC_024459	scavenger receptor cysteine-rich type 1 protein M160
TM1_G0000018354	346.269	1.95434	0.356538	5.48143	4.21909e-08	4.73613e-06	XLOC_020863|TM1_G0000018354	XLOC_020863	cGMP-dependent protein kinase 1-like
TM1_G0000030736	32.6714	-8.43956	1.53956	-5.48181	4.21003e-08	4.73613e-06	XLOC_029840|TM1_G0000030736	XLOC_029840	uncharacterized protein LOC102798813
TM1_G0000019411	198.219	1.57622	0.287695	5.47878	4.2827e-08	4.78933e-06	XLOC_024653|TM1_G0000019411	XLOC_024653	sprouty-related EVH1 domain-containing protein 2-like
TM1_G0000000577	184.116	-1.6817	0.307133	-5.47546	4.36371e-08	4.81775e-06	XLOC_012126|TM1_G0000000577	XLOC_012126	acidic fibroblast growth factor intracellular-binding protein
TM1_G0000007949	261.021	-2.93213	0.535543	-5.47507	4.37339e-08	4.81775e-06	XLOC_034782|TM1_G0000007949	XLOC_034782	uncharacterized protein C11orf96 homolog
TM1_G0000038859	119.035	2.82483	0.515795	5.47666	4.33423e-08	4.81775e-06	XLOC_018540|TM1_G0000038859	XLOC_018540	parathyroid hormone-related protein-like
TM1_G0000033752	10.8467	15.5919	2.84891	5.47293	4.42646e-08	4.84009e-06	XLOC_034260|TM1_G0000033752	XLOC_034260	protein FAM184A-like isoform
TM1_G0000006421	70.4307	-6.32956	1.15841	-5.46399	4.65548e-08	5.05308e-06	XLOC_033579|TM1_G0000006421	XLOC_033579	diamine acetyltransferase 2
TM1_G0000024482	731.563	-0.821681	0.150374	-5.46426	4.64842e-08	5.05308e-06	XLOC_023135|TM1_G0000024482	XLOC_023135	COP9 signalosome complex subunit 2
TM1_G0000036677	76.0866	-2.5871	0.474215	-5.45554	4.8824e-08	5.27997e-06	XLOC_013924|TM1_G0000036677	XLOC_013924	lysosomal thioesterase PPT2
TM1_G0000003626	22.7248	-5.88891	1.08017	-5.45182	4.98557e-08	5.31245e-06	XLOC_037675|TM1_G0000003626	XLOC_037675	uncharacterized protein LOC101468398
TM1_G0000013737	68.9757	-1.26714	0.232403	-5.45233	4.97137e-08	5.31245e-06	XLOC_007894|TM1_G0000013737	XLOC_007894	carbonyl reductase family member 4
TM1_G0000017385	372.125	0.754942	0.138466	5.45218	4.97553e-08	5.31245e-06	XLOC_011377|TM1_G0000017385	XLOC_011377	RNA-binding protein 12-like isoform
TM1_G0000019395	18.0345	-5.77856	1.06005	-5.45122	5.00241e-08	5.31245e-06	XLOC_024679|TM1_G0000019395	XLOC_024679	CB1 cannabinoid receptor-interacting protein 1-like
TM1_G0000025626	388.052	-3.03367	0.556362	-5.45269	4.96143e-08	5.31245e-06	XLOC_008344|TM1_G0000025626	XLOC_008344	nt_db_hit~PREDICTED: Lates calcarifer uncharacterized LOC108882676 (LOC108882676) ncRNA
TM1_G0000030363	1051.45	-2.03069	0.372664	-5.44911	5.06217e-08	5.34637e-06	XLOC_036322|TM1_G0000030363	XLOC_036322	ubiquitin carboxyl-terminal hydrolase CYLD-like
TM1_G0000031143	14.4553	3.92359	0.720081	5.44882	5.07057e-08	5.34637e-06	XLOC_020733|TM1_G0000031143	XLOC_020733	parent_location~scaffold_306 954863 971434 -
TM1_G0000015049	14.0697	6.33339	1.16501	5.43636	5.43787e-08	5.71324e-06	XLOC_005262|TM1_G0000015049	XLOC_005262	G2/M phase-specific E3 ubiquitin-protein ligase-like isoform
TM1_G0000013587	22.0496	-3.95889	0.728553	-5.43391	5.51336e-08	5.77201e-06	XLOC_034076|TM1_G0000013587	XLOC_034076	GTPase IMAP family member 4-like isoform
TM1_G0000034037	804.122	0.969993	0.178723	5.42737	5.7191e-08	5.96626e-06	XLOC_035671|TM1_G0000034037	XLOC_035671	protein phosphatase 1 regulatory subunit 15B-like
TM1_G0000000281	30.4804	-3.56026	0.656817	-5.42048	5.94409e-08	6.17913e-06	XLOC_000359|TM1_G0000000281	XLOC_000359	T-cell receptor alpha chain V region CTL-L17
TM1_G0000002870	2.43156	-5.46198	1.00871	-5.41483	6.1347e-08	6.3549e-06	XLOC_002358|TM1_G0000002870	XLOC_002358	myosin heavy chain fast skeletal muscle
TM1_G0000019512	113.417	6.8769	1.27044	5.41302	6.19708e-08	6.39708e-06	XLOC_005983|TM1_G0000019512	XLOC_005983	DNA-directed RNA polymerase II subunit RPB1
TM1_G0000021358	145.543	-0.766709	0.14188	-5.40392	6.52002e-08	6.70699e-06	XLOC_016217|TM1_G0000021358	XLOC_016217	zinc finger protein 276
TM1_G0000014178	219.256	1.44909	0.26854	5.3962	6.80668e-08	6.95341e-06	XLOC_004325|TM1_G0000014178	XLOC_004325	disks large-associated protein 1 isoform
TM1_G0000024701	113.168	1.609	0.298168	5.39629	6.80324e-08	6.95341e-06	XLOC_011799|TM1_G0000024701	XLOC_011799	syntaxin-binding protein 3
TM1_G0000006127	13.8148	-2.32376	0.430967	-5.39196	6.96913e-08	7.09482e-06	XLOC_001311|TM1_G0000006127	XLOC_001311	TRPM8 channel-associated factor homolog
TM1_G0000023694	11.1689	-4.60494	0.854145	-5.39129	6.99554e-08	7.09723e-06	XLOC_014558|TM1_G0000023694	XLOC_014558	uncharacterized protein LOC109199966
TM1_G0000014975	425.323	2.96406	0.550448	5.38481	7.25205e-08	7.31449e-06	XLOC_024459|TM1_G0000014975	XLOC_024459	scavenger receptor cysteine-rich type 1 protein M130-like isoform
TM1_G0000030047	207.687	-1.10424	0.205072	-5.38463	7.25924e-08	7.31449e-06	XLOC_023022|TM1_G0000030047	XLOC_023022	oxysterol-binding protein-related protein 10
TM1_G0000027381	424.261	-3.09397	0.574858	-5.38215	7.3602e-08	7.391e-06	XLOC_019598|TM1_G0000027381	XLOC_019598	melanocortin receptor 5
TM1_G0000013163	652.852	0.734269	0.13646	5.38084	7.41373e-08	7.41369e-06	XLOC_008445|TM1_G0000013163	XLOC_008445	parent_location~scaffold_162 223811 255085 +
TM1_G0000016661	264.772	-1.23892	0.230267	-5.38038	7.43303e-08	7.41369e-06	XLOC_006306|TM1_G0000016661	XLOC_006306	breast cancer metastasis-suppressor 1-like protein isoform
TM1_G0000016421	738.481	1.14949	0.21368	5.37951	7.46873e-08	7.42422e-06	XLOC_006090|TM1_G0000016421	XLOC_006090	activin receptor type-1
TM1_G0000031085	6.69979	6.62154	1.23149	5.37686	7.57972e-08	7.50926e-06	XLOC_028156|TM1_G0000031085	XLOC_028156	macrophage mannose receptor 1-like
TM1_G0000005440	319.634	-1.51875	0.28261	-5.37399	7.70145e-08	7.579e-06	XLOC_026047|TM1_G0000005440	XLOC_026047	uncharacterized protein C3orf67 homolog isoform
TM1_G0000015311	417.542	0.90208	0.167855	5.37415	7.6946e-08	7.579e-06	XLOC_007341|TM1_G0000015311	XLOC_007341	arf-GAP with coiled-coil ANK repeat and PH domain-containing protein 2-like
TM1_G0000008560	900.242	-4.17002	0.777447	-5.36373	8.15201e-08	7.96926e-06	XLOC_026571|TM1_G0000008560	XLOC_026571	GREB1-like protein isoform
TM1_G0000008080	4.29721	-3.7268	0.694984	-5.36243	8.21108e-08	7.98209e-06	XLOC_021625|TM1_G0000008080	XLOC_021625	non-syndromic hearing impairment protein 5-like
TM1_G0000024478	256.592	-1.75549	0.327379	-5.36225	8.21921e-08	7.98209e-06	XLOC_023151|TM1_G0000024478	XLOC_023151	spermatogenesis-associated protein 5-like protein 1-like
TM1_G0000015294	196.035	1.5491	0.28937	5.35333	8.63493e-08	8.33102e-06	XLOC_007395|TM1_G0000015294	XLOC_007395	hypothetical protein EH28_12213
TM1_G0000011209	507.7	-1.63523	0.305557	-5.35162	8.71686e-08	8.38266e-06	XLOC_025371|TM1_G0000011209	XLOC_025371	plexin domain-containing protein 1-like
TM1_G0000008724	1502.15	-1.6613	0.310604	-5.34862	8.86286e-08	8.4679e-06	XLOC_002178|TM1_G0000008724	XLOC_002178	serine/threonine-protein kinase OSR1-like isoform
TM1_G0000011770	14.4712	-3.70913	0.69346	-5.34873	8.85721e-08	8.4679e-06	XLOC_002704|TM1_G0000011770	XLOC_002704	uncharacterized protein LOC102209869
TM1_G0000018615	19.5695	27.0912	5.0668	5.3468	8.95238e-08	8.52584e-06	XLOC_012863|TM1_G0000018615	XLOC_012863	nt_db_hit~PREDICTED: Neolamprologus brichardi uncharacterized LOC102783163 (LOC102783163) ncRNA
TM1_G0000023085	7828.82	1.11776	0.209076	5.3462	8.98216e-08	8.5267e-06	XLOC_016492|TM1_G0000023085	XLOC_016492	complement factor D
TM1_G0000021370	42.8283	-3.37049	0.631336	-5.33866	9.36341e-08	8.86013e-06	XLOC_016223|TM1_G0000021370	XLOC_016223	NADH-cytochrome b5 reductase 2-like
TM1_G0000004390	485.571	-1.48965	0.279164	-5.33611	9.49631e-08	8.95717e-06	XLOC_040075|TM1_G0000004390	XLOC_040075	dual specificity tyrosine-phosphorylation-regulated kinase 3 isoform
TM1_G0000009356	4794.08	1.57991	0.296492	5.32869	9.89234e-08	9.30101e-06	XLOC_038804|TM1_G0000009356	XLOC_038804	fibulin-1 isoform
TM1_G0000033204	407.847	-1.15101	0.216118	-5.32582	1.005e-07	9.4192e-06	XLOC_028893|TM1_G0000033204	XLOC_028893	glucocorticoid-induced transcript 1 protein-like isoform
TM1_G0000035483	150.256	1.17556	0.22088	5.32215	1.0255e-07	9.58095e-06	XLOC_037575|TM1_G0000035483	XLOC_037575	lamina-associated polypeptide 2 isoform beta-like
TM1_G0000035111	11.4666	-3.92224	0.737302	-5.31973	1.03924e-07	9.67871e-06	XLOC_000968|TM1_G0000035111	XLOC_000968	interferon-induced very large GTPase 1-like
TM1_G0000012259	76.5638	1.21016	0.227648	5.31592	1.06121e-07	9.8522e-06	XLOC_038149|TM1_G0000012259	XLOC_038149	piggyBac transposable element-derived protein 4-like
TM1_G0000010464	487.393	-1.28287	0.241422	-5.31381	1.07356e-07	9.93565e-06	XLOC_007217|TM1_G0000010464	XLOC_007217	AF4/FMR2 family member 1-like isoform
TM1_G0000002408	1064.29	-1.05203	0.198192	-5.30812	1.10759e-07	1.01639e-05	XLOC_001958|TM1_G0000002408	XLOC_001958	pyruvate dehydrogenase kinase isozyme 3
TM1_G0000014234	573.618	-0.640608	0.120688	-5.30797	1.10855e-07	1.01639e-05	XLOC_004389|TM1_G0000014234	XLOC_004389	protein FAM162A
TM1_G0000037410	7.78246	-3.99941	0.755266	-5.29537	1.18775e-07	1.08563e-05	XLOC_038346|TM1_G0000037410	XLOC_038346	nt_db_hit~Haplochromis chilotes DNA containing V2R gene cluster region clone: 151O8
TM1_G0000017426	473.721	2.1014	0.39705	5.29253	1.20637e-07	1.09586e-05	XLOC_011864|TM1_G0000017426	XLOC_011864	tissue factor pathway inhibitor 2
TM1_G0000018985	1269.01	-1.48132	0.27995	-5.29137	1.21401e-07	1.09943e-05	XLOC_033134|TM1_G0000018985	XLOC_033134	tyrosine-protein phosphatase non-receptor type 12 isoform
TM1_G0000010226	2570.92	8.0849	1.52881	5.28836	1.23416e-07	1.11426e-05	XLOC_036167|TM1_G0000010226	XLOC_036167	myosin heavy chain fast skeletal muscle
TM1_G0000000538	3114.09	1.84199	0.348719	5.28217	1.27666e-07	1.14911e-05	XLOC_012108|TM1_G0000000538	XLOC_012108	inositol-trisphosphate 3-kinase A-like
TM1_G0000006236	651.53	0.590214	0.111781	5.28008	1.29125e-07	1.15871e-05	XLOC_027382|TM1_G0000006236	XLOC_027382	UPF0472 protein C16orf72 homolog
TM1_G0000011389	1648.03	1.61787	0.306928	5.27117	1.35557e-07	1.20908e-05	XLOC_003726|TM1_G0000011389	XLOC_003726	cAMP-specific 3'5'-cyclic phosphodiesterase 4B-like isoform
TM1_G0000010688	1077.47	1.76045	0.334251	5.26684	1.38795e-07	1.23423e-05	XLOC_000469|TM1_G0000010688	XLOC_000469	ephrin-B2
TM1_G0000024559	43.6383	-3.88316	0.73752	-5.26516	1.40064e-07	1.24178e-05	XLOC_017461|TM1_G0000024559	XLOC_017461	sodium channel protein type 4 subunit alpha B
TM1_G0000017412	1444.38	-2.00316	0.38061	-5.26303	1.417e-07	1.2517e-05	XLOC_011394|TM1_G0000017412	XLOC_011394	polyadenylate-binding protein 1-B-like
TM1_G0000013939	141.575	1.50499	0.286222	5.25813	1.45529e-07	1.27491e-05	XLOC_004227|TM1_G0000013939	XLOC_004227	ankyrin repeat domain-containing protein 40
TM1_G0000029457	46.778	2.37167	0.45179	5.2495	1.52514e-07	1.32823e-05	XLOC_024565|TM1_G0000029457	XLOC_024565	ras guanyl-releasing protein 3 isoform
TM1_G0000019105	175.336	-1.35514	0.258212	-5.24816	1.53628e-07	1.33399e-05	XLOC_016559|TM1_G0000019105	XLOC_016559	NADPH:adrenodoxin oxidoreductase mitochondrial
TM1_G0000008636	1082.06	-1.31987	0.251716	-5.2435	1.57562e-07	1.36413e-05	XLOC_039389|TM1_G0000008636	XLOC_039389	lysosome-associated membrane glycoprotein 1-like
TM1_G0000004137	15.5626	3.95175	0.753979	5.24119	1.59545e-07	1.37726e-05	XLOC_028833|TM1_G0000004137	XLOC_028833	zinc finger protein 658B-like isoform
TM1_G0000024877	1550.98	-0.931057	0.177689	-5.23983	1.60728e-07	1.38343e-05	XLOC_023982|TM1_G0000024877	XLOC_023982	myelin protein zero-like protein 1
TM1_G0000023985	62.5244	3.57587	0.68266	5.23815	1.62196e-07	1.39201e-05	XLOC_009855|TM1_G0000023985	XLOC_009855	c(nt_db_hit~Oreochromis niloticus KLR3 (KLR3) gene exons 2 through 7, KLR2 pseudogene )
TM1_G0000009852	168.57	-0.978051	0.186744	-5.23738	1.62874e-07	1.39378e-05	XLOC_032912|TM1_G0000009852	XLOC_032912	sin3 histone deacetylase corepressor complex component SDS3 isoform
TM1_G0000009703	46.8643	-2.4032	0.458929	-5.23653	1.63622e-07	1.39613e-05	XLOC_038693|TM1_G0000009703	XLOC_038693	DNA-directed primase/polymerase protein
TM1_G0000007489	5.07316	4.29034	0.820141	5.23122	1.68399e-07	1.43275e-05	XLOC_022288|TM1_G0000007489	XLOC_022288	nt_db_hit~PREDICTED: Maylandia zebra BLOC-1 related complex subunit 6 (borcs6) mRNA
TM1_G0000003117	119.397	2.79291	0.534595	5.22435	1.74763e-07	1.47838e-05	XLOC_028326|TM1_G0000003117	XLOC_028326	uncharacterized protein LOC107397203
TM1_G0000028108	48.0329	-2.75921	0.528722	-5.21864	1.80239e-07	1.52035e-05	XLOC_019162|TM1_G0000028108	XLOC_019162	hypothetical protein EH28_21747
TM1_G0000014886	14.7466	7.9183	1.51902	5.21275	1.86062e-07	1.55454e-05	XLOC_039768|TM1_G0000014886	XLOC_039768	parent_location~scaffold_93 1986762 2054169 +
TM1_G0000019154	3042.79	1.13236	0.217209	5.21321	1.85596e-07	1.55454e-05	XLOC_012752|TM1_G0000019154	XLOC_012752	interferon regulatory factor 2-binding protein 2-A-like
TM1_G0000022753	4.86522	5.89902	1.13172	5.21241	1.86399e-07	1.55454e-05	XLOC_014797|TM1_G0000022753	XLOC_014797	uncharacterized protein LOC102081515 isoform
TM1_G0000029469	570.248	3.27725	0.628699	5.21275	1.86059e-07	1.55454e-05	XLOC_024862|TM1_G0000029469	XLOC_024862	primary amine oxidase liver isozyme-like
TM1_G0000026162	266.607	5.54321	1.06402	5.20969	1.89154e-07	1.57307e-05	XLOC_021228|TM1_G0000026162	XLOC_021228	hypothetical protein EH28_09182
TM1_G0000009213	2848.67	-1.17284	0.225284	-5.20603	1.92923e-07	1.58213e-05	XLOC_015945|TM1_G0000009213	XLOC_015945	collagen alpha-1(XVIII) chain isoform
TM1_G0000010216	181.745	-0.609492	0.117073	-5.20609	1.92859e-07	1.58213e-05	XLOC_036161|TM1_G0000010216	XLOC_036161	tumor suppressor candidate 2-like
TM1_G0000010958	268.464	-1.05571	0.202769	-5.20647	1.92463e-07	1.58213e-05	XLOC_037467|TM1_G0000010958	XLOC_037467	AP-5 complex subunit zeta-1 isoform
TM1_G0000020006	1402.48	-2.40987	0.462739	-5.20785	1.91042e-07	1.58213e-05	XLOC_016025|TM1_G0000020006	XLOC_016025	nuclear receptor corepressor 1 isoform
TM1_G0000029199	5.77107	-3.8061	0.730965	-5.20696	1.91959e-07	1.58213e-05	XLOC_027318|TM1_G0000029199	XLOC_027318	uncharacterized protein LOC102077860 isoform
TM1_G0000038536	70.1005	-6.48542	1.24726	-5.19973	1.99583e-07	1.63221e-05	XLOC_017320|TM1_G0000038536	XLOC_017320	tumor necrosis factor ligand superfamily member 6-like
TM1_G0000018250	4.06672	-5.01853	0.965257	-5.19916	2.00189e-07	1.63265e-05	XLOC_019216|TM1_G0000018250	XLOC_019216	transmembrane protease serine 9 isoform
TM1_G0000028942	179.47	1.59569	0.306971	5.19818	2.01251e-07	1.63328e-05	XLOC_016067|TM1_G0000028942	XLOC_016067	regulator of G-protein signaling 16-like isoform
TM1_G0000034157	287.649	-1.58009	0.303976	-5.19807	2.01373e-07	1.63328e-05	XLOC_031169|TM1_G0000034157	XLOC_031169	EGF domain-specific O-linked N-acetylglucosamine transferase
TM1_G0000010129	355.335	0.619769	0.119337	5.19341	2.06474e-07	1.66878e-05	XLOC_036562|TM1_G0000010129	XLOC_036562	translocation protein SEC62
TM1_G0000025266	268.889	-0.691945	0.133245	-5.19305	2.0688e-07	1.66878e-05	XLOC_020002|TM1_G0000025266	XLOC_020002	signal peptide peptidase-like 3
TM1_G0000022874	1006.31	-1.49256	0.287611	-5.18951	2.10854e-07	1.69619e-05	XLOC_018821|TM1_G0000022874	XLOC_018821	integrin beta-5
TM1_G0000021565	307.257	1.76142	0.339505	5.18821	2.12324e-07	1.70054e-05	XLOC_012665|TM1_G0000021565	XLOC_012665	glutaminyl-peptide cyclotransferase
TM1_G0000025577	5221.75	-4.73384	0.912457	-5.18802	2.12546e-07	1.70054e-05	XLOC_003522|TM1_G0000025577	XLOC_003522	protein NifZ-like
TM1_G0000008068	36.3179	3.35133	0.646703	5.18218	2.19306e-07	1.74517e-05	XLOC_021677|TM1_G0000008068	XLOC_021677	homeobox protein Hox-A11a-like
TM1_G0000013878	1653.97	-2.55766	0.493792	-5.17963	2.22322e-07	1.76441e-05	XLOC_036407|TM1_G0000013878	XLOC_036407	progestin and adipoQ receptor family member 6 isoform
TM1_G0000008096	596.261	-0.595458	0.11513	-5.17205	2.31536e-07	1.82771e-05	XLOC_021641|TM1_G0000008096	XLOC_021641	epithelial cell-transforming sequence 2 oncogene-like isoform
TM1_G0000014285	140.002	1.61867	0.312947	5.17234	2.3118e-07	1.82771e-05	XLOC_012425|TM1_G0000014285	XLOC_012425	zinc finger MYND domain-containing protein 19
TM1_G0000009007	38.8723	5.40086	1.04449	5.17079	2.33101e-07	1.83516e-05	XLOC_039202|TM1_G0000009007	XLOC_039202	collagen alpha-1(XIV) chain
TM1_G0000033862	465.674	-0.843103	0.163082	-5.16982	2.34325e-07	1.83989e-05	XLOC_034416|TM1_G0000033862	XLOC_034416	39S ribosomal protein L2 mitochondrial
TM1_G0000027068	1241.93	-1.69904	0.328739	-5.16835	2.36164e-07	1.84941e-05	XLOC_016324|TM1_G0000027068	XLOC_016324	55 kDa erythrocyte membrane protein
TM1_G0000027308	239.326	-1.9572	0.379012	-5.16395	2.41788e-07	1.88844e-05	XLOC_009741|TM1_G0000027308	XLOC_009741	tubulin-specific chaperone cofactor E-like protein
TM1_G0000016121	1452.69	-1.81457	0.351852	-5.15721	2.50662e-07	1.95258e-05	XLOC_005178|TM1_G0000016121	XLOC_005178	probable 2-oxoglutarate dehydrogenase E1 component DHKTD1 mitochondrial isoform
TM1_G0000036748	16.7721	-2.90101	0.562615	-5.15629	2.51888e-07	1.95697e-05	XLOC_039079|TM1_G0000036748	XLOC_039079	parent_location~scaffold_890 46689 48680 -
TM1_G0000023645	282.037	-1.1482	0.222913	-5.15092	2.59214e-07	2.0086e-05	XLOC_025589|TM1_G0000023645	XLOC_025589	arsenite methyltransferase
TM1_G0000025435	21.8535	6.59388	1.28072	5.14857	2.62479e-07	2.02858e-05	XLOC_019682|TM1_G0000025435	XLOC_019682	CD109 antigen-like
TM1_G0000002589	260.08	-0.94773	0.184132	-5.14702	2.64657e-07	2.04007e-05	XLOC_030321|TM1_G0000002589	XLOC_030321	uncharacterized protein C6orf106 homolog
TM1_G0000012840	82.617	2.44323	0.475041	5.14321	2.70084e-07	2.07648e-05	XLOC_007099|TM1_G0000012840	XLOC_007099	twist-related protein 2
TM1_G0000005468	1473.16	1.28236	0.249787	5.13383	2.83909e-07	2.17204e-05	XLOC_026061|TM1_G0000005468	XLOC_026061	semaphorin-3F
TM1_G0000035124	390.871	-0.749487	0.145991	-5.13378	2.83985e-07	2.17204e-05	XLOC_000963|TM1_G0000035124	XLOC_000963	synapse-associated protein 1-like
TM1_G0000023098	611.516	-1.40294	0.273386	-5.13171	2.87124e-07	2.19038e-05	XLOC_024140|TM1_G0000023098	XLOC_024140	cytoplasmic polyadenylation element-binding protein 3-like isoform
TM1_G0000022091	409.604	2.64703	0.515914	5.13076	2.88581e-07	2.19582e-05	XLOC_014981|TM1_G0000022091	XLOC_014981	calcium-binding mitochondrial carrier protein SCaMC-2
TM1_G0000010794	123.071	1.84683	0.36035	5.1251	2.97375e-07	2.25653e-05	XLOC_032681|TM1_G0000010794	XLOC_032681	interferon-induced protein 44 isoform
TM1_G0000019633	17.0825	2.62791	0.512799	5.12465	2.98088e-07	2.25653e-05	XLOC_007522|TM1_G0000019633	XLOC_007522	parent_location~scaffold_153 1747964 1752747 -
TM1_G0000038126	39.1451	-5.04935	0.985488	-5.12371	2.99589e-07	2.26209e-05	XLOC_013255|TM1_G0000038126	XLOC_013255	major histocompatibility complex class I-related gene protein-like
TM1_G0000007321	133.55	2.31585	0.452358	5.1195	3.06342e-07	2.30707e-05	XLOC_032395|TM1_G0000007321	XLOC_032395	semaphorin-3D
TM1_G0000027050	727.295	-1.57081	0.306856	-5.11903	3.07109e-07	2.30707e-05	XLOC_031635|TM1_G0000027050	XLOC_031635	transmembrane protein 263
TM1_G0000033467	6.13314	6.48828	1.26783	5.11763	3.09392e-07	2.31832e-05	XLOC_028050|TM1_G0000033467	XLOC_028050	uncharacterized protein LOC109204103
TM1_G0000012962	68.9421	3.1636	0.618274	5.11683	3.10716e-07	2.32234e-05	XLOC_036849|TM1_G0000012962	XLOC_036849	arylacetamide deacetylase isoform
TM1_G0000006996	276.123	0.982645	0.192071	5.11605	3.12008e-07	2.32611e-05	XLOC_033338|TM1_G0000006996	XLOC_033338	parent_location~scaffold_6 1914006 1956748 +
TM1_G0000030448	66065.6	-0.848033	0.165792	-5.11504	3.13679e-07	2.33268e-05	XLOC_032123|TM1_G0000030448	XLOC_032123	thymosin beta-4 precursor
TM1_G0000027073	1383.83	-1.84575	0.361328	-5.10825	3.25153e-07	2.41193e-05	XLOC_016345|TM1_G0000027073	XLOC_016345	lysine-specific demethylase 6B-like isoform
TM1_G0000013681	273.566	-1.40753	0.275597	-5.10722	3.26936e-07	2.41303e-05	XLOC_013706|TM1_G0000013681	XLOC_013706	ras-related protein Rab-6B isoform
TM1_G0000034900	199.222	1.13022	0.22128	5.10762	3.26241e-07	2.41303e-05	XLOC_039317|TM1_G0000034900	XLOC_039317	lamina-associated polypeptide 2 isoform beta-like
TM1_G0000034563	761.221	-2.47482	0.484719	-5.10568	3.296e-07	2.42663e-05	XLOC_036923|TM1_G0000034563	XLOC_036923	tumor necrosis factor receptor superfamily member 16-like
TM1_G0000022336	2.15198	-5.5401	1.08584	-5.10214	3.35836e-07	2.46639e-05	XLOC_017523|TM1_G0000022336	XLOC_017523	vascular endothelial zinc finger 1 isoform
TM1_G0000035724	78.5908	-2.7155	0.532375	-5.10073	3.38348e-07	2.47867e-05	XLOC_005957|TM1_G0000035724	XLOC_005957	sterile alpha motif domain-containing protein 9-like isoform
TM1_G0000006676	1559.03	-0.756245	0.148625	-5.08827	3.61346e-07	2.62114e-05	XLOC_000732|TM1_G0000006676	XLOC_000732	F-actin-capping protein subunit beta isoform
TM1_G0000008786	321.172	-0.869683	0.170911	-5.08852	3.60864e-07	2.62114e-05	XLOC_017932|TM1_G0000008786	XLOC_017932	AN1-type zinc finger protein 3-like
TM1_G0000038656	123.43	1.39467	0.274067	5.0888	3.60342e-07	2.62114e-05	XLOC_014851|TM1_G0000038656	XLOC_014851	melanophilin-like isoform
TM1_G0000035866	17.8435	8.96551	1.76356	5.08376	3.70037e-07	2.6776e-05	XLOC_038492|TM1_G0000035866	XLOC_038492	parent_location~scaffold_840 64386 68608 -
TM1_G0000037842	43.1192	2.67795	0.527468	5.07699	3.83464e-07	2.76797e-05	XLOC_019897|TM1_G0000037842	XLOC_019897	E3 ubiquitin-protein ligase MARCH5 isoform
TM1_G0000011627	3250.58	-2.40659	0.474249	-5.07453	3.88451e-07	2.79713e-05	XLOC_003592|TM1_G0000011627	XLOC_003592	procollagen galactosyltransferase 2-like
TM1_G0000018158	120.667	-1.415	0.278946	-5.07264	3.92328e-07	2.81818e-05	XLOC_037995|TM1_G0000018158	XLOC_037995	3-hydroxyanthranilate 34-dioxygenase
TM1_G0000016118	13.3593	-2.12162	0.418502	-5.06955	3.98754e-07	2.85738e-05	XLOC_005176|TM1_G0000016118	XLOC_005176	cyclin-dependent kinase 17-like
TM1_G0000025817	26.0617	24.1096	4.75949	5.06558	4.07158e-07	2.91054e-05	XLOC_010641|TM1_G0000025817	XLOC_010641	collagen alpha-1(X) chain-like
TM1_G0000029153	617.891	-1.68105	0.332403	-5.05727	4.25298e-07	3.03287e-05	XLOC_025469|TM1_G0000029153	XLOC_025469	ephrin-A1-like isoform
TM1_G0000026236	159.882	-1.46561	0.289847	-5.0565	4.27024e-07	3.03784e-05	XLOC_013462|TM1_G0000026236	XLOC_013462	kaptin
TM1_G0000015098	249.517	1.03897	0.205641	5.05235	4.36413e-07	3.09717e-05	XLOC_030777|TM1_G0000015098	XLOC_030777	magnesium transporter NIPA2-like
TM1_G0000002268	2102.76	-2.16623	0.428805	-5.05179	4.37682e-07	3.09873e-05	XLOC_027013|TM1_G0000002268	XLOC_027013	unnamed protein product
TM1_G0000024978	959.5	2.05586	0.407194	5.04885	4.4448e-07	3.13933e-05	XLOC_032219|TM1_G0000024978	XLOC_032219	ensconsin-like
TM1_G0000026916	67.3171	1.94598	0.385658	5.04585	4.51499e-07	3.18129e-05	XLOC_009271|TM1_G0000026916	XLOC_009271	tripartite motif-containing protein 2-like
TM1_G0000001804	37.4374	2.63497	0.522618	5.04187	4.60997e-07	3.24048e-05	XLOC_025815|TM1_G0000001804	XLOC_025815	uncharacterized protein LOC102307535 isoform
TM1_G0000012008	2372.49	-0.787488	0.156222	-5.04082	4.63542e-07	3.25063e-05	XLOC_013196|TM1_G0000012008	XLOC_013196	actin related protein 2/3 complex subunit 4
TM1_G0000021463	2291.46	-3.68175	0.730547	-5.03972	4.66211e-07	3.26018e-05	XLOC_022726|TM1_G0000021463	XLOC_022726	zinc finger protein 395-like isoform
TM1_G0000024776	955.612	-1.67748	0.332875	-5.03935	4.67113e-07	3.26018e-05	XLOC_027219|TM1_G0000024776	XLOC_027219	ERO1-like protein alpha
TM1_G0000025534	128.885	1.27485	0.253074	5.03745	4.71779e-07	3.28498e-05	XLOC_003453|TM1_G0000025534	XLOC_003453	heterogeneous nuclear ribonucleoprotein L-like
TM1_G0000009293	46.6877	-1.73874	0.345739	-5.02905	4.92922e-07	3.42412e-05	XLOC_002438|TM1_G0000009293	XLOC_002438	DNA repair protein SWI5 homolog
TM1_G0000008740	3429.48	-1.2383	0.246638	-5.02071	5.14801e-07	3.55936e-05	XLOC_002141|TM1_G0000008740	XLOC_002141	matrix metalloproteinase-14-like
TM1_G0000026849	39.633	2.46001	0.490083	5.01956	5.17888e-07	3.57234e-05	XLOC_026189|TM1_G0000026849	XLOC_026189	nt_db_hit~PREDICTED: Maylandia zebra uncharacterized LOC101486714 (LOC101486714) ncRNA
TM1_G0000002601	33.1747	19.3747	3.86074	5.01839	5.21066e-07	3.57755e-05	XLOC_030326|TM1_G0000002601	XLOC_030326	collagen alpha-1(II) chain-like isoform
TM1_G0000023770	38.0082	3.29961	0.657477	5.0186	5.20501e-07	3.57755e-05	XLOC_026891|TM1_G0000023770	XLOC_026891	dual specificity protein phosphatase 8 isoform
TM1_G0000012057	323.518	1.97479	0.393754	5.01529	5.29539e-07	3.61889e-05	XLOC_034971|TM1_G0000012057	XLOC_034971	zinc finger E-box-binding homeobox 2-like isoform
TM1_G0000001815	40.9559	2.32108	0.463112	5.01191	5.3891e-07	3.67442e-05	XLOC_025915|TM1_G0000001815	XLOC_025915	parent_location~scaffold_4 213663 222440 +
TM1_G0000000599	260.276	-0.735095	0.146898	-5.0041	5.61223e-07	3.81774e-05	XLOC_012132|TM1_G0000000599	XLOC_012132	PDZ domain-containing protein 11 isoform
TM1_G0000010730	6550.02	-1.54885	0.310017	-4.99601	5.85289e-07	3.9723e-05	XLOC_032592|TM1_G0000010730	XLOC_032592	Krueppel-like factor 6
TM1_G0000002658	7811.89	-1.6128	0.322954	-4.99389	5.91746e-07	4.00018e-05	XLOC_030345|TM1_G0000002658	XLOC_030345	glycerol-3-phosphate dehydrogenase 1-like protein
TM1_G0000020754	148.287	-1.19686	0.239733	-4.99246	5.9615e-07	4.0183e-05	XLOC_018925|TM1_G0000020754	XLOC_018925	ras association domain-containing protein 4-like
TM1_G0000004516	407.153	-0.796471	0.159561	-4.99164	5.98693e-07	4.02625e-05	XLOC_040196|TM1_G0000004516	XLOC_040196	GTP-binding protein Rheb
TM1_G0000006492	32.1484	2.30967	0.462911	4.98944	6.0553e-07	4.05891e-05	XLOC_001583|TM1_G0000006492	XLOC_001583	amine oxidase
TM1_G0000034088	389.72	-1.4081	0.282229	-4.9892	6.06301e-07	4.05891e-05	XLOC_001275|TM1_G0000034088	XLOC_001275	polypyrimidine tract-binding protein 3 isoform
TM1_G0000037794	94.5786	1.64812	0.330881	4.98099	6.32595e-07	4.22536e-05	XLOC_004630|TM1_G0000037794	XLOC_004630	cadherin-6-like
TM1_G0000033236	3.70074	5.81268	1.16763	4.9782	6.41785e-07	4.27707e-05	XLOC_033734|TM1_G0000033236	XLOC_033734	parent_location~scaffold_608 88789 89893 -
TM1_G0000013818	19.5889	2.43119	0.488617	4.97565	6.5028e-07	4.32392e-05	XLOC_036371|TM1_G0000013818	XLOC_036371	apoptosis-associated speck-like protein containing a CARD
TM1_G0000024475	9446.83	-0.47659	0.0958019	-4.97475	6.5332e-07	4.33437e-05	XLOC_023132|TM1_G0000024475	XLOC_023132	nicotinamide riboside kinase 2 isoform
TM1_G0000015476	52.7452	-1.66764	0.335499	-4.97064	6.67318e-07	4.41732e-05	XLOC_033779|TM1_G0000015476	XLOC_033779	uncharacterized protein LOC109196636
TM1_G0000033873	12.63	4.06489	0.818601	4.96565	6.84699e-07	4.52223e-05	XLOC_031281|TM1_G0000033873	XLOC_031281	uncharacterized protein LOC109197343 isoform
TM1_G0000015279	13.5527	5.7322	1.15505	4.96274	6.95039e-07	4.57008e-05	XLOC_007382|TM1_G0000015279	XLOC_007382	nt_db_hit~PREDICTED: Pundamilia nyererei mitogen-activated protein kinase-binding protein 1-like (LOC102208264) mRNA
TM1_G0000026679	24.1498	-2.43896	0.491413	-4.96317	6.93527e-07	4.57008e-05	XLOC_023676|TM1_G0000026679	XLOC_023676	nt_db_hit~PREDICTED: Haplochromis burtoni ventral anterior homeobox 1 (vax1) mRNA
TM1_G0000003862	1168.74	1.23317	0.24864	4.95968	7.06095e-07	4.63245e-05	XLOC_009135|TM1_G0000003862	XLOC_009135	sushi von Willebrand factor type A EGF and pentraxin domain-containing protein 1
TM1_G0000029362	216.127	-0.869203	0.175282	-4.95887	7.09031e-07	4.6414e-05	XLOC_020550|TM1_G0000029362	XLOC_020550	uncharacterized protein LOC102198458
TM1_G0000032071	307.733	2.95473	0.597012	4.9492	7.45186e-07	4.86728e-05	XLOC_035445|TM1_G0000032071	XLOC_035445	nt_db_hit~PREDICTED: Pundamilia nyererei carbohydrate sulfotransferase 6-like (LOC102205875) mRNA
TM1_G0000005429	223.544	-1.88343	0.380621	-4.94831	7.48603e-07	4.87881e-05	XLOC_026043|TM1_G0000005429	XLOC_026043	probable tRNA pseudouridine synthase 2
TM1_G0000001050	162.641	-0.852766	0.17242	-4.94586	7.58071e-07	4.92963e-05	XLOC_023456|TM1_G0000001050	XLOC_023456	abscission/NoCut checkpoint regulator
TM1_G0000018865	5.39089	5.16025	1.04373	4.94403	7.65256e-07	4.96542e-05	XLOC_021249|TM1_G0000018865	XLOC_021249	mitogen-activated protein kinase 7-like isoform
TM1_G0000037689	98.2931	7.71719	1.56123	4.94303	7.6917e-07	4.97987e-05	XLOC_015238|TM1_G0000037689	XLOC_015238	alpha-tectorin-like
TM1_G0000015556	108.3	3.1771	0.642952	4.94143	7.75506e-07	5.0099e-05	XLOC_033857|TM1_G0000015556	XLOC_033857	C-C motif chemokine 3-like
TM1_G0000028490	414.445	1.55449	0.314634	4.94063	7.78711e-07	5.01963e-05	XLOC_014408|TM1_G0000028490	XLOC_014408	synaptogyrin-1-like
TM1_G0000025229	53.1969	-1.27403	0.258014	-4.93782	7.89987e-07	5.08122e-05	XLOC_015394|TM1_G0000025229	XLOC_015394	pre-mRNA-splicing factor 18 isoform
TM1_G0000003567	224.259	1.1942	0.242029	4.93413	8.05105e-07	5.13372e-05	XLOC_037733|TM1_G0000003567	XLOC_037733	ATP-binding cassette sub-family B member 10 mitochondrial
TM1_G0000014088	2179.1	1.10312	0.223551	4.93453	8.03431e-07	5.13372e-05	XLOC_034521|TM1_G0000014088	XLOC_034521	leucine-rich repeat-containing protein 45
TM1_G0000025563	54.5677	-1.99309	0.403887	-4.93477	8.02439e-07	5.13372e-05	XLOC_003472|TM1_G0000025563	XLOC_003472	parent_location~scaffold_121 1393817 1407884 +
TM1_G0000031502	183.998	-2.4917	0.504934	-4.9347	8.02748e-07	5.13372e-05	XLOC_030202|TM1_G0000031502	XLOC_030202	nt_db_hit~PREDICTED: Haplochromis burtoni PR domain zinc finger protein 2-like (LOC102294735) mRNA
TM1_G0000003087	2.22498	5.96698	1.21042	4.92967	8.23695e-07	5.22967e-05	XLOC_028212|TM1_G0000003087	XLOC_028212	CD99 antigen-like protein 2 isoform
TM1_G0000004429	1644.73	-1.08386	0.219848	-4.93006	8.22044e-07	5.22967e-05	XLOC_040156|TM1_G0000004429	XLOC_040156	lysine-specific demethylase 5B-like
TM1_G0000010183	16.9394	4.25116	0.862723	4.9276	8.3245e-07	5.27391e-05	XLOC_036216|TM1_G0000010183	XLOC_036216	parent_location~scaffold_71 488086 489448 -
TM1_G0000017582	3520.44	-1.87747	0.381283	-4.92408	8.47562e-07	5.35815e-05	XLOC_019963|TM1_G0000017582	XLOC_019963	parent_location~scaffold_298 994208 995750 -
TM1_G0000035307	20.6368	7.62272	1.54851	4.92263	8.53904e-07	5.38671e-05	XLOC_002362|TM1_G0000035307	XLOC_002362	alpha-tectorin
TM1_G0000032240	84.9833	-1.02745	0.20877	-4.92147	8.58973e-07	5.40713e-05	XLOC_034488|TM1_G0000032240	XLOC_034488	zinc finger and SCAN domain-containing protein 2-like isoform
TM1_G0000021013	135.761	-1.21747	0.247495	-4.91916	8.69181e-07	5.44816e-05	XLOC_015012|TM1_G0000021013	XLOC_015012	zinc finger FYVE domain-containing protein 1-like
TM1_G0000030849	2268.48	-1.78833	0.363522	-4.91945	8.67879e-07	5.44816e-05	XLOC_032561|TM1_G0000030849	XLOC_032561	adenylate kinase 4 mitochondrial
TM1_G0000027645	322.444	-1.39151	0.282916	-4.91846	8.72265e-07	5.45591e-05	XLOC_014827|TM1_G0000027645	XLOC_014827	forkhead box protein K2-like
TM1_G0000025062	302.383	-0.798052	0.162462	-4.91225	9.00366e-07	5.61977e-05	XLOC_025173|TM1_G0000025062	XLOC_025173	UBX domain-containing protein 6
TM1_G0000006388	244.168	1.92055	0.391109	4.91051	9.08389e-07	5.64909e-05	XLOC_033562|TM1_G0000006388	XLOC_033562	uncharacterized protein LOC101477877
TM1_G0000029470	2.73571	-4.12834	0.840733	-4.9104	9.08891e-07	5.64909e-05	XLOC_024848|TM1_G0000029470	XLOC_024848	junction plakoglobin-like
TM1_G0000021823	17445.1	-2.09071	0.42584	-4.90962	9.12527e-07	5.65977e-05	XLOC_010820|TM1_G0000021823	XLOC_010820	plastin-3-like
TM1_G0000004327	518.694	2.64372	0.538545	4.90899	9.15453e-07	5.66602e-05	XLOC_020220|TM1_G0000004327	XLOC_020220	insulin-like growth factor-binding protein 4
TM1_G0000002529	829.4	-0.950843	0.193741	-4.90781	9.20995e-07	5.67072e-05	XLOC_030218|TM1_G0000002529	XLOC_030218	lysine-specific demethylase 5C-like isoform
TM1_G0000003951	1985.37	-1.28683	0.262212	-4.9076	9.21974e-07	5.67072e-05	XLOC_009178|TM1_G0000003951	XLOC_009178	von Willebrand factor A domain-containing protein 7-like
TM1_G0000022624	12.3973	-5.84656	1.19121	-4.90806	9.19794e-07	5.67072e-05	XLOC_002995|TM1_G0000022624	XLOC_002995	parent_location~scaffold_118 591637 595047 -
TM1_G0000000763	5.03738	5.09381	1.03868	4.90414	9.38379e-07	5.75962e-05	XLOC_006904|TM1_G0000000763	XLOC_006904	tripartite motif-containing protein 16-like
TM1_G0000033898	6.27789	7.65655	1.5616	4.903	9.43835e-07	5.78108e-05	XLOC_036901|TM1_G0000033898	XLOC_036901	endonuclease G mitochondrial
TM1_G0000031071	292.802	-0.936902	0.191178	-4.90067	9.55108e-07	5.83802e-05	XLOC_028108|TM1_G0000031071	XLOC_028108	BEN domain-containing protein 5 isoform
TM1_G0000028963	407.92	-0.664693	0.135675	-4.89916	9.62472e-07	5.87088e-05	XLOC_034165|TM1_G0000028963	XLOC_034165	ras-related GTP-binding protein A
TM1_G0000004042	17.748	-3.81828	0.779785	-4.89658	9.75202e-07	5.93627e-05	XLOC_028693|TM1_G0000004042	XLOC_028693	uncharacterized protein LOC109200757
TM1_G0000011143	75.2394	-3.16856	0.64741	-4.89421	9.87021e-07	5.99585e-05	XLOC_025348|TM1_G0000011143	XLOC_025348	tubulin polyglutamylase TTLL6 isoform
TM1_G0000015397	15.0493	-2.5276	0.516697	-4.89184	9.98989e-07	6.05609e-05	XLOC_010428|TM1_G0000015397	XLOC_010428	TBC1 domain family member 16
TM1_G0000008082	60.044	2.48202	0.508019	4.88569	1.03068e-06	6.23541e-05	XLOC_021627|TM1_G0000008082	XLOC_021627	regulating synaptic membrane exocytosis protein 3-like
TM1_G0000021140	41.7704	2.71532	0.55631	4.88095	1.05576e-06	6.3741e-05	XLOC_036712|TM1_G0000021140	XLOC_036712	ectonucleoside triphosphate diphosphohydrolase 2
TM1_G0000003983	198.591	-0.696567	0.142743	-4.87988	1.06152e-06	6.39579e-05	XLOC_028757|TM1_G0000003983	XLOC_028757	DCN1-like protein 1
TM1_G0000035352	79.0422	1.95173	0.400022	4.87905	1.066e-06	6.40969e-05	XLOC_010581|TM1_G0000035352	XLOC_010581	uncharacterized protein LOC102081097 isoform
TM1_G0000014844	214.246	1.09045	0.223536	4.87819	1.07063e-06	6.42442e-05	XLOC_039701|TM1_G0000014844	XLOC_039701	inhibitor of nuclear factor kappa-B kinase-interacting protein isoform
TM1_G0000015209	1062.12	0.969653	0.198858	4.8761	1.08204e-06	6.47973e-05	XLOC_010463|TM1_G0000015209	XLOC_010463	zinc finger protein GLIS2 isoform
TM1_G0000005583	145.965	-2.06654	0.424158	-4.8721	1.10421e-06	6.58492e-05	XLOC_002901|TM1_G0000005583	XLOC_002901	CD27 antigen
TM1_G0000023638	520.205	-1.77801	0.364973	-4.87163	1.10681e-06	6.58492e-05	XLOC_025573|TM1_G0000023638	XLOC_025573	RING finger protein 122
TM1_G0000037358	20.1566	-3.14076	0.644745	-4.87132	1.10853e-06	6.58492e-05	XLOC_010761|TM1_G0000037358	XLOC_010761	uncharacterized protein LOC102312616
TM1_G0000002810	712.01	2.16956	0.44547	4.87027	1.11443e-06	6.6067e-05	XLOC_002271|TM1_G0000002810	XLOC_002271	nuclear distribution protein nudE-like 1-B
TM1_G0000016488	48.9586	1.66791	0.343132	4.86083	1.16896e-06	6.90222e-05	XLOC_006136|TM1_G0000016488	XLOC_006136	paired box protein Pax-7 isoform
TM1_G0000018293	1608.37	-0.720248	0.148174	-4.86084	1.16889e-06	6.90222e-05	XLOC_019241|TM1_G0000018293	XLOC_019241	cytokine receptor-like factor 3
TM1_G0000000553	249.804	1.52728	0.314255	4.86002	1.17374e-06	6.91665e-05	XLOC_012215|TM1_G0000000553	XLOC_012215	transmembrane protein 179-like
TM1_G0000000813	79.703	-1.90533	0.392196	-4.85811	1.1851e-06	6.95581e-05	XLOC_007043|TM1_G0000000813	XLOC_007043	biogenesis of lysosome-related organelles complex 1 subunit 2
TM1_G0000008657	681.313	1.53575	0.316103	4.85839	1.18346e-06	6.95581e-05	XLOC_039445|TM1_G0000008657	XLOC_039445	transmembrane protein 182
TM1_G0000015641	185.31	1.52605	0.3142	4.85696	1.19204e-06	6.98267e-05	XLOC_004567|TM1_G0000015641	XLOC_004567	protein FAM110A
TM1_G0000018094	449.421	-1.74295	0.359105	-4.85359	1.21244e-06	7.04623e-05	XLOC_026926|TM1_G0000018094	XLOC_026926	bcl-2-related ovarian killer protein
TM1_G0000024121	43.1093	1.89532	0.390484	4.85378	1.21132e-06	7.04623e-05	XLOC_019441|TM1_G0000024121	XLOC_019441	transcription cofactor vestigial-like protein 3
TM1_G0000029681	341.938	0.947334	0.195161	4.85412	1.20924e-06	7.04623e-05	XLOC_030157|TM1_G0000029681	XLOC_030157	zinc fingers and homeoboxes protein 1-like isoform
TM1_G0000021960	1478.43	-1.18712	0.244893	-4.84749	1.25034e-06	7.25224e-05	XLOC_015801|TM1_G0000021960	XLOC_015801	protein CNPPD1
TM1_G0000006252	233.939	-0.911351	0.188223	-4.84186	1.2863e-06	7.44615e-05	XLOC_027389|TM1_G0000006252	XLOC_027389	epithelial membrane protein 2-like
TM1_G0000023196	193.409	1.71335	0.354124	4.83826	1.3098e-06	7.56735e-05	XLOC_024508|TM1_G0000023196	XLOC_024508	cholesterol 25-hydroxylase-like protein
TM1_G0000007166	154.63	-0.552603	0.114292	-4.83499	1.33149e-06	7.67767e-05	XLOC_037034|TM1_G0000007166	XLOC_037034	protein KTI12 homolog isoform
TM1_G0000027675	3271.81	-1.99845	0.413554	-4.83238	1.34913e-06	7.76418e-05	XLOC_018239|TM1_G0000027675	XLOC_018239	glutamine synthetase
TM1_G0000025351	289.979	1.70313	0.352535	4.83109	1.35785e-06	7.79918e-05	XLOC_019723|TM1_G0000025351	XLOC_019723	nephronectin isoform
TM1_G0000008030	88.5798	-2.63245	0.545185	-4.82854	1.37537e-06	7.88446e-05	XLOC_021665|TM1_G0000008030	XLOC_021665	striated muscle-specific serine/threonine-protein kinase-like isoform
TM1_G0000005103	423.907	1.14299	0.236891	4.82498	1.40021e-06	7.96502e-05	XLOC_018649|TM1_G0000005103	XLOC_018649	transcription factor Sox-10-like
TM1_G0000005751	1034.97	1.15872	0.240138	4.8252	1.39861e-06	7.96502e-05	XLOC_035364|TM1_G0000005751	XLOC_035364	nt_db_hit~PREDICTED: Oreochromis niloticus coiled-coil domain containing 85C (ccdc85c) mRNA
TM1_G0000009929	596.695	-0.8904	0.184522	-4.82543	1.39699e-06	7.96502e-05	XLOC_032944|TM1_G0000009929	XLOC_032944	selenocysteine insertion sequence-binding protein 2 isoform
TM1_G0000028223	114.244	-0.855958	0.177416	-4.82459	1.40291e-06	7.96502e-05	XLOC_028514|TM1_G0000028223	XLOC_028514	lanC-like protein 2 isoform
TM1_G0000005975	388.58	-0.874722	0.181442	-4.82094	1.42881e-06	8.09649e-05	XLOC_020338|TM1_G0000005975	XLOC_020338	methyltransferase-like protein 22
TM1_G0000007041	464.986	2.20849	0.458332	4.81852	1.44625e-06	8.17858e-05	XLOC_033455|TM1_G0000007041	XLOC_033455	cell adhesion molecule-related/down-regulated by oncogenes isoform
TM1_G0000019529	9.2128	4.52463	0.939077	4.81817	1.44884e-06	8.17858e-05	XLOC_006051|TM1_G0000019529	XLOC_006051	NACHT and WD repeat domain-containing protein 2 isoform
TM1_G0000019587	168.415	-0.87977	0.18262	-4.8175	1.4537e-06	8.19041e-05	XLOC_007456|TM1_G0000019587	XLOC_007456	ras-related protein Rab-9A
TM1_G0000001419	569.453	-2.1687	0.450331	-4.81579	1.46622e-06	8.24518e-05	XLOC_023968|TM1_G0000001419	XLOC_023968	DET1- and DDB1-associated protein 1-like
TM1_G0000020687	4.49956	4.48444	0.931632	4.81354	1.48282e-06	8.32269e-05	XLOC_014033|TM1_G0000020687	XLOC_014033	nuclear GTPase SLIP-GC-like isoform
TM1_G0000004187	429.543	-0.831792	0.172856	-4.81206	1.49382e-06	8.33689e-05	XLOC_020066|TM1_G0000004187	XLOC_020066	zinc finger protein 330
TM1_G0000006288	179.117	2.11138	0.438759	4.81216	1.49311e-06	8.33689e-05	XLOC_027553|TM1_G0000006288	XLOC_027553	cytoglobin-1 isoform
TM1_G0000029068	901.553	-3.63705	0.755745	-4.81254	1.49027e-06	8.33689e-05	XLOC_031002|TM1_G0000029068	XLOC_031002	betabeta-carotene 9'10'-oxygenase-like
TM1_G0000017547	929.912	-1.47197	0.305968	-4.81086	1.50281e-06	8.37119e-05	XLOC_019945|TM1_G0000017547	XLOC_019945	kinase suppressor of Ras 1-like isoform
TM1_G0000014877	53.1066	24.3575	5.06682	4.80725	1.53024e-06	8.50794e-05	XLOC_039712|TM1_G0000014877	XLOC_039712	leucine-rich repeat-containing protein 4
TM1_G0000015717	82.665	-2.13051	0.443503	-4.80382	1.55668e-06	8.62951e-05	XLOC_007545|TM1_G0000015717	XLOC_007545	GTPase IMAP family member 8-like
TM1_G0000023020	270.235	-1.48583	0.309313	-4.80366	1.55795e-06	8.62951e-05	XLOC_040302|TM1_G0000023020	XLOC_040302	bis(5'-adenosyl)-triphosphatase ENPP4
TM1_G0000014282	780.961	1.61315	0.335953	4.80172	1.57309e-06	8.69707e-05	XLOC_012422|TM1_G0000014282	XLOC_012422	unnamed protein product
TM1_G0000039313	28.6773	4.99897	1.04208	4.79709	1.60989e-06	8.88389e-05	XLOC_028915|TM1_G0000039313	XLOC_028915	zinc finger protein with KRAB and SCAN domains 8-like isoform
TM1_G0000003814	25.5793	2.97539	0.620314	4.79658	1.61398e-06	8.88985e-05	XLOC_029515|TM1_G0000003814	XLOC_029515	uncharacterized protein LOC106676923 isoform
TM1_G0000030845	1281.61	-1.8111	0.377664	-4.79553	1.62247e-06	8.91998e-05	XLOC_032561|TM1_G0000030845	XLOC_032561	nt_db_hit~PREDICTED: Maylandia zebra DnaJ (Hsp40) homolog subfamily C member 6 (dnajc6) mRNA
TM1_G0000027772	6.29543	6.8309	1.42476	4.79442	1.63145e-06	8.95268e-05	XLOC_011489|TM1_G0000027772	XLOC_011489	protein VPRBP
TM1_G0000016499	372.182	1.0964	0.228825	4.79144	1.65588e-06	9.06987e-05	XLOC_012589|TM1_G0000016499	XLOC_012589	protein numb homolog isoform
TM1_G0000002446	1676.99	-0.912361	0.19051	-4.78904	1.67579e-06	9.16192e-05	XLOC_001891|TM1_G0000002446	XLOC_001891	double-stranded RNA-binding protein Staufen homolog 2 isoform
TM1_G0000014253	605.173	-1.24466	0.259939	-4.78828	1.68219e-06	9.17991e-05	XLOC_012311|TM1_G0000014253	XLOC_012311	endoplasmic reticulum metallopeptidase 1-like
TM1_G0000028678	46.3893	2.07368	0.433816	4.7801	1.75212e-06	9.54389e-05	XLOC_032819|TM1_G0000028678	XLOC_032819	hepatitis A virus cellular receptor 1 homolog isoform
TM1_G0000032096	833.078	1.21927	0.255139	4.77884	1.76307e-06	9.56822e-05	XLOC_015549|TM1_G0000032096	XLOC_015549	secreted frizzled-related protein 1-like
TM1_G0000021337	313.751	-1.20595	0.252528	-4.7755	1.79261e-06	9.71068e-05	XLOC_031649|TM1_G0000021337	XLOC_031649	NAD kinase 2 mitochondrial isoform
TM1_G0000004960	230.568	0.695671	0.14581	4.77108	1.83238e-06	9.87233e-05	XLOC_037329|TM1_G0000004960	XLOC_037329	protein phosphatase methylesterase 1
TM1_G0000017435	60.6488	2.20438	0.462031	4.77107	1.83248e-06	9.87233e-05	XLOC_011840|TM1_G0000017435	XLOC_011840	cytoplasmic dynein 1 intermediate chain 1 isoform
TM1_G0000038885	179.421	-1.39697	0.292919	-4.76912	1.85028e-06	9.95005e-05	XLOC_031535|TM1_G0000038885	XLOC_031535	nt_db_hit~PREDICTED: Haplochromis burtoni muscleblind-like protein 2a (LOC102297566) mRNA
TM1_G0000034352	12.0423	-24.1375	5.06697	-4.76369	1.90084e-06	0.000102034	XLOC_031955|TM1_G0000034352	XLOC_031955	1-acyl-sn-glycerol-3-phosphate acyltransferase gamma
TM1_G0000029384	326.894	2.09238	0.439287	4.76312	1.90621e-06	0.000102136	XLOC_020559|TM1_G0000029384	XLOC_020559	GDNF family receptor alpha-1-like
TM1_G0000027345	1205.34	-0.598815	0.125731	-4.76266	1.91053e-06	0.000102182	XLOC_017617|TM1_G0000027345	XLOC_017617	polyadenylate-binding protein-interacting protein 2B isoform
TM1_G0000017924	56.5663	-1.5459	0.324642	-4.76185	1.91824e-06	0.000102409	XLOC_016305|TM1_G0000017924	XLOC_016305	EGF domain-specific O-linked N-acetylglucosamine transferase-like
TM1_G0000006128	560.934	-1.02975	0.216503	-4.7563	1.97178e-06	0.000105077	XLOC_001368|TM1_G0000006128	XLOC_001368	TRPM8 channel-associated factor homolog
TM1_G0000017438	107.491	1.96387	0.412932	4.7559	1.97561e-06	0.000105092	XLOC_011841|TM1_G0000017438	XLOC_011841	homeobox protein DLX-6
TM1_G0000011372	1590.21	1.91778	0.403302	4.75519	1.98255e-06	0.000105271	XLOC_003716|TM1_G0000011372	XLOC_003716	metalloproteinase inhibitor 3
TM1_G0000000869	10.2835	-6.19166	1.30234	-4.75425	1.99189e-06	0.000105577	XLOC_007088|TM1_G0000000869	XLOC_007088	basement membrane-specific heparan sulfate proteoglycan core protein-like
TM1_G0000006302	3209.9	-0.987569	0.208015	-4.74758	2.05861e-06	0.000108918	XLOC_027413|TM1_G0000006302	XLOC_027413	rho GDP-dissociation inhibitor 1-like
TM1_G0000008254	5238.2	3.14573	0.662678	4.747	2.06453e-06	0.000109036	XLOC_031457|TM1_G0000008254	XLOC_031457	early growth response protein 1
TM1_G0000001823	14.258	2.44292	0.514779	4.74557	2.0792e-06	0.000109615	XLOC_025921|TM1_G0000001823	XLOC_025921	protein FAM98B-like
TM1_G0000033603	1510.31	-3.35429	0.707068	-4.74394	2.09599e-06	0.000110303	XLOC_026775|TM1_G0000033603	XLOC_026775	egl nine homolog 3 isoform
TM1_G0000010869	625.682	-3.16336	0.667159	-4.74154	2.12102e-06	0.000111422	XLOC_031065|TM1_G0000010869	XLOC_031065	sterile alpha motif domain-containing protein 9-like
TM1_G0000012769	1244.93	5.44114	1.1482	4.73884	2.14941e-06	0.000112712	XLOC_013940|TM1_G0000012769	XLOC_013940	eosinophil peroxidase-like
TM1_G0000003020	269.478	1.71747	0.362605	4.73646	2.1748e-06	0.000113842	XLOC_010128|TM1_G0000003020	XLOC_010128	tissue-type plasminogen activator isoform
TM1_G0000019925	524.666	-1.39556	0.294783	-4.7342	2.19916e-06	0.000114913	XLOC_004137|TM1_G0000019925	XLOC_004137	eukaryotic translation initiation factor 4E-binding protein 3-like isoform
TM1_G0000026471	54.739	-4.40377	0.930295	-4.73374	2.20422e-06	0.000114974	XLOC_021879|TM1_G0000026471	XLOC_021879	E3 ubiquitin-protein ligase NEURL3-like
TM1_G0000003345	1652.11	-1.71519	0.362414	-4.73267	2.2158e-06	0.000115374	XLOC_014257|TM1_G0000003345	XLOC_014257	protein NDRG1-like isoform
TM1_G0000001477	442.064	1.02303	0.216449	4.72643	2.28499e-06	0.000118558	XLOC_024980|TM1_G0000001477	XLOC_024980	RNA-binding motif single-stranded-interacting protein 2-like isoform
TM1_G0000014020	84.4867	-2.39671	0.507327	-4.7242	2.31028e-06	0.00011966	XLOC_015254|TM1_G0000014020	XLOC_015254	uncharacterized protein LOC102292256
TM1_G0000000828	405.881	-1.43566	0.303961	-4.72318	2.32181e-06	0.000120047	XLOC_007051|TM1_G0000000828	XLOC_007051	oxysterol-binding protein-related protein 1-like isoform
TM1_G0000032859	4.00308	-6.99747	1.48191	-4.72194	2.33607e-06	0.000120573	XLOC_033862|TM1_G0000032859	XLOC_033862	uncharacterized protein LOC100699110 isoform
TM1_G0000037717	15.1692	2.07325	0.439227	4.72022	2.35591e-06	0.000121385	XLOC_007743|TM1_G0000037717	XLOC_007743	inhibin beta A chain-like
TM1_G0000011616	108.34	1.72256	0.365055	4.71864	2.37427e-06	0.000122118	XLOC_003628|TM1_G0000011616	XLOC_003628	transmembrane protein 59-like
TM1_G0000009617	110.405	1.68137	0.356421	4.71736	2.38926e-06	0.000122675	XLOC_038713|TM1_G0000009617	XLOC_038713	nt_db_hit~PREDICTED: Maylandia zebra rhomboid veinlet-like 3 (Drosophila) (rhbdl3) mRNA
TM1_G0000011229	11.5904	5.41979	1.14966	4.71428	2.42572e-06	0.000123919	XLOC_025380|TM1_G0000011229	XLOC_025380	PDZ domain-containing protein 7
TM1_G0000026799	435.771	-2.16397	0.459006	-4.71447	2.42346e-06	0.000123919	XLOC_014716|TM1_G0000026799	XLOC_014716	glycine cleavage system H protein mitochondrial
TM1_G0000011751	3.91608	-6.38358	1.35519	-4.71047	2.47146e-06	0.000125856	XLOC_002687|TM1_G0000011751	XLOC_002687	protein FAM160A1-like isoform
TM1_G0000018853	603.643	-1.46794	0.311639	-4.71038	2.47253e-06	0.000125856	XLOC_021264|TM1_G0000018853	XLOC_021264	zinc finger protein 292
TM1_G0000008549	16.0343	4.72931	1.00577	4.70219	2.57382e-06	0.00013034	XLOC_026655|TM1_G0000008549	XLOC_026655	nt_db_hit~PREDICTED: Neolamprologus brichardi corticotropin-releasing factor receptor 2-like (LOC102776588) mRNA
TM1_G0000012815	156.879	-3.54523	0.754005	-4.70186	2.57798e-06	0.00013034	XLOC_013957|TM1_G0000012815	XLOC_013957	alpha-2-macroglobulin-like
TM1_G0000012926	378.591	-1.04572	0.222407	-4.70184	2.57828e-06	0.00013034	XLOC_007139|TM1_G0000012926	XLOC_007139	syntaxin-17
TM1_G0000020726	448.157	-0.996116	0.211845	-4.7021	2.57502e-06	0.00013034	XLOC_018910|TM1_G0000020726	XLOC_018910	transmembrane protein 14A
TM1_G0000013189	271.55	0.913787	0.194438	4.69963	2.60636e-06	0.000131534	XLOC_008490|TM1_G0000013189	XLOC_008490	probable palmitoyltransferase ZDHHC1 isoform
TM1_G0000023293	139.861	0.57149	0.121623	4.69887	2.61607e-06	0.000131799	XLOC_009820|TM1_G0000023293	XLOC_009820	protein phosphatase 1F isoform
TM1_G0000014572	245.615	-2.08427	0.443657	-4.69793	2.62811e-06	0.00013218	XLOC_002528|TM1_G0000014572	XLOC_002528	hypoxia-inducible factor 1-alpha inhibitor
TM1_G0000031229	562.124	0.742551	0.158201	4.69372	2.68283e-06	0.000134703	XLOC_035402|TM1_G0000031229	XLOC_035402	cyclin-dependent kinase 11B-like isoform
TM1_G0000036100	30.4414	-1.75969	0.375373	-4.68784	2.76106e-06	0.000138395	XLOC_009113|TM1_G0000036100	XLOC_009113	CD276 antigen homolog isoform
TM1_G0000021827	7.01262	4.38817	0.93639	4.68626	2.78244e-06	0.000139231	XLOC_010827|TM1_G0000021827	XLOC_010827	centromere protein U
TM1_G0000029732	694.187	-1.36154	0.290618	-4.68499	2.79974e-06	0.000139859	XLOC_031481|TM1_G0000029732	XLOC_031481	UPF0183 protein C16orf70 homolog isoform
TM1_G0000012033	501.687	3.16349	0.675324	4.68441	2.80767e-06	0.000140018	XLOC_034921|TM1_G0000012033	XLOC_034921	collagen alpha-1(II) chain isoform
TM1_G0000010663	515.157	1.83432	0.391743	4.68246	2.83453e-06	0.00014112	XLOC_000536|TM1_G0000010663	XLOC_000536	vasorin-like
TM1_G0000014684	235.475	1.66112	0.35481	4.68173	2.84469e-06	0.000141387	XLOC_016125|TM1_G0000014684	XLOC_016125	FXYD domain-containing ion transport regulator 5-like
TM1_G0000017959	292.952	1.13826	0.243173	4.68085	2.8569e-06	0.000141755	XLOC_007993|TM1_G0000017959	XLOC_007993	calpain-5 isoform
TM1_G0000003698	4150.55	-1.06679	0.228344	-4.67187	2.98471e-06	0.000147848	XLOC_029429|TM1_G0000003698	XLOC_029429	calpain-1 catalytic subunit-like
TM1_G0000026094	523.05	1.69012	0.361847	4.67081	3.0001e-06	0.000148362	XLOC_028987|TM1_G0000026094	XLOC_028987	palmitoleoyl-protein carboxylesterase notum1a-like
TM1_G0000011121	221.865	-1.24592	0.267106	-4.66451	3.0936e-06	0.00015273	XLOC_038416|TM1_G0000011121	XLOC_038416	zinc finger Y-chromosomal protein 1 isoform
TM1_G0000022425	832.237	-0.754472	0.161826	-4.66223	3.12803e-06	0.000154172	XLOC_006827|TM1_G0000022425	XLOC_006827	nt_db_hit~PREDICTED: Neolamprologus brichardi zeta-sarcoglycan-like (LOC102787026) mRNA
TM1_G0000006230	48.9859	5.53098	1.1866	4.66121	3.1436e-06	0.000154681	XLOC_001407|TM1_G0000006230	XLOC_001407	uncharacterized protein LOC101464668
TM1_G0000006775	553.81	-1.58263	0.339827	-4.65717	3.20591e-06	0.000157484	XLOC_013345|TM1_G0000006775	XLOC_013345	microtubule-associated serine/threonine-protein kinase 4 isoform
TM1_G0000002414	269.836	1.14579	0.246128	4.65525	3.23582e-06	0.000158689	XLOC_001882|TM1_G0000002414	XLOC_001882	carboxymethylenebutenolidase homolog
TM1_G0000037907	199.454	1.39333	0.299562	4.65122	3.2997e-06	0.000161554	XLOC_020602|TM1_G0000037907	XLOC_020602	SEC14-like protein 2-like isoform
TM1_G0000014775	866.676	3.51179	0.755129	4.65058	3.30998e-06	0.000161789	XLOC_001249|TM1_G0000014775	XLOC_001249	retinol-binding protein 4
TM1_G0000023235	365.464	-0.970919	0.208813	-4.6497	3.32411e-06	0.000162211	XLOC_022626|TM1_G0000023235	XLOC_022626	corepressor interacting with RBPJ 1
TM1_G0000022240	36.2803	2.78646	0.599383	4.64888	3.33735e-06	0.000162588	XLOC_021396|TM1_G0000022240	XLOC_021396	uncharacterized protein LOC102290470
TM1_G0000017550	954.447	-0.84025	0.18078	-4.64793	3.35291e-06	0.00016279	XLOC_019948|TM1_G0000017550	XLOC_019948	unconventional myosin-XVIIIa isoform
TM1_G0000018764	3887.17	2.07457	0.446373	4.64761	3.35804e-06	0.00016279	XLOC_010905|TM1_G0000018764	XLOC_010905	protein CYR61-like
TM1_G0000023646	562.952	-1.32803	0.285743	-4.64764	3.35754e-06	0.00016279	XLOC_025590|TM1_G0000023646	XLOC_025590	WW domain binding protein 1-like isoform
TM1_G0000004018	300.872	-0.903268	0.194391	-4.64665	3.37362e-06	0.000163278	XLOC_028769|TM1_G0000004018	XLOC_028769	60 kDa SS-A/Ro ribonucleoprotein isoform
TM1_G0000011617	47.7056	3.13009	0.673683	4.64624	3.38036e-06	0.000163336	XLOC_003588|TM1_G0000011617	XLOC_003588	cytokine receptor-like factor 1
TM1_G0000003342	2391.96	-0.562239	0.121061	-4.64428	3.41266e-06	0.000164628	XLOC_014256|TM1_G0000003342	XLOC_014256	catenin beta-1 isoform
TM1_G0000007188	71.069	-1.63277	0.3516	-4.64383	3.42016e-06	0.00016472	XLOC_037045|TM1_G0000007188	XLOC_037045	peroxisomal membrane protein 11A-like
TM1_G0000008532	192.636	2.34459	0.505441	4.6387	3.50602e-06	0.00016858	XLOC_026555|TM1_G0000008532	XLOC_026555	nt_db_hit~PREDICTED: Haplochromis burtoni wingless-type MMTV integration site family member 9A (wnt9a) mRNA
TM1_G0000027406	26.4433	1.25397	0.270707	4.63222	3.61769e-06	0.000172886	XLOC_019614|TM1_G0000027406	XLOC_019614	nt_db_hit~PREDICTED: Maylandia zebra family with sequence similarity 84 member B (fam84b) mRNA
TM1_G0000032132	158.2	0.920428	0.198694	4.6324	3.61459e-06	0.000172886	XLOC_035432|TM1_G0000032132	XLOC_035432	alkylated DNA repair protein alkB homolog 1
TM1_G0000036978	13.1563	6.03538	1.30293	4.63214	3.619e-06	0.000172886	XLOC_001413|TM1_G0000036978	XLOC_001413	protein-tyrosine kinase 6
TM1_G0000008827	1202.79	1.2298	0.265646	4.62946	3.66615e-06	0.000174856	XLOC_017999|TM1_G0000008827	XLOC_017999	unconventional myosin-Va isoform
TM1_G0000035048	265.881	-1.45567	0.314553	-4.62773	3.697e-06	0.000176043	XLOC_038984|TM1_G0000035048	XLOC_038984	oxysterol-binding protein-related protein 5-like isoform
TM1_G0000000507	314.537	2.00844	0.43413	4.62636	3.72149e-06	0.000176924	XLOC_012096|TM1_G0000000507	XLOC_012096	sodium/potassium/calcium exchanger 3-like
TM1_G0000001382	2389.9	2.10839	0.455887	4.62481	3.74944e-06	0.000177395	XLOC_023887|TM1_G0000001382	XLOC_023887	transcription factor jun-D-like
TM1_G0000012301	4.30717	-5.31951	1.15005	-4.62544	3.73798e-06	0.000177395	XLOC_038117|TM1_G0000012301	XLOC_038117	uncharacterized protein LOC110016570
TM1_G0000018172	529.149	0.631294	0.136495	4.62501	3.74574e-06	0.000177395	XLOC_037954|TM1_G0000018172	XLOC_037954	SERTA domain-containing protein 2 isoform
TM1_G0000021101	9.47423	-5.96744	1.29048	-4.6242	3.76041e-06	0.00017763	XLOC_036653|TM1_G0000021101	XLOC_036653	cholecystokinin receptor-like
TM1_G0000017381	839.399	-0.629971	0.136256	-4.62343	3.77453e-06	0.000178012	XLOC_011340|TM1_G0000017381	XLOC_011340	nt_db_hit~PREDICTED: Haplochromis burtoni CMP-N-acetylneuraminate-beta-galactosamide-alpha-23-sialyltransferase 2-like (LOC102307066) mRNA
TM1_G0000008036	50.2898	-2.81883	0.609953	-4.62139	3.81173e-06	0.00017948	XLOC_021665|TM1_G0000008036	XLOC_021665	scavenger receptor cysteine-rich type 1 protein M160
TM1_G0000020470	959.018	0.965222	0.20889	4.62071	3.82426e-06	0.000179783	XLOC_013545|TM1_G0000020470	XLOC_013545	glypican-6-like
TM1_G0000017634	197.381	1.65785	0.358839	4.62004	3.83672e-06	0.000180082	XLOC_007822|TM1_G0000017634	XLOC_007822	transcription factor jun-D
TM1_G0000000214	298.836	-0.807006	0.174767	-4.61761	3.88194e-06	0.000181339	XLOC_000111|TM1_G0000000214	XLOC_000111	voltage-dependent L-type calcium channel subunit beta-4 isoform
TM1_G0000016891	198.472	-1.15418	0.249939	-4.61785	3.87743e-06	0.000181339	XLOC_015489|TM1_G0000016891	XLOC_015489	max-interacting protein 1-like isoform
TM1_G0000020555	515.443	1.29394	0.280187	4.61814	3.87199e-06	0.000181339	XLOC_018459|TM1_G0000020555	XLOC_018459	SEC14-like protein 2
TM1_G0000020629	2087.09	-1.1062	0.239582	-4.61719	3.88969e-06	0.000181414	XLOC_026852|TM1_G0000020629	XLOC_026852	alpha-enolase isoform
TM1_G0000023253	258.582	1.24778	0.270314	4.61603	3.9115e-06	0.000182144	XLOC_022654|TM1_G0000023253	XLOC_022654	cytochrome b reductase 1
TM1_G0000003689	34.5045	-2.03814	0.441645	-4.61489	3.93306e-06	0.00018286	XLOC_029544|TM1_G0000003689	XLOC_029544	galactose-3-O-sulfotransferase 3
TM1_G0000019992	680.746	-1.3719	0.297341	-4.61391	3.95164e-06	0.000183435	XLOC_015991|TM1_G0000019992	XLOC_015991	zinc finger HIT domain-containing protein 3
TM1_G0000000228	3.57717	-4.91178	1.06532	-4.61064	4.0143e-06	0.000186051	XLOC_000133|TM1_G0000000228	XLOC_000133	uncharacterized protein LOC101465255
TM1_G0000025063	664.881	1.65958	0.36004	4.60944	4.0376e-06	0.000186837	XLOC_025149|TM1_G0000025063	XLOC_025149	UDP-N-acetylhexosamine pyrophosphorylase isoform
TM1_G0000012769	17.9003	6.28386	1.36388	4.60734	4.07861e-06	0.000188145	XLOC_013941|TM1_G0000012769	XLOC_013941	eosinophil peroxidase-like
TM1_G0000006528	570.292	-1.19811	0.260128	-4.60585	4.10792e-06	0.000189201	XLOC_001677|TM1_G0000006528	XLOC_001677	serine incorporator 5-like
TM1_G0000015459	20.8915	-3.51736	0.764473	-4.60103	4.20405e-06	0.000193327	XLOC_033766|TM1_G0000015459	XLOC_033766	uncharacterized protein LOC100698537 isoform
TM1_G0000018222	17.3361	-4.68855	1.01935	-4.59953	4.23436e-06	0.000194412	XLOC_019254|TM1_G0000018222	XLOC_019254	uncharacterized protein LOC101486585
TM1_G0000025504	2.90768	-4.9218	1.07014	-4.59922	4.24081e-06	0.000194412	XLOC_023726|TM1_G0000025504	XLOC_023726	uncharacterized protein LOC106674649
TM1_G0000006832	3079.29	-1.47828	0.321515	-4.59787	4.26841e-06	0.000195374	XLOC_013294|TM1_G0000006832	XLOC_013294	collagen alpha-1(XI) chain-like
TM1_G0000038667	7.10358	5.41783	1.17893	4.59556	4.3158e-06	0.000197238	XLOC_023492|TM1_G0000038667	XLOC_023492	parent_location~scaffold_3507 350 4564 -
TM1_G0000004856	453.007	-2.49533	0.543542	-4.59087	4.41405e-06	0.000201105	XLOC_037348|TM1_G0000004856	XLOC_037348	calpain-6
TM1_G0000037349	7.26781	-4.72063	1.02846	-4.59001	4.43223e-06	0.000201622	XLOC_009035|TM1_G0000037349	XLOC_009035	uncharacterized protein LOC106633037
TM1_G0000029107	19.3324	2.32595	0.507098	4.58678	4.50124e-06	0.000204132	XLOC_028478|TM1_G0000029107	XLOC_028478	protein NLRC3-like
TM1_G0000011644	549.422	-0.68916	0.150455	-4.58051	4.63841e-06	0.000209709	XLOC_003602|TM1_G0000011644	XLOC_003602	LOW QUALITY PROTEIN: nardilysin-like
TM1_G0000024543	7.49968	19.3651	4.22816	4.58004	4.64883e-06	0.000209859	XLOC_000942|TM1_G0000024543	XLOC_000942	uncharacterized protein LOC102776276
TM1_G0000037444	322.74	-1.5433	0.337052	-4.57883	4.67587e-06	0.000210757	XLOC_003772|TM1_G0000037444	XLOC_003772	uncharacterized protein LOC102792042 isoform
TM1_G0000014446	5.92063	-2.35262	0.514253	-4.57484	4.76591e-06	0.000214488	XLOC_039980|TM1_G0000014446	XLOC_039980	DDB1- and CUL4-associated factor 12
TM1_G0000014116	1967.48	1.23696	0.270483	4.57315	4.80441e-06	0.000215891	XLOC_034605|TM1_G0000014116	XLOC_034605	vimentin
TM1_G0000020294	87.7392	-5.76169	1.26067	-4.57034	4.86939e-06	0.000218479	XLOC_022396|TM1_G0000020294	XLOC_022396	uncharacterized protein LOC109202850
TM1_G0000016734	408.463	-0.921984	0.201955	-4.56531	4.98768e-06	0.000223291	XLOC_017138|TM1_G0000016734	XLOC_017138	DENN domain-containing protein 1A isoform
TM1_G0000025510	338.524	-1.19071	0.260828	-4.56513	4.99177e-06	0.000223291	XLOC_023739|TM1_G0000025510	XLOC_023739	polyadenylate-binding protein-interacting protein 2
TM1_G0000018277	875.349	-1.51174	0.331333	-4.56259	5.05264e-06	0.000225331	XLOC_019276|TM1_G0000018277	XLOC_019276	ras-related protein Rab-40C
TM1_G0000020529	55.8005	1.45207	0.318545	4.55843	5.15364e-06	0.000229489	XLOC_024796|TM1_G0000020529	XLOC_024796	parent_location~scaffold_377 335521 335772 -
TM1_G0000010744	137.074	-0.912722	0.200352	-4.55559	5.22399e-06	0.00023225	XLOC_032648|TM1_G0000010744	XLOC_032648	beta-lactamase-like protein 2
TM1_G0000025497	565.451	-1.25946	0.276483	-4.55529	5.23138e-06	0.00023225	XLOC_023723|TM1_G0000025497	XLOC_023723	homer protein homolog 3-like isoform
TM1_G0000030064	143.239	1.2359	0.271376	4.55421	5.25823e-06	0.000233091	XLOC_023028|TM1_G0000030064	XLOC_023028	N(G)N(G)-dimethylarginine dimethylaminohydrolase 2-like isoform
TM1_G0000010893	25.0041	5.59259	1.22852	4.55229	5.3066e-06	0.000234883	XLOC_031142|TM1_G0000010893	XLOC_031142	myeloid-associated differentiation marker homolog
TM1_G0000001360	678.466	-0.671353	0.147581	-4.54906	5.38868e-06	0.000236819	XLOC_023880|TM1_G0000001360	XLOC_023880	choline-phosphate cytidylyltransferase A
TM1_G0000025363	574.155	-0.807552	0.177536	-4.54868	5.39847e-06	0.000236819	XLOC_019727|TM1_G0000025363	XLOC_019727	cytochrome P450 2U1
TM1_G0000032186	9.47718	-7.62064	1.67527	-4.54889	5.39292e-06	0.000236819	XLOC_023070|TM1_G0000032186	XLOC_023070	zeta-sarcoglycan
TM1_G0000033446	400.862	1.04062	0.228735	4.54946	5.37833e-06	0.000236819	XLOC_000881|TM1_G0000033446	XLOC_000881	dapper homolog 1 isoform
TM1_G0000003949	26.8712	3.90843	0.859535	4.54715	5.43782e-06	0.000238191	XLOC_009256|TM1_G0000003949	XLOC_009256	calcium-binding protein 2-like isoform
TM1_G0000014205	4409.94	-1.68865	0.371434	-4.54631	5.45955e-06	0.000238572	XLOC_004335|TM1_G0000014205	XLOC_004335	D-beta-hydroxybutyrate dehydrogenase mitochondrial-like
TM1_G0000034227	323.177	-4.86002	1.06903	-4.54619	5.46268e-06	0.000238572	XLOC_037901|TM1_G0000034227	XLOC_037901	uncharacterized protein LOC102309817
TM1_G0000003942	3370.82	-1.25453	0.276162	-4.54276	5.55237e-06	0.000242131	XLOC_009172|TM1_G0000003942	XLOC_009172	catenin delta-1-like isoform
TM1_G0000028558	13.4797	-5.87866	1.29449	-4.54128	5.59132e-06	0.00024347	XLOC_010537|TM1_G0000028558	XLOC_010537	deoxycytidylate deaminase isoform
TM1_G0000008035	22.8336	-1.87396	0.412828	-4.53932	5.64367e-06	0.000245387	XLOC_021668|TM1_G0000008035	XLOC_021668	piggyBac transposable element-derived protein 3-like isoform
TM1_G0000018709	7.4599	-3.0103	0.6633	-4.53836	5.66933e-06	0.000246141	XLOC_022875|TM1_G0000018709	XLOC_022875	MORN repeat-containing protein 4
TM1_G0000029626	230.665	-1.98311	0.437132	-4.53664	5.71575e-06	0.000247791	XLOC_027664|TM1_G0000029626	XLOC_027664	uncharacterized protein LOC101465444 isoform
TM1_G0000009932	174.57	-0.681243	0.150195	-4.53572	5.74082e-06	0.000248514	XLOC_032904|TM1_G0000009932	XLOC_032904	4-hydroxybenzoate polyprenyltransferase mitochondrial isoform
TM1_G0000027045	204.93	-1.02385	0.225779	-4.53476	5.76703e-06	0.000249283	XLOC_031631|TM1_G0000027045	XLOC_031631	ubiquitin-conjugating enzyme E2 H
TM1_G0000016685	283.264	1.03146	0.22752	4.53348	5.80192e-06	0.000250059	XLOC_006369|TM1_G0000016685	XLOC_006369	hypothetical protein EH28_20752
TM1_G0000026135	342.143	2.04456	0.450966	4.53373	5.79513e-06	0.000250059	XLOC_021220|TM1_G0000026135	XLOC_021220	melanocyte protein PMEL-like
TM1_G0000014868	1698.91	-1.39762	0.308317	-4.53305	5.8138e-06	0.000250205	XLOC_039755|TM1_G0000014868	XLOC_039755	hypothetical protein EH28_17703
TM1_G0000017582	19611.4	-1.81758	0.40103	-4.53228	5.83499e-06	0.000250752	XLOC_019981|TM1_G0000017582	XLOC_019981	parent_location~scaffold_298 994208 995750 -
TM1_G0000005823	59.2351	2.17342	0.479735	4.53046	5.88568e-06	0.000252562	XLOC_035845|TM1_G0000005823	XLOC_035845	ubiquitin-conjugating enzyme E2Q-like protein 1-like
TM1_G0000031519	207.725	2.25622	0.498049	4.53013	5.89476e-06	0.000252585	XLOC_029787|TM1_G0000031519	XLOC_029787	pappalysin-2
TM1_G0000009029	448.54	1.29624	0.286458	4.52508	6.03737e-06	0.00025832	XLOC_039214|TM1_G0000009029	XLOC_039214	tumor necrosis factor receptor superfamily member 11B-like
TM1_G0000021246	518.826	-1.45894	0.3229	-4.51825	6.23538e-06	0.000266022	XLOC_039040|TM1_G0000021246	XLOC_039040	mitogen-activated protein kinase 8
TM1_G0000033155	643.019	0.337298	0.0746517	4.51828	6.23426e-06	0.000266022	XLOC_035621|TM1_G0000033155	XLOC_035621	hypothetical protein AV530_001420
TM1_G0000015121	19.9214	-4.12866	0.914181	-4.51624	6.29469e-06	0.000268165	XLOC_030725|TM1_G0000015121	XLOC_030725	glutaredoxin domain-containing cysteine-rich protein 1
TM1_G0000011358	117.401	1.2299	0.272569	4.51226	6.41409e-06	0.000272858	XLOC_040422|TM1_G0000011358	XLOC_040422	protein SSUH2 homolog
TM1_G0000007773	228.789	-2.44331	0.541768	-4.50988	6.48645e-06	0.000274748	XLOC_008075|TM1_G0000007773	XLOC_008075	nt_db_hit~PREDICTED: Haplochromis burtoni SPRY domain-containing SOCS box protein 3-like (LOC102313081) mRNA
TM1_G0000023100	1785.22	-0.89128	0.197624	-4.50997	6.48367e-06	0.000274748	XLOC_024127|TM1_G0000023100	XLOC_024127	E3 ubiquitin-protein ligase MARCH5
TM1_G0000032383	856.009	-1.43506	0.318186	-4.51014	6.47842e-06	0.000274748	XLOC_034709|TM1_G0000032383	XLOC_034709	mitochondrial dicarboxylate carrier-like
TM1_G0000021237	137.527	1.07898	0.23929	4.50911	6.51014e-06	0.000275143	XLOC_039039|TM1_G0000021237	XLOC_039039	nt_db_hit~NA
TM1_G0000026095	1400.04	-1.02928	0.228275	-4.50897	6.51441e-06	0.000275143	XLOC_029011|TM1_G0000026095	XLOC_029011	transmembrane channel-like protein 6 isoform
TM1_G0000035293	1733.34	-2.5853	0.573608	-4.50708	6.5726e-06	0.000277204	XLOC_002956|TM1_G0000035293	XLOC_002956	Low-density lipoprotein receptor-related protein 2
TM1_G0000020394	6.24986	-5.78028	1.28487	-4.49873	6.83613e-06	0.000287907	XLOC_018025|TM1_G0000020394	XLOC_018025	uncharacterized protein LOC109195673
TM1_G0000002511	103.789	0.630332	0.140156	4.49736	6.8803e-06	0.000289355	XLOC_001995|TM1_G0000002511	XLOC_001995	V-type proton ATPase subunit S1-like
TM1_G0000009933	30.3758	-1.32825	0.295506	-4.49482	6.96289e-06	0.000292412	XLOC_032947|TM1_G0000009933	XLOC_032947	4-hydroxybenzoate polyprenyltransferase mitochondrial
TM1_G0000012856	19.2377	2.81097	0.625562	4.49352	7.00569e-06	0.000293791	XLOC_007107|TM1_G0000012856	XLOC_007107	homeobox protein Hox-A11b-like
TM1_G0000004732	2077.82	-0.66794	0.148689	-4.49221	7.04877e-06	0.000295178	XLOC_039527|TM1_G0000004732	XLOC_039527	protein ITFG3
TM1_G0000037715	54.0829	2.05356	0.457168	4.4919	7.05901e-06	0.000295189	XLOC_007743|TM1_G0000037715	XLOC_007743	inhibin beta A chain-like
TM1_G0000034300	1043.64	-2.06136	0.459058	-4.49041	7.10878e-06	0.000296849	XLOC_032685|TM1_G0000034300	XLOC_032685	protein yippee-like 5
TM1_G0000022445	24.0924	2.68316	0.597645	4.48956	7.13721e-06	0.000297616	XLOC_002597|TM1_G0000022445	XLOC_002597	glutamate receptor 4-like isoform
TM1_G0000021528	234.694	2.0729	0.461918	4.48759	7.20347e-06	0.000299955	XLOC_012681|TM1_G0000021528	XLOC_012681	chloride intracellular channel protein 4
TM1_G0000027936	187.143	-0.756397	0.168655	-4.48486	7.29602e-06	0.000303381	XLOC_020522|TM1_G0000027936	XLOC_020522	coiled-coil domain-containing protein 130
TM1_G0000023220	164.317	1.66227	0.370906	4.48166	7.4063e-06	0.000307533	XLOC_022639|TM1_G0000023220	XLOC_022639	nt_db_hit~PREDICTED: Haplochromis burtoni homeobox D3 (hoxd3) mRNA
TM1_G0000021367	44.2881	-3.02383	0.674763	-4.48133	7.41794e-06	0.000307584	XLOC_016203|TM1_G0000021367	XLOC_016203	NADH-cytochrome b5 reductase 2-like
TM1_G0000011287	861.825	1.54465	0.344805	4.47976	7.47267e-06	0.000308986	XLOC_040358|TM1_G0000011287	XLOC_040358	complement decay-accelerating factor isoform
TM1_G0000019607	977.625	1.81231	0.404552	4.47981	7.47112e-06	0.000308986	XLOC_007511|TM1_G0000019607	XLOC_007511	atypical chemokine receptor 3-like
TM1_G0000006326	115.791	-1.09252	0.243929	-4.47885	7.50446e-06	0.000309002	XLOC_027568|TM1_G0000006326	XLOC_027568	protein NATD1
TM1_G0000015556	423.265	2.32391	0.518848	4.47898	7.49998e-06	0.000309002	XLOC_033816|TM1_G0000015556	XLOC_033816	C-C motif chemokine 3-like
TM1_G0000026664	37.5575	-2.46889	0.551201	-4.47911	7.49563e-06	0.000309002	XLOC_023645|TM1_G0000026664	XLOC_023645	exonuclease 1
TM1_G0000003808	2504.59	1.92911	0.430819	4.47778	7.54249e-06	0.000310135	XLOC_029502|TM1_G0000003808	XLOC_029502	serine/threonine-protein kinase SIK2-like
TM1_G0000011113	63.7197	1.05538	0.23574	4.47686	7.5749e-06	0.000311034	XLOC_038476|TM1_G0000011113	XLOC_038476	probable palmitoyltransferase ZDHHC20-like
TM1_G0000022895	3926.86	0.822385	0.183718	4.47634	7.59328e-06	0.000311356	XLOC_015609|TM1_G0000022895	XLOC_015609	spectrin beta chain non-erythrocytic 1 isoform
TM1_G0000026100	81.9375	-1.79795	0.401757	-4.47523	7.633e-06	0.000312551	XLOC_029012|TM1_G0000026100	XLOC_029012	thymidine kinase cytosolic
TM1_G0000005534	5.41222	-5.70235	1.27451	-4.47415	7.67163e-06	0.000313697	XLOC_026085|TM1_G0000005534	XLOC_026085	proton-associated sugar transporter A isoform
TM1_G0000016875	833.607	-1.94907	0.43576	-4.47281	7.71975e-06	0.000315228	XLOC_015728|TM1_G0000016875	XLOC_015728	matrilin-2 isoform
TM1_G0000003886	773.677	0.968419	0.21664	4.47018	7.81554e-06	0.000318699	XLOC_009225|TM1_G0000003886	XLOC_009225	rho GDP-dissociation inhibitor 1-like
TM1_G0000004298	98.8915	1.42997	0.320017	4.46841	7.88024e-06	0.000320452	XLOC_020115|TM1_G0000004298	XLOC_020115	sodium/potassium/calcium exchanger 3
TM1_G0000010853	93.8924	1.56528	0.350369	4.46751	7.91337e-06	0.000321357	XLOC_031117|TM1_G0000010853	XLOC_031117	phosphatase and actin regulator 3 isoform
TM1_G0000025788	118.219	1.85266	0.414782	4.46658	7.94782e-06	0.000322302	XLOC_010617|TM1_G0000025788	XLOC_010617	potassium voltage-gated channel subfamily KQT member 3
TM1_G0000026053	167.319	-1.00205	0.224359	-4.4663	7.95847e-06	0.000322302	XLOC_020696|TM1_G0000026053	XLOC_020696	autophagy-related protein 101
TM1_G0000026219	1117.12	-0.717127	0.160748	-4.46117	8.15123e-06	0.000329656	XLOC_013421|TM1_G0000026219	XLOC_013421	calcium uptake protein 2 mitochondrial
TM1_G0000014882	287.252	1.72474	0.386825	4.45871	8.2456e-06	0.000333016	XLOC_039765|TM1_G0000014882	XLOC_039765	semaphorin-3A-like
TM1_G0000031333	2.9061	5.27759	1.1839	4.45779	8.28097e-06	0.000333988	XLOC_026210|TM1_G0000031333	XLOC_026210	carnitine O-palmitoyltransferase 1 liver isoform-like isoform
TM1_G0000000854	1574.33	1.07845	0.242002	4.45638	8.33568e-06	0.000335278	XLOC_007067|TM1_G0000000854	XLOC_007067	platelet-derived growth factor receptor alpha
TM1_G0000021888	35.2106	1.90397	0.42723	4.45655	8.32905e-06	0.000335278	XLOC_019056|TM1_G0000021888	XLOC_019056	zinc finger protein RFP-like
TM1_G0000010333	8.21042	5.32622	1.19588	4.45381	8.43584e-06	0.000338845	XLOC_005840|TM1_G0000010333	XLOC_005840	presqualene diphosphate phosphatase-like
TM1_G0000002276	126.779	1.63703	0.367696	4.45213	8.50231e-06	0.000339667	XLOC_027061|TM1_G0000002276	XLOC_027061	protein FAM13C isoform
TM1_G0000019098	267.66	-1.18714	0.266626	-4.45245	8.48977e-06	0.000339667	XLOC_016525|TM1_G0000019098	XLOC_016525	RING finger protein unkempt homolog
TM1_G0000020539	3450.88	-1.44686	0.324963	-4.4524	8.4916e-06	0.000339667	XLOC_024786|TM1_G0000020539	XLOC_024786	myoferlin
TM1_G0000030446	641.355	-1.18838	0.266918	-4.45225	8.49736e-06	0.000339667	XLOC_032120|TM1_G0000030446	XLOC_032120	histone deacetylase 4-like isoform
TM1_G0000007917	134.21	1.47884	0.332227	4.45131	8.5349e-06	0.000340508	XLOC_030514|TM1_G0000007917	XLOC_030514	vitamin D3 hydroxylase-associated protein-like
TM1_G0000011352	308.106	-2.86963	0.64482	-4.45029	8.57562e-06	0.000341671	XLOC_040378|TM1_G0000011352	XLOC_040378	purine nucleoside phosphorylase-like
TM1_G0000002373	407.913	0.522676	0.117462	4.44973	8.59776e-06	0.000341872	XLOC_001864|TM1_G0000002373	XLOC_001864	lisH domain and HEAT repeat-containing protein KIAA1468 homolog isoform
TM1_G0000003852	392.41	0.855641	0.192419	4.44675	8.71792e-06	0.000344643	XLOC_009205|TM1_G0000003852	XLOC_009205	C3 and PZP-like alpha-2-macroglobulin domain-containing protein 8 isoform
TM1_G0000005627	1640.68	-1.17363	0.263951	-4.4464	8.73193e-06	0.000344643	XLOC_002866|TM1_G0000005627	XLOC_002866	INO80 complex subunit E isoform
TM1_G0000013037	28.09	2.98204	0.670505	4.44746	8.68924e-06	0.000344643	XLOC_036824|TM1_G0000013037	XLOC_036824	galaxin-like
TM1_G0000027359	15.3201	-2.74604	0.617558	-4.44661	8.7236e-06	0.000344643	XLOC_017590|TM1_G0000027359	XLOC_017590	low affinity immunoglobulin gamma Fc region receptor II-like
TM1_G0000029115	188.54	-2.81981	0.634151	-4.44659	8.72455e-06	0.000344643	XLOC_028485|TM1_G0000029115	XLOC_028485	ammonium transporter Rh type B
TM1_G0000021309	260.184	-1.36026	0.305955	-4.44596	8.74985e-06	0.000344805	XLOC_014607|TM1_G0000021309	XLOC_014607	6-phosphofructo-2-kinase/fructose-26-bisphosphatase-like isoform
TM1_G0000027188	204.549	0.58047	0.130568	4.44573	8.75939e-06	0.000344805	XLOC_030874|TM1_G0000027188	XLOC_030874	RNA/RNP complex-1-interacting phosphatase
TM1_G0000000743	511.405	-0.576179	0.129615	-4.44531	8.77647e-06	0.000345017	XLOC_006894|TM1_G0000000743	XLOC_006894	E3 ubiquitin-protein ligase CHFR isoform
TM1_G0000017742	3284.28	-1.34361	0.302274	-4.445	8.78923e-06	0.000345059	XLOC_007711|TM1_G0000017742	XLOC_007711	MKL/myocardin-like protein 1 isoform
TM1_G0000018539	33.527	-1.74157	0.3919	-4.44391	8.83391e-06	0.000346352	XLOC_006739|TM1_G0000018539	XLOC_006739	echinoderm microtubule-associated protein-like 6
TM1_G0000034653	6.7307	-5.34722	1.20403	-4.44112	8.94926e-06	0.000349946	XLOC_004105|TM1_G0000034653	XLOC_004105	echinoderm microtubule-associated protein-like 6
TM1_G0000020003	678.767	-0.836039	0.188274	-4.44054	8.97321e-06	0.000350418	XLOC_016026|TM1_G0000020003	XLOC_016026	beta-glucuronidase-like
TM1_G0000009922	2765.47	1.18851	0.26769	4.43988	9.00086e-06	0.000351033	XLOC_032899|TM1_G0000009922	XLOC_032899	uncharacterized protein At2g34460 chloroplastic-like
TM1_G0000017452	429.39	-0.85762	0.193271	-4.43739	9.1055e-06	0.00035446	XLOC_011847|TM1_G0000017452	XLOC_011847	TBC1 domain family member 5 isoform
TM1_G0000028409	882.322	-0.476414	0.107368	-4.43722	9.11273e-06	0.00035446	XLOC_030611|TM1_G0000028409	XLOC_030611	serine/threonine-protein phosphatase 4 regulatory subunit 3-B-like
TM1_G0000021413	381.84	1.40035	0.315721	4.4354	9.19023e-06	0.000356653	XLOC_017033|TM1_G0000021413	XLOC_017033	ubiquitin carboxyl-terminal hydrolase isozyme L1
TM1_G0000036254	810.643	0.869918	0.196134	4.43533	9.19328e-06	0.000356653	XLOC_011988|TM1_G0000036254	XLOC_011988	carbonyl reductase
TM1_G0000034028	2237.85	0.688676	0.155334	4.43351	9.27124e-06	0.000359206	XLOC_001174|TM1_G0000034028	XLOC_001174	protein Z-dependent protease inhibitor-like
TM1_G0000032824	259.909	-2.63139	0.59414	-4.4289	9.4714e-06	0.00036648	XLOC_029336|TM1_G0000032824	XLOC_029336	nuclear factor 7 ovary-like
TM1_G0000021829	750.047	-1.00832	0.227783	-4.42667	9.57003e-06	0.000369657	XLOC_010797|TM1_G0000021829	XLOC_010797	interferon regulatory factor 2 isoform
TM1_G0000033440	292.11	1.68356	0.380338	4.42648	9.57855e-06	0.000369657	XLOC_000880|TM1_G0000033440	XLOC_000880	protein TALPID3 isoform
TM1_G0000013209	1489.76	-1.02533	0.23166	-4.42602	9.59893e-06	0.00036996	XLOC_034275|TM1_G0000013209	XLOC_034275	interferon alpha/beta receptor 1b-like
TM1_G0000023550	12113.2	-0.718444	0.162338	-4.42559	9.61778e-06	0.000370203	XLOC_008568|TM1_G0000023550	XLOC_008568	ferritin heavy subunit
TM1_G0000006833	11.263	-1.80716	0.40846	-4.42433	9.67417e-06	0.000371889	XLOC_013295|TM1_G0000006833	XLOC_013295	collagen alpha-1(XI) chain-like
TM1_G0000012933	275.853	0.667937	0.151046	4.42208	9.7757e-06	0.000375303	XLOC_036791|TM1_G0000012933	XLOC_036791	DNA-directed RNA polymerase II subunit RPB4
TM1_G0000001465	61.1189	4.3531	0.984468	4.42178	9.78891e-06	0.000375322	XLOC_024976|TM1_G0000001465	XLOC_024976	homeobox protein Hox-C11
TM1_G0000037146	14.1389	3.51287	0.794518	4.42139	9.80694e-06	0.000375526	XLOC_009460|TM1_G0000037146	XLOC_009460	nt_db_hit~PREDICTED: Oreochromis niloticus uncharacterized LOC106097746 (LOC106097746) misc_RNA
TM1_G0000008901	652.599	-0.891023	0.201579	-4.42021	9.86053e-06	0.000377089	XLOC_029882|TM1_G0000008901	XLOC_029882	sugar phosphate exchanger 3
TM1_G0000030710	1226.6	-0.574234	0.13013	-4.41278	1.02052e-05	0.000389764	XLOC_019138|TM1_G0000030710	XLOC_019138	grancalcin-like isoform
TM1_G0000017295	308.877	-0.678921	0.153934	-4.41046	1.03151e-05	0.000393453	XLOC_021929|TM1_G0000017295	XLOC_021929	alpha- and gamma-adaptin-binding protein p34
TM1_G0000020786	208.351	1.19628	0.271557	4.40526	1.05656e-05	0.000401557	XLOC_006628|TM1_G0000020786	XLOC_006628	retinol dehydrogenase 3-like
TM1_G0000032527	9.28988	1.93297	0.438792	4.40521	1.05684e-05	0.000401557	XLOC_031318|TM1_G0000032527	XLOC_031318	uncharacterized protein LOC100694831 isoform
TM1_G0000014454	709.043	-0.703402	0.159733	-4.40362	1.0646e-05	0.000403985	XLOC_040025|TM1_G0000014454	XLOC_040025	RNA polymerase II elongation factor ELL2
TM1_G0000006333	661.704	-2.01883	0.458576	-4.40239	1.07067e-05	0.000405372	XLOC_027570|TM1_G0000006333	XLOC_027570	glycogen
TM1_G0000027816	19.5525	-2.19207	0.497935	-4.40232	1.071e-05	0.000405372	XLOC_024111|TM1_G0000027816	XLOC_024111	SHC-transforming protein 3-like
TM1_G0000018423	815.626	1.23907	0.281577	4.40047	1.08018e-05	0.000407283	XLOC_005494|TM1_G0000018423	XLOC_005494	heat shock cognate 71 kDa protein-like
TM1_G0000035576	916.567	2.53035	0.575124	4.39965	1.08424e-05	0.00040829	XLOC_035622|TM1_G0000035576	XLOC_035622	heat shock protein beta-1
TM1_G0000017702	201.132	-2.19674	0.499524	-4.39767	1.09418e-05	0.000411509	XLOC_014916|TM1_G0000017702	XLOC_014916	nuclear mitotic apparatus protein 1-like isoform
TM1_G0000003856	99.8548	1.99382	0.453472	4.39677	1.09871e-05	0.000411641	XLOC_009132|TM1_G0000003856	XLOC_009132	forkhead box protein D2-like
TM1_G0000008108	1195.72	-0.905626	0.205971	-4.39685	1.09832e-05	0.000411641	XLOC_021700|TM1_G0000008108	XLOC_021700	glycerol kinase isoform
TM1_G0000012686	598.132	-0.998414	0.227069	-4.39695	1.0978e-05	0.000411641	XLOC_036007|TM1_G0000012686	XLOC_036007	nt_db_hit~PREDICTED: Neolamprologus brichardi nuclear pore complex protein Nup205-like (LOC102776027) mRNA
TM1_G0000006017	26.7503	-2.00439	0.455957	-4.396	1.10263e-05	0.000412586	XLOC_020264|TM1_G0000006017	XLOC_020264	GTPase IMAP family member 8-like
TM1_G0000001608	25.1045	-1.98639	0.45196	-4.39506	1.1074e-05	0.000413846	XLOC_011149|TM1_G0000001608	XLOC_011149	nt_db_hit~PREDICTED: Maylandia zebra uncharacterized LOC106676469 (LOC106676469) ncRNA
TM1_G0000004929	385.555	1.29431	0.294526	4.39457	1.10992e-05	0.000414264	XLOC_037383|TM1_G0000004929	XLOC_037383	short transient receptor potential channel 2-like
TM1_G0000013402	88.8231	0.624465	0.142108	4.39428	1.11138e-05	0.000414285	XLOC_021064|TM1_G0000013402	XLOC_021064	rab3 GTPase-activating protein catalytic subunit
TM1_G0000000686	52.9691	0.846887	0.19279	4.39281	1.11897e-05	0.000416586	XLOC_006865|TM1_G0000000686	XLOC_006865	nt_db_hit~PREDICTED: Haplochromis burtoni negative elongation factor complex member B (nelfb) mRNA
TM1_G0000026931	620.236	-1.08534	0.247097	-4.39238	1.12116e-05	0.000416878	XLOC_009279|TM1_G0000026931	XLOC_009279	nt_db_hit~PREDICTED: Maylandia zebra solute carrier family 25 (pyrimidine nucleotide carrier) member 36 (slc25a36) mRNA
TM1_G0000016513	263.373	-1.36858	0.311632	-4.39164	1.12497e-05	0.000417769	XLOC_012563|TM1_G0000016513	XLOC_012563	RING finger protein 145-like
TM1_G0000020806	6.74842	-4.94198	1.12569	-4.39017	1.13264e-05	0.000420086	XLOC_006643|TM1_G0000020806	XLOC_006643	uncharacterized protein LOC106674779 isoform
TM1_G0000005877	4.71932	3.66421	0.835346	4.38646	1.15209e-05	0.000426763	XLOC_035865|TM1_G0000005877	XLOC_035865	uncharacterized protein LOC102789150
TM1_G0000037493	12.1539	2.40758	0.54912	4.38443	1.16289e-05	0.000429687	XLOC_015244|TM1_G0000037493	XLOC_015244	putative U-box domain-containing protein 53 isoform
TM1_G0000011699	97.3099	2.41203	0.550419	4.38217	1.17503e-05	0.00043309	XLOC_016620|TM1_G0000011699	XLOC_016620	ABC transporter G family member 23-like
TM1_G0000012722	201.964	-1.25813	0.287232	-4.3802	1.1857e-05	0.000436478	XLOC_035954|TM1_G0000012722	XLOC_035954	unconventional prefoldin RPB5 interactor 1 isoform
TM1_G0000005354	391.216	-2.00242	0.457205	-4.37971	1.18839e-05	0.000436922	XLOC_027966|TM1_G0000005354	XLOC_027966	HMG box-containing protein 1-like isoform
TM1_G0000012113	341.066	-0.799716	0.182636	-4.37875	1.1936e-05	0.000438291	XLOC_034957|TM1_G0000012113	XLOC_034957	ras-related protein Rab-22A
TM1_G0000004620	581.401	-0.792712	0.181052	-4.37836	1.19574e-05	0.000438531	XLOC_003233|TM1_G0000004620	XLOC_003233	golgin subfamily A member 4
TM1_G0000018844	186.125	0.744805	0.170194	4.37621	1.20759e-05	0.00044233	XLOC_021240|TM1_G0000018844	XLOC_021240	regulator of microtubule dynamics protein 3
TM1_G0000029445	6.40768	22.176	5.06826	4.37546	1.21175e-05	0.000443303	XLOC_024553|TM1_G0000029445	XLOC_024553	otolin-1-like
TM1_G0000019990	34.2471	1.19716	0.273784	4.37264	1.22755e-05	0.000448527	XLOC_016017|TM1_G0000019990	XLOC_016017	uncharacterized protein LOC102082709
TM1_G0000019330	34.4988	5.00981	1.14646	4.36982	1.24346e-05	0.00045378	XLOC_010299|TM1_G0000019330	XLOC_010299	synaptotagmin-14 isoform
TM1_G0000014288	133.371	-0.775275	0.177441	-4.36921	1.24699e-05	0.000454505	XLOC_012429|TM1_G0000014288	XLOC_012429	ubiquinone biosynthesis protein COQ4 homolog mitochondrial isoform
TM1_G0000006674	231.451	1.52424	0.348888	4.36884	1.24906e-05	0.000454697	XLOC_000811|TM1_G0000006674	XLOC_000811	neuroblastoma suppressor of tumorigenicity 1
TM1_G0000020226	593.316	-1.94318	0.444914	-4.36755	1.25648e-05	0.000456447	XLOC_013815|TM1_G0000020226	XLOC_013815	F-box/LRR-repeat protein 3-like
TM1_G0000020684	7.83769	5.52962	1.26609	4.36747	1.25696e-05	0.000456447	XLOC_014030|TM1_G0000020684	XLOC_014030	MARVEL domain-containing protein 3-like isoform
TM1_G0000018877	3.34457	2.64341	0.605874	4.36297	1.28311e-05	0.000465373	XLOC_021278|TM1_G0000018877	XLOC_021278	protein unc-50-like protein
TM1_G0000021488	1557.21	-1.40177	0.321381	-4.36171	1.2905e-05	0.000467434	XLOC_022731|TM1_G0000021488	XLOC_022731	plexin domain-containing protein 2
TM1_G0000036511	37.7154	1.50935	0.346065	4.36146	1.29196e-05	0.000467434	XLOC_014240|TM1_G0000036511	XLOC_014240	protein FAM177A1-like isoform
TM1_G0000016150	414.242	-1.72593	0.395832	-4.36025	1.29911e-05	0.000469144	XLOC_005050|TM1_G0000016150	XLOC_005050	A-kinase anchor protein 12-like
TM1_G0000001523	1246.45	1.00315	0.230109	4.35945	1.30387e-05	0.000469591	XLOC_025003|TM1_G0000001523	XLOC_025003	N-alpha-acetyltransferase 10 isoform
TM1_G0000003399	1077.19	1.01002	0.231689	4.35938	1.30429e-05	0.000469591	XLOC_014274|TM1_G0000003399	XLOC_014274	uncharacterized protein LOC101470493 isoform
TM1_G0000026140	211.163	-1.90868	0.437965	-4.35807	1.31212e-05	0.000471264	XLOC_021222|TM1_G0000026140	XLOC_021222	natural resistance-associated macrophage protein 2-like
TM1_G0000007360	315.211	0.915582	0.210153	4.35674	1.32012e-05	0.000473559	XLOC_032410|TM1_G0000007360	XLOC_032410	platelet-derived growth factor subunit B
TM1_G0000012793	845.474	-1.9402	0.445674	-4.3534	1.34044e-05	0.000480265	XLOC_013949|TM1_G0000012793	XLOC_013949	phosphoinositide-3-kinase-interacting protein 1 isoform
TM1_G0000018901	487.39	-0.642212	0.147555	-4.35235	1.34687e-05	0.000481985	XLOC_009438|TM1_G0000018901	XLOC_009438	leucine-rich repeat and guanylate kinase domain-containing protein-like isoform
TM1_G0000023553	53.5265	-2.16768	0.49817	-4.35128	1.35345e-05	0.000483753	XLOC_008572|TM1_G0000023553	XLOC_008572	kinesin-like protein KIF18A
TM1_G0000013223	30.9606	-2.02859	0.466393	-4.34952	1.36436e-05	0.00048649	XLOC_034339|TM1_G0000013223	XLOC_034339	interleukin-10 receptor subunit beta-like
TM1_G0000029802	118.529	-0.618127	0.142114	-4.34951	1.36441e-05	0.00048649	XLOC_032729|TM1_G0000029802	XLOC_032729	decapping and exoribonuclease protein-like
TM1_G0000035915	254.534	1.02078	0.234767	4.34806	1.37348e-05	0.000489134	XLOC_034713|TM1_G0000035915	XLOC_034713	intraflagellar transport protein 27 homolog isoform
TM1_G0000015033	866.161	-2.27459	0.523205	-4.34741	1.37753e-05	0.000489987	XLOC_005299|TM1_G0000015033	XLOC_005299	guanine nucleotide exchange factor VAV3 isoform
TM1_G0000021382	1114.42	-0.867193	0.199545	-4.34586	1.38732e-05	0.000492875	XLOC_016228|TM1_G0000021382	XLOC_016228	spondin-1-like
TM1_G0000010619	4.46962	4.22015	0.971591	4.34355	1.40199e-05	0.000496892	XLOC_000442|TM1_G0000010619	XLOC_000442	glycosyltransferase 1 domain-containing protein 1
TM1_G0000016694	24.1354	1.74379	0.40175	4.34048	1.4217e-05	0.000502669	XLOC_006331|TM1_G0000016694	XLOC_006331	rho guanine nucleotide exchange factor 28-like isoform
TM1_G0000025460	116.961	0.780319	0.180256	4.32895	1.49824e-05	0.000529098	XLOC_019690|TM1_G0000025460	XLOC_019690	alkylated DNA repair protein alkB homolog 1
TM1_G0000027822	3.19251	4.17845	0.965811	4.32636	1.51594e-05	0.000534173	XLOC_024098|TM1_G0000027822	XLOC_024098	parent_location~scaffold_363 348003 354978 -
TM1_G0000038654	45.6583	1.60189	0.370453	4.32413	1.53137e-05	0.000538862	XLOC_018323|TM1_G0000038654	XLOC_018323	nucleoredoxin isoform
TM1_G0000000191	1137.97	-2.5541	0.590793	-4.32318	1.53799e-05	0.000539745	XLOC_000100|TM1_G0000000191	XLOC_000100	sterol 26-hydroxylase mitochondrial isoform
TM1_G0000021402	821.68	1.13614	0.262805	4.32315	1.53818e-05	0.000539745	XLOC_017042|TM1_G0000021402	XLOC_017042	carboxypeptidase E
TM1_G0000035551	1831.06	0.516906	0.119572	4.32298	1.53936e-05	0.000539745	XLOC_039824|TM1_G0000035551	XLOC_039824	inner nuclear membrane protein Man1
TM1_G0000003902	2832.12	-1.49599	0.346133	-4.32202	1.54604e-05	0.000541085	XLOC_009234|TM1_G0000003902	XLOC_009234	anaphase-promoting complex subunit 11-like isoform
TM1_G0000010375	629.077	-0.664446	0.153739	-4.32191	1.54685e-05	0.000541085	XLOC_005871|TM1_G0000010375	XLOC_005871	ETS-related transcription factor Elf-1-like isoform
TM1_G0000035130	165.702	0.761925	0.176347	4.32059	1.55611e-05	0.00054368	XLOC_004198|TM1_G0000035130	XLOC_004198	parent_location~scaffold_1275 892 13178 -
TM1_G0000029814	1517.68	1.42578	0.330102	4.31921	1.56585e-05	0.000546438	XLOC_032742|TM1_G0000029814	XLOC_032742	promethin
TM1_G0000011075	719.56	-0.794713	0.184026	-4.31849	1.57102e-05	0.000547594	XLOC_038452|TM1_G0000011075	XLOC_038452	BUD13 homolog
TM1_G0000032835	5.94209	7.6552	1.77352	4.31638	1.58608e-05	0.000552191	XLOC_029346|TM1_G0000032835	XLOC_029346	protein NLRC3-like
TM1_G0000014704	1081.1	-1.08786	0.252094	-4.3153	1.59389e-05	0.000553605	XLOC_016133|TM1_G0000014704	XLOC_016133	retinoic acid receptor RXR-beta-A-like isoform
TM1_G0000020758	7118.63	0.992463	0.229974	4.31554	1.59211e-05	0.000553605	XLOC_018880|TM1_G0000020758	XLOC_018880	nt_db_hit~PREDICTED: Haplochromis burtoni stromal cell-derived factor 1-like (LOC102294016) mRNA
TM1_G0000025210	28.8827	2.77582	0.643315	4.31487	1.59696e-05	0.000554019	XLOC_015384|TM1_G0000025210	XLOC_015384	protein tyrosine phosphatase domain-containing protein 1-like
TM1_G0000031533	86.4749	1.64886	0.382222	4.31389	1.60408e-05	0.000555837	XLOC_030637|TM1_G0000031533	XLOC_030637	sodium-coupled neutral amino acid transporter 2-like
TM1_G0000007322	82.9861	3.18456	0.738407	4.31274	1.61242e-05	0.000558072	XLOC_032317|TM1_G0000007322	XLOC_032317	metabotropic glutamate receptor 3
TM1_G0000019749	119.869	-1.64917	0.382479	-4.31178	1.61943e-05	0.000559841	XLOC_003355|TM1_G0000019749	XLOC_003355	cyclin-I-like
TM1_G0000015048	2.58905	4.75749	1.10359	4.31091	1.62587e-05	0.00056141	XLOC_005308|TM1_G0000015048	XLOC_005308	nt_db_hit~
TM1_G0000021826	7.80783	7.07027	1.64035	4.31022	1.63095e-05	0.000562506	XLOC_010823|TM1_G0000021826	XLOC_010823	DNA-directed RNA polymerase I subunit RPA1 isoform
TM1_G0000012579	126.026	-1.46116	0.339047	-4.30961	1.63546e-05	0.000563404	XLOC_004456|TM1_G0000012579	XLOC_004456	sodium/glucose cotransporter 5
TM1_G0000011919	233.569	-0.861177	0.199841	-4.30931	1.63762e-05	0.000563489	XLOC_031721|TM1_G0000011919	XLOC_031721	peroxisomal biogenesis factor 3
TM1_G0000023725	19.7511	-2.88833	0.670528	-4.30755	1.65076e-05	0.000567351	XLOC_012952|TM1_G0000023725	XLOC_012952	NACHT LRR and PYD domains-containing protein 3-like
TM1_G0000004699	148.554	-1.25715	0.292106	-4.30377	1.67918e-05	0.000576448	XLOC_039512|TM1_G0000004699	XLOC_039512	WD repeat-containing protein 24
TM1_G0000021577	1189.75	0.45123	0.104861	4.30314	1.68398e-05	0.000577422	XLOC_005534|TM1_G0000021577	XLOC_005534	heat shock factor protein 1 isoform
TM1_G0000011002	274.796	1.50559	0.349914	4.30275	1.68692e-05	0.00057776	XLOC_037548|TM1_G0000011002	XLOC_037548	PR domain zinc finger protein 1 isoform
TM1_G0000034806	906.015	-0.797613	0.185422	-4.30161	1.69561e-05	0.000580063	XLOC_004192|TM1_G0000034806	XLOC_004192	extracellular sulfatase Sulf-2-like isoform
TM1_G0000002263	8.00321	5.78572	1.3453	4.30068	1.70273e-05	0.000581152	XLOC_027010|TM1_G0000002263	XLOC_027010	protein NDNF-like
TM1_G0000026740	88.4473	1.3467	0.313137	4.30069	1.70264e-05	0.000581152	XLOC_027213|TM1_G0000026740	XLOC_027213	parent_location~scaffold_423 612885 618396 -
TM1_G0000024552	79.1252	1.25936	0.292885	4.29984	1.70919e-05	0.000582685	XLOC_000945|TM1_G0000024552	XLOC_000945	zinc finger BED domain-containing protein 1 isoform
TM1_G0000010785	2.62107	5.13403	1.19453	4.29796	1.72374e-05	0.000586965	XLOC_032670|TM1_G0000010785	XLOC_032670	uncharacterized protein LOC101470111
TM1_G0000003506	483.182	-1.99832	0.465067	-4.29685	1.73246e-05	0.000589257	XLOC_037707|TM1_G0000003506	XLOC_037707	liprin-beta-2-like
TM1_G0000029755	216.369	-1.66719	0.388129	-4.29545	1.7434e-05	0.000592293	XLOC_032979|TM1_G0000029755	XLOC_032979	mucin-5AC-like
TM1_G0000014202	37.6048	4.76284	1.10908	4.29439	1.75172e-05	0.000594437	XLOC_004333|TM1_G0000014202	XLOC_004333	zinc finger protein ZIC 1
TM1_G0000021964	959.393	1.07128	0.249502	4.29369	1.75725e-05	0.000595629	XLOC_015802|TM1_G0000021964	XLOC_015802	neuropilin-2 isoform
TM1_G0000007003	164.543	-1.10121	0.256519	-4.2929	1.76355e-05	0.00059708	XLOC_033444|TM1_G0000007003	XLOC_033444	RCC1 and BTB domain-containing protein 2
TM1_G0000006192	254.028	-0.715277	0.166632	-4.29256	1.76629e-05	0.000597321	XLOC_001390|TM1_G0000006192	XLOC_001390	myotubularin-related protein 9
TM1_G0000010423	3178	-0.507248	0.118186	-4.29195	1.77114e-05	0.000598276	XLOC_007199|TM1_G0000010423	XLOC_007199	ATP synthase subunit alpha mitochondrial isoform
TM1_G0000026164	29.7006	6.49886	1.51459	4.29084	1.77995e-05	0.000600565	XLOC_021201|TM1_G0000026164	XLOC_021201	torsin-1A-like
TM1_G0000002342	65.0969	-1.42015	0.331084	-4.28941	1.79149e-05	0.00060377	XLOC_027041|TM1_G0000002342	XLOC_027041	swi5-dependent recombination DNA repair protein 1 homolog
TM1_G0000018929	219.671	0.957851	0.223356	4.28844	1.79931e-05	0.000605714	XLOC_033142|TM1_G0000018929	XLOC_033142	glucoside xylosyltransferase 1 isoform
TM1_G0000026303	119.789	-1.27497	0.297347	-4.28784	1.8042e-05	0.000606669	XLOC_022982|TM1_G0000026303	XLOC_022982	uncharacterized protein LOC102215067 isoform
TM1_G0000035577	354.527	1.46635	0.342036	4.28713	1.80998e-05	0.000607917	XLOC_035627|TM1_G0000035577	XLOC_035627	14-3-3 protein gamma-1
TM1_G0000026195	474.524	-1.01818	0.237524	-4.28664	1.81399e-05	0.000608572	XLOC_026516|TM1_G0000026195	XLOC_026516	protein FAM214B
TM1_G0000025829	864.084	-1.84906	0.431483	-4.28537	1.82434e-05	0.000611352	XLOC_017329|TM1_G0000025829	XLOC_017329	TBC1 domain family member 4 isoform
TM1_G0000004715	98.9069	-1.61054	0.375859	-4.28495	1.82778e-05	0.000611808	XLOC_039588|TM1_G0000004715	XLOC_039588	phosphorylase b kinase gamma catalytic chain liver/testis isoform
TM1_G0000010886	1092.02	3.35349	0.782902	4.28341	1.84047e-05	0.000613704	XLOC_031139|TM1_G0000010886	XLOC_031139	parent_location~scaffold_52 1889375 1890896 -
TM1_G0000013220	181.441	-0.633613	0.147928	-4.28326	1.84176e-05	0.000613704	XLOC_034281|TM1_G0000013220	XLOC_034281	parent_location~scaffold_63 123965 152196 +
TM1_G0000021537	738.586	-1.95527	0.456477	-4.2834	1.84063e-05	0.000613704	XLOC_012686|TM1_G0000021537	XLOC_012686	transmembrane protein 54
TM1_G0000025803	132.066	1.91588	0.447449	4.2818	1.85391e-05	0.000616363	XLOC_010626|TM1_G0000025803	XLOC_010626	tomoregulin-1-like
TM1_G0000032628	278.715	0.955867	0.223231	4.28197	1.85248e-05	0.000616363	XLOC_028572|TM1_G0000032628	XLOC_028572	PC4 and SFRS1-interacting protein isoform
TM1_G0000026802	841.409	-1.55859	0.364092	-4.28075	1.86262e-05	0.000617865	XLOC_014718|TM1_G0000026802	XLOC_014718	nuclear factor of activated T-cells 5-like isoform
TM1_G0000036981	1423.78	7.60583	1.77672	4.28082	1.86203e-05	0.000617865	XLOC_020592|TM1_G0000036981	XLOC_020592	myosin-7-like
TM1_G0000021968	1922.45	-1.17944	0.275558	-4.2802	1.86723e-05	0.000618007	XLOC_015781|TM1_G0000021968	XLOC_015781	muscleblind-like protein 2a isoform
TM1_G0000037935	19.6089	-2.29972	0.537284	-4.28026	1.86672e-05	0.000618007	XLOC_001289|TM1_G0000037935	XLOC_001289	NACHT LRR and PYD domains-containing protein 12-like
TM1_G0000022304	402.118	-1.17813	0.275278	-4.27977	1.87089e-05	0.000618524	XLOC_006444|TM1_G0000022304	XLOC_006444	folliculin-interacting protein 1 isoform
TM1_G0000030233	118.546	1.96932	0.460256	4.27874	1.87951e-05	0.00062068	XLOC_032457|TM1_G0000030233	XLOC_032457	sodium-dependent serotonin transporter
TM1_G0000020157	317.527	0.705146	0.164833	4.27795	1.88622e-05	0.000622199	XLOC_021286|TM1_G0000020157	XLOC_021286	RING finger and CHY zinc finger domain-containing protein 1 isoform
TM1_G0000022228	199.066	1.09049	0.254989	4.27661	1.89762e-05	0.000625263	XLOC_021388|TM1_G0000022228	XLOC_021388	cysteine and glycine-rich protein 2
TM1_G0000026580	1194.5	-1.08254	0.253155	-4.27619	1.90119e-05	0.00062574	XLOC_015332|TM1_G0000026580	XLOC_015332	ras-related protein Ral-A
TM1_G0000033101	499.708	0.605905	0.141834	4.27192	1.93795e-05	0.000637128	XLOC_032497|TM1_G0000033101	XLOC_032497	nt_db_hit~PREDICTED: Maylandia zebra tubulin folding cofactor A (tbca) mRNA
TM1_G0000006251	58.0895	-1.03417	0.242155	-4.2707	1.94862e-05	0.000638675	XLOC_027389|TM1_G0000006251	XLOC_027389	epithelial membrane protein 2-like
TM1_G0000020262	373.132	-1.85991	0.435512	-4.27064	1.94915e-05	0.000638675	XLOC_013836|TM1_G0000020262	XLOC_013836	multiple epidermal growth factor-like domains protein 9
TM1_G0000020795	163.586	-0.964024	0.225707	-4.27113	1.94489e-05	0.000638675	XLOC_006634|TM1_G0000020795	XLOC_006634	pyruvate dehydrogenase
TM1_G0000027101	1609.6	-2.53621	0.594006	-4.26966	1.95769e-05	0.000640765	XLOC_027758|TM1_G0000027101	XLOC_027758	persulfide dioxygenase ETHE1 mitochondrial-like
TM1_G0000013636	25.2233	7.60429	1.783	4.26488	2.00007e-05	0.00065391	XLOC_034031|TM1_G0000013636	XLOC_034031	N-acetyllactosaminide alpha-13-galactosyltransferase isoform
TM1_G0000016649	4008.58	-0.492363	0.115479	-4.26366	2.01103e-05	0.000656074	XLOC_006302|TM1_G0000016649	XLOC_006302	hypothetical protein cypCar_00000299
TM1_G0000031743	867.437	-0.74946	0.175779	-4.26365	2.01113e-05	0.000656074	XLOC_027828|TM1_G0000031743	XLOC_027828	MAP/microtubule affinity-regulating kinase 3 isoform
TM1_G0000018101	324.431	-0.859901	0.20176	-4.26199	2.02615e-05	0.000660244	XLOC_026930|TM1_G0000018101	XLOC_026930	selenocysteine lyase isoform
TM1_G0000014658	213.643	-1.31347	0.308203	-4.26171	2.02867e-05	0.000660334	XLOC_016141|TM1_G0000014658	XLOC_016141	transmembrane protein 55B-B-like
TM1_G0000007550	72.993	-0.956802	0.224634	-4.25939	2.04986e-05	0.000666416	XLOC_015077|TM1_G0000007550	XLOC_015077	inactive hydroxysteroid dehydrogenase-like protein 1
TM1_G0000014790	13.9631	-3.00248	0.704946	-4.25917	2.05186e-05	0.000666416	XLOC_001224|TM1_G0000014790	XLOC_001224	nt_db_hit~NA
TM1_G0000008674	22.8403	-2.35056	0.551994	-4.2583	2.05983e-05	0.000668266	XLOC_039401|TM1_G0000008674	XLOC_039401	myosin-1 isoform
TM1_G0000027861	101.337	1.98884	0.467113	4.25773	2.06515e-05	0.000668525	XLOC_022054|TM1_G0000027861	XLOC_022054	mu-type opioid receptor-like
TM1_G0000024206	1005.84	-1.45877	0.342759	-4.25597	2.08146e-05	0.000673067	XLOC_016807|TM1_G0000024206	XLOC_016807	N-acetylglucosamine-6-sulfatase-like
TM1_G0000005818	496.475	0.856511	0.201262	4.25571	2.08387e-05	0.000673108	XLOC_035722|TM1_G0000005818	XLOC_035722	tRNA (cytosine(34)-C(5))-methyltransferase
TM1_G0000013449	377.949	0.724542	0.17027	4.25524	2.08821e-05	0.000673772	XLOC_011925|TM1_G0000013449	XLOC_011925	mini-chromosome maintenance complex-binding protein isoform
TM1_G0000011101	169.405	0.871028	0.204755	4.254	2.09983e-05	0.000676236	XLOC_038469|TM1_G0000011101	XLOC_038469	CXXC-type zinc finger protein 5 isoform
TM1_G0000032662	240.535	2.40437	0.565315	4.25314	2.1079e-05	0.000677167	XLOC_031016|TM1_G0000032662	XLOC_031016	sclerostin domain-containing protein 1
TM1_G0000035154	251.515	-1.30018	0.305685	-4.25335	2.10593e-05	0.000677167	XLOC_040566|TM1_G0000035154	XLOC_040566	sterile alpha motif domain-containing protein 9-like
TM1_G0000000671	633.299	-0.794226	0.186777	-4.25228	2.11605e-05	0.000679046	XLOC_012154|TM1_G0000000671	XLOC_012154	regulator of nonsense transcripts 3B
TM1_G0000017945	4.44962	-3.63135	0.854168	-4.25134	2.12499e-05	0.000681174	XLOC_007981|TM1_G0000017945	XLOC_007981	uncharacterized protein K02A2.6-like
TM1_G0000011944	1715.28	-1.31643	0.309774	-4.24965	2.14109e-05	0.00068559	XLOC_031798|TM1_G0000011944	XLOC_031798	BTB/POZ domain-containing protein 9
TM1_G0000014418	673.432	-1.06948	0.251847	-4.24653	2.1711e-05	0.000694445	XLOC_039967|TM1_G0000014418	XLOC_039967	lysyl oxidase homolog 2A-like
TM1_G0000035663	883.279	-0.679596	0.160076	-4.24546	2.18147e-05	0.000697009	XLOC_002213|TM1_G0000035663	XLOC_002213	myotubularin isoform
TM1_G0000014779	70.9804	2.12396	0.500352	4.24494	2.18652e-05	0.000697867	XLOC_001218|TM1_G0000014779	XLOC_001218	leucine-rich glioma-inactivated protein 1
TM1_G0000020650	83.1408	-1.09195	0.257331	-4.24339	2.20167e-05	0.000701944	XLOC_014017|TM1_G0000020650	XLOC_014017	GDP-mannose 46 dehydratase
TM1_G0000033131	229.172	1.30813	0.308566	4.23938	2.24139e-05	0.000713835	XLOC_024261|TM1_G0000033131	XLOC_024261	neurofilament heavy polypeptide-like
TM1_G0000037423	6.41905	-3.97095	0.937058	-4.23768	2.25845e-05	0.000718494	XLOC_008024|TM1_G0000037423	XLOC_008024	parent_location~scaffold_1582 20198 20419 +
TM1_G0000002984	29.7458	-2.57789	0.608446	-4.23684	2.26691e-05	0.000720408	XLOC_010110|TM1_G0000002984	XLOC_010110	glycerol-3-phosphate acyltransferase 2 mitochondrial-like
TM1_G0000024859	417.065	-0.971559	0.229448	-4.23433	2.29237e-05	0.000727717	XLOC_023995|TM1_G0000024859	XLOC_023995	WD and tetratricopeptide repeats protein 1-like
TM1_G0000032474	1136.87	-1.46304	0.345625	-4.23304	2.30555e-05	0.000731115	XLOC_029292|TM1_G0000032474	XLOC_029292	forkhead box protein P4 isoform
TM1_G0000020004	181.009	-1.19905	0.28331	-4.23229	2.31324e-05	0.000732767	XLOC_015998|TM1_G0000020004	XLOC_015998	centromere protein V
TM1_G0000025066	11831	0.450605	0.106495	4.23122	2.32427e-05	0.000735471	XLOC_025152|TM1_G0000025066	XLOC_025152	plasminogen activator inhibitor 1 RNA-binding protein-like isoform
TM1_G0000032373	186.838	3.06736	0.72505	4.23055	2.33119e-05	0.00073687	XLOC_029069|TM1_G0000032373	XLOC_029069	cholesterol 25-hydroxylase-like protein
TM1_G0000006384	897.99	-1.08239	0.256158	-4.22547	2.38438e-05	0.000752075	XLOC_033560|TM1_G0000006384	XLOC_033560	recombining binding protein suppressor of hairless
TM1_G0000001171	1867.27	1.25052	0.296134	4.22281	2.4128e-05	0.000758882	XLOC_008194|TM1_G0000001171	XLOC_008194	angiomotin-like 2a-like
TM1_G0000014432	173.356	-0.660475	0.15641	-4.22272	2.41368e-05	0.000758882	XLOC_039973|TM1_G0000014432	XLOC_039973	protein FAM219A isoform
TM1_G0000018971	85.7254	1.38526	0.328024	4.22305	2.41018e-05	0.000758882	XLOC_033122|TM1_G0000018971	XLOC_033122	uncharacterized protein LOC101480857
TM1_G0000015218	553.25	-1.7629	0.417731	-4.22017	2.44123e-05	0.000765049	XLOC_010468|TM1_G0000015218	XLOC_010468	nt_db_hit~PREDICTED: Maylandia zebra ATP-binding cassette sub-family A (ABC1) member 3 (abca3) mRNA
TM1_G0000016541	242.701	-1.05208	0.24931	-4.21994	2.44366e-05	0.000765049	XLOC_012573|TM1_G0000016541	XLOC_012573	atypical kinase ADCK3 mitochondrial-like
TM1_G0000019624	39.3398	-1.71205	0.405667	-4.22033	2.43945e-05	0.000765049	XLOC_007518|TM1_G0000019624	XLOC_007518	uncharacterized protein LOC102295840 isoform
TM1_G0000029674	891.596	0.965101	0.228694	4.22005	2.44245e-05	0.000765049	XLOC_030153|TM1_G0000029674	XLOC_030153	major prion protein-like
TM1_G0000009974	11.6109	-4.58145	1.08639	-4.21714	2.47422e-05	0.000773798	XLOC_037853|TM1_G0000009974	XLOC_037853	acyl-CoA:lysophosphatidylglycerol acyltransferase 1
TM1_G0000003437	1490.09	0.969574	0.229939	4.21665	2.47954e-05	0.000773821	XLOC_014291|TM1_G0000003437	XLOC_014291	antizyme inhibitor 1-like isoform
TM1_G0000016265	295.941	-1.12632	0.267106	-4.21675	2.47846e-05	0.000773821	XLOC_001500|TM1_G0000016265	XLOC_001500	uncharacterized protein LOC102216184
TM1_G0000033684	946.832	0.658983	0.156304	4.21603	2.48641e-05	0.000775145	XLOC_037229|TM1_G0000033684	XLOC_037229	hippocampus abundant transcript-like protein 1
TM1_G0000016920	464.615	3.32453	0.788787	4.21474	2.50071e-05	0.00077878	XLOC_015499|TM1_G0000016920	XLOC_015499	phospholipid phosphatase 3 isoform
TM1_G0000010060	1871.96	1.79964	0.427023	4.21439	2.50456e-05	0.000779159	XLOC_036541|TM1_G0000010060	XLOC_036541	protein APCDD1
TM1_G0000008353	577.496	-0.576136	0.136736	-4.21348	2.5147e-05	0.000780496	XLOC_032071|TM1_G0000008353	XLOC_032071	oxysterols receptor LXR-alpha
TM1_G0000027127	455.151	0.700633	0.166291	4.21329	2.51679e-05	0.000780496	XLOC_030552|TM1_G0000027127	XLOC_030552	RNA demethylase ALKBH5
TM1_G0000023357	1584.14	-1.11364	0.264334	-4.21302	2.51981e-05	0.000780611	XLOC_011645|TM1_G0000023357	XLOC_011645	non-histone chromosomal protein HMG-14
TM1_G0000008036	7.8249	-7.69675	1.82723	-4.21225	2.52834e-05	0.000782435	XLOC_021606|TM1_G0000008036	XLOC_021606	scavenger receptor cysteine-rich type 1 protein M160
TM1_G0000008460	283.18	-1.35919	0.322927	-4.20896	2.56553e-05	0.00079228	XLOC_037163|TM1_G0000008460	XLOC_037163	polycomb protein SCMH1 isoform
TM1_G0000019681	144.696	-1.12686	0.26777	-4.20832	2.5728e-05	0.000793696	XLOC_011255|TM1_G0000019681	XLOC_011255	acyl-protein thioesterase 1
TM1_G0000007247	240.579	-1.44077	0.342456	-4.20718	2.58581e-05	0.000796046	XLOC_032279|TM1_G0000007247	XLOC_032279	NEDD4-binding protein 1-like
TM1_G0000026359	1420.14	1.58725	0.377387	4.2059	2.60046e-05	0.000799721	XLOC_013099|TM1_G0000026359	XLOC_013099	brother of CDO
TM1_G0000001011	290.746	-0.648635	0.154281	-4.20426	2.61942e-05	0.00080388	XLOC_023439|TM1_G0000001011	XLOC_023439	protein max-like isoform
TM1_G0000002168	287.899	1.0701	0.254524	4.2043	2.61895e-05	0.00080388	XLOC_005710|TM1_G0000002168	XLOC_005710	uncharacterized protein LOC102313218 isoform
TM1_G0000006315	428.826	-1.61693	0.384756	-4.20249	2.63996e-05	0.00080934	XLOC_027422|TM1_G0000006315	XLOC_027422	protein yippee-like 3 isoform
TM1_G0000018095	211.495	-0.926538	0.220611	-4.19987	2.6707e-05	0.000817916	XLOC_026927|TM1_G0000018095	XLOC_026927	nt_db_hit~PREDICTED: Pundamilia nyererei autophagy related 4B cysteine peptidase (atg4b) mRNA
TM1_G0000007888	3.05073	-5.69672	1.35667	-4.19903	2.68059e-05	0.000820093	XLOC_030427|TM1_G0000007888	XLOC_030427	hypothetical protein cypCar_00019854
TM1_G0000000474	992.962	-0.716054	0.170544	-4.19865	2.68514e-05	0.000820635	XLOC_012076|TM1_G0000000474	XLOC_012076	lysine-specific demethylase 2A
TM1_G0000024172	367.477	-0.702219	0.167291	-4.19759	2.69775e-05	0.000822785	XLOC_024014|TM1_G0000024172	XLOC_024014	coiled-coil and C2 domain-containing protein 1A
TM1_G0000004805	498.142	-0.863963	0.206029	-4.1934	2.74809e-05	0.000837273	XLOC_039631|TM1_G0000004805	XLOC_039631	tectonin beta-propeller repeat-containing protein 1
TM1_G0000007296	818.219	-0.922262	0.219981	-4.19247	2.75929e-05	0.00083982	XLOC_032378|TM1_G0000007296	XLOC_032378	MAU2 chromatid cohesion factor homolog
TM1_G0000035994	29.2236	3.07656	0.73405	4.19121	2.77467e-05	0.000842764	XLOC_003881|TM1_G0000035994	XLOC_003881	transcription factor Sox-19b-like
TM1_G0000014046	753.51	-0.618596	0.147614	-4.19064	2.78169e-05	0.000843261	XLOC_015288|TM1_G0000014046	XLOC_015288	ubiquitin conjugation factor E4 B isoform
TM1_G0000020832	252.21	-0.774221	0.184751	-4.19061	2.78202e-05	0.000843261	XLOC_009624|TM1_G0000020832	XLOC_009624	kynurenine/alpha-aminoadipate aminotransferase mitochondrial isoform
TM1_G0000016885	735.861	1.84976	0.442037	4.18462	2.8564e-05	0.000862266	XLOC_015732|TM1_G0000016885	XLOC_015732	protein odd-skipped-related 2 isoform
TM1_G0000022082	1682.44	-1.52814	0.365152	-4.18495	2.85233e-05	0.000862266	XLOC_014977|TM1_G0000022082	XLOC_014977	ral guanine nucleotide dissociation stimulator-like isoform
TM1_G0000035303	68.7016	1.35718	0.324312	4.18481	2.85406e-05	0.000862266	XLOC_040429|TM1_G0000035303	XLOC_040429	immunoglobulin-binding protein 1
TM1_G0000009071	267.752	1.10466	0.264008	4.18418	2.86195e-05	0.000863057	XLOC_039171|TM1_G0000009071	XLOC_039171	protein cordon-bleu isoform
TM1_G0000038875	70.1994	-2.02047	0.483056	-4.18268	2.88094e-05	0.000867897	XLOC_019706|TM1_G0000038875	XLOC_019706	butyrophilin-like protein 2
TM1_G0000027033	493.758	1.31107	0.313518	4.18181	2.89201e-05	0.000870345	XLOC_031621|TM1_G0000027033	XLOC_031621	DENN domain-containing protein 5B-like
TM1_G0000021486	192.761	1.48104	0.354408	4.17891	2.92908e-05	0.000880602	XLOC_022755|TM1_G0000021486	XLOC_022755	leucine-rich repeat-containing protein 14-like isoform
TM1_G0000001182	46.5164	2.52978	0.605776	4.1761	2.9655e-05	0.000890645	XLOC_008209|TM1_G0000001182	XLOC_008209	nt_db_hit~PREDICTED: Oreochromis niloticus protein patched homolog 1 (LOC100692939) mRNA
TM1_G0000019085	419.704	0.76484	0.183178	4.1754	2.97461e-05	0.000892473	XLOC_016548|TM1_G0000019085	XLOC_016548	sn1-specific diacylglycerol lipase beta
TM1_G0000021897	496.169	0.493201	0.118138	4.17478	2.98272e-05	0.000893997	XLOC_019062|TM1_G0000021897	XLOC_019062	nucleotide exchange factor SIL1 isoform
TM1_G0000001311	810.94	-0.488578	0.117187	-4.16921	3.05654e-05	0.000915195	XLOC_023862|TM1_G0000001311	XLOC_023862	methyl-CpG-binding domain protein 3-like
TM1_G0000025469	15.6651	5.08878	1.22098	4.16779	3.07561e-05	0.000919376	XLOC_019671|TM1_G0000025469	XLOC_019671	LOW QUALITY PROTEIN: interferon-inducible GTPase 5
TM1_G0000030110	440.337	-1.49024	0.357568	-4.16771	3.07673e-05	0.000919376	XLOC_023574|TM1_G0000030110	XLOC_023574	asc-type amino acid transporter 1-like
TM1_G0000033831	176.663	3.16557	0.760179	4.16425	3.12376e-05	0.000931543	XLOC_039652|TM1_G0000033831	XLOC_039652	cholesterol 25-hydroxylase-like protein
TM1_G0000022490	5.65975	6.31028	1.51564	4.16345	3.13474e-05	0.000933875	XLOC_016947|TM1_G0000022490	XLOC_016947	uncharacterized protein LOC106675848
TM1_G0000023941	447.031	0.728286	0.17497	4.16234	3.1501e-05	0.000937503	XLOC_021370|TM1_G0000023941	XLOC_021370	WD repeat-containing protein 91
TM1_G0000000665	3758.64	0.479968	0.115338	4.16141	3.16286e-05	0.000939128	XLOC_012151|TM1_G0000000665	XLOC_012151	lysosome-associated membrane glycoprotein 2 isoform
TM1_G0000003173	26.036	1.50641	0.361974	4.16165	3.15957e-05	0.000939128	XLOC_028262|TM1_G0000003173	XLOC_028262	transcription elongation factor SPT6 isoform
TM1_G0000014290	195.58	-0.805571	0.19361	-4.16079	3.17146e-05	0.000939128	XLOC_012430|TM1_G0000014290	XLOC_012430	F-box/WD repeat-containing protein 5
TM1_G0000017706	447.767	-0.942618	0.226546	-4.16082	3.17102e-05	0.000939128	XLOC_014879|TM1_G0000017706	XLOC_014879	RAC-beta serine/threonine-protein kinase
TM1_G0000023779	23.8539	-2.11341	0.507932	-4.1608	3.17131e-05	0.000939128	XLOC_026895|TM1_G0000023779	XLOC_026895	ATP-binding cassette sub-family C member 8 isoform
TM1_G0000010034	173.504	1.97641	0.475387	4.15747	3.21786e-05	0.000950008	XLOC_037833|TM1_G0000010034	XLOC_037833	cannabinoid receptor 1
TM1_G0000026163	6.78167	6.30349	1.51606	4.15781	3.21319e-05	0.000950008	XLOC_021201|TM1_G0000026163	XLOC_021201	torsin-1A-like
TM1_G0000029399	344.018	1.52225	0.366144	4.15753	3.21714e-05	0.000950008	XLOC_028450|TM1_G0000029399	XLOC_028450	prickle-like protein 2-like
TM1_G0000018390	546.948	1.63075	0.39245	4.15531	3.24844e-05	0.000958079	XLOC_005482|TM1_G0000018390	XLOC_005482	hypermethylated in cancer 1 protein-like isoform
TM1_G0000005707	802.511	-2.05099	0.493693	-4.15439	3.26159e-05	0.000960996	XLOC_035313|TM1_G0000005707	XLOC_035313	fermitin family homolog 1
TM1_G0000006292	6.99461	6.12124	1.47389	4.15311	3.27985e-05	0.000965413	XLOC_027556|TM1_G0000006292	XLOC_027556	alpha-16-mannosylglycoprotein 6-beta-N-acetylglucosaminyltransferase B-like isoform
TM1_G0000000108	207.741	1.05334	0.253695	4.152	3.2958e-05	0.000968177	XLOC_000062|TM1_G0000000108	XLOC_000062	CCR4-NOT transcription complex subunit 3 isoform
TM1_G0000015279	9.64424	5.36601	1.29313	4.14964	3.32994e-05	0.000977235	XLOC_007381|TM1_G0000015279	XLOC_007381	nt_db_hit~PREDICTED: Pundamilia nyererei mitogen-activated protein kinase-binding protein 1-like (LOC102208264) mRNA
TM1_G0000005137	1857.97	0.866901	0.208963	4.14859	3.34531e-05	0.00098077	XLOC_022810|TM1_G0000005137	XLOC_022810	lactoylglutathione lyase
TM1_G0000012579	10.2033	5.54463	1.33689	4.1474	3.3627e-05	0.000983916	XLOC_004514|TM1_G0000012579	XLOC_004514	sodium/glucose cotransporter 5
TM1_G0000031019	1120.26	-2.41128	0.581529	-4.14644	3.37678e-05	0.000987056	XLOC_021567|TM1_G0000031019	XLOC_021567	low affinity immunoglobulin gamma Fc region receptor II-like
TM1_G0000028347	704.367	-0.538494	0.129886	-4.14588	3.38504e-05	0.000988493	XLOC_014142|TM1_G0000028347	XLOC_014142	actin-related protein 2/3 complex subunit 5-like
TM1_G0000010366	336.594	-0.856266	0.206638	-4.1438	3.41594e-05	0.000995546	XLOC_005864|TM1_G0000010366	XLOC_005864	DIS3-like exonuclease 2 isoform
TM1_G0000037378	100.215	-1.56998	0.378874	-4.1438	3.41592e-05	0.000995546	XLOC_012627|TM1_G0000037378	XLOC_012627	butyrophilin-like protein 2
TM1_G0000034278	6.49169	4.12721	0.996293	4.14256	3.43448e-05	0.000999961	XLOC_035467|TM1_G0000034278	XLOC_035467	uncharacterized protein LOC102308186
TM1_G0000020960	271.215	0.698885	0.16876	4.14129	3.45363e-05	0.00100257	XLOC_035519|TM1_G0000020960	XLOC_035519	teashirt homolog 1
TM1_G0000027406	26.3085	1.30414	0.314906	4.14135	3.45271e-05	0.00100257	XLOC_019617|TM1_G0000027406	XLOC_019617	nt_db_hit~PREDICTED: Maylandia zebra family with sequence similarity 84 member B (fam84b) mRNA
TM1_G0000004558	310.652	-1.46963	0.355172	-4.13779	3.5067e-05	0.00101698	XLOC_003202|TM1_G0000004558	XLOC_003202	dehydrogenase/reductase SDR family member 11-like
TM1_G0000026834	617.828	-0.740767	0.179068	-4.13678	3.52214e-05	0.00102045	XLOC_026181|TM1_G0000026834	XLOC_026181	FERM domain-containing protein 8
TM1_G0000010058	388.483	-0.618832	0.149662	-4.13487	3.55151e-05	0.00102795	XLOC_036496|TM1_G0000010058	XLOC_036496	vesicle-associated membrane protein-associated protein A
TM1_G0000008606	576.467	1.42215	0.343975	4.13447	3.55778e-05	0.00102876	XLOC_039377|TM1_G0000008606	XLOC_039377	filamin A-interacting protein 1-like
TM1_G0000029361	315.377	1.51182	0.365685	4.13422	3.56161e-05	0.00102886	XLOC_020549|TM1_G0000029361	XLOC_020549	protein phosphatase 1 regulatory subunit 1C isoform
TM1_G0000038436	97.3235	-1.28343	0.310461	-4.13394	3.56594e-05	0.0010291	XLOC_016804|TM1_G0000038436	XLOC_016804	Protein NLRC3
TM1_G0000037035	3172.93	-0.830096	0.200831	-4.1333	3.57588e-05	0.00103097	XLOC_001279|TM1_G0000037035	XLOC_001279	WD repeat and SOCS box-containing protein 1-like
TM1_G0000012456	8.07498	5.19169	1.25657	4.13165	3.60168e-05	0.00103739	XLOC_006559|TM1_G0000012456	XLOC_006559	uncharacterized protein LOC106676599
TM1_G0000010953	655.165	-0.670072	0.162201	-4.13111	3.61021e-05	0.00103782	XLOC_037464|TM1_G0000010953	XLOC_037464	SUMO-conjugating enzyme UBC9-like isoform
TM1_G0000021668	6.47459	3.8468	0.931159	4.13119	3.60884e-05	0.00103782	XLOC_017771|TM1_G0000021668	XLOC_017771	uncharacterized protein LOC101487933
TM1_G0000034694	5.47732	-6.01285	1.45634	-4.12875	3.64739e-05	0.00104749	XLOC_039796|TM1_G0000034694	XLOC_039796	tripartite motif-containing protein 2-like
TM1_G0000028527	1305.92	1.40059	0.339248	4.12852	3.651e-05	0.00104751	XLOC_016907|TM1_G0000028527	XLOC_016907	phenylalanine-4-hydroxylase isoform
TM1_G0000010787	120.193	-2.16086	0.523485	-4.12783	3.66202e-05	0.00104954	XLOC_032611|TM1_G0000010787	XLOC_032611	uncharacterized protein LOC106455998
TM1_G0000017305	80.7734	1.75844	0.42604	4.12741	3.66877e-05	0.00104954	XLOC_021931|TM1_G0000017305	XLOC_021931	protein FAM180B
TM1_G0000035873	6.61503	-7.12729	1.72673	-4.12761	3.66551e-05	0.00104954	XLOC_003562|TM1_G0000035873	XLOC_003562	uncharacterized protein LOC102081169
TM1_G0000017479	189.017	-1.02927	0.24942	-4.12665	3.68092e-05	0.001052	XLOC_011991|TM1_G0000017479	XLOC_011991	reticulon-4-interacting protein 1 homolog mitochondrial-like
TM1_G0000028536	2542.52	0.835638	0.202674	4.12306	3.7387e-05	0.00106748	XLOC_016912|TM1_G0000028536	XLOC_016912	cryptochrome-1-like isoform
TM1_G0000030221	261.942	-1.00611	0.244157	-4.12075	3.77635e-05	0.00107719	XLOC_023468|TM1_G0000030221	XLOC_023468	uncharacterized protein LOC102779946
TM1_G0000016097	597.978	-1.70362	0.413583	-4.11917	3.80234e-05	0.00108356	XLOC_005163|TM1_G0000016097	XLOC_005163	HMG box-containing protein 1
TM1_G0000000705	1767.14	-0.439992	0.10683	-4.11862	3.81153e-05	0.00108513	XLOC_006989|TM1_G0000000705	XLOC_006989	uncharacterized protein LOC101470150
TM1_G0000011545	422.346	-1.19473	0.290147	-4.11765	3.82759e-05	0.00108865	XLOC_035203|TM1_G0000011545	XLOC_035203	zinc finger protein Rlf
TM1_G0000038242	168.534	-2.16685	0.526447	-4.11598	3.85531e-05	0.00109548	XLOC_003542|TM1_G0000038242	XLOC_003542	nt_db_hit~PREDICTED: Maylandia zebra NACHT LRR and PYD domains-containing protein 3-like (LOC106676656) mRNA
TM1_G0000037536	15.4981	1.56061	0.379256	4.11494	3.87283e-05	0.0010994	XLOC_010776|TM1_G0000037536	XLOC_010776	ICOS ligand-like
TM1_G0000000194	159.805	-1.25377	0.304798	-4.11344	3.898e-05	0.0011052	XLOC_000102|TM1_G0000000194	XLOC_000102	disrupted in renal carcinoma protein 2
TM1_G0000003984	74.4545	-1.09231	0.265558	-4.11328	3.90076e-05	0.0011052	XLOC_028668|TM1_G0000003984	XLOC_028668	SET domain-containing protein 9
TM1_G0000029470	136.509	-2.15936	0.525042	-4.11273	3.90999e-05	0.00110676	XLOC_024846|TM1_G0000029470	XLOC_024846	junction plakoglobin-like
TM1_G0000004784	601.209	1.19925	0.291719	4.11097	3.93999e-05	0.00111292	XLOC_039554|TM1_G0000004784	XLOC_039554	BAH and coiled-coil domain-containing protein 1
TM1_G0000010794	156.483	1.33779	0.325433	4.11079	3.94309e-05	0.00111292	XLOC_032680|TM1_G0000010794	XLOC_032680	interferon-induced protein 44 isoform
TM1_G0000031183	830.134	0.986534	0.239968	4.11111	3.93756e-05	0.00111292	XLOC_034247|TM1_G0000031183	XLOC_034247	calmodulin-regulated spectrin-associated protein 2-like isoform
TM1_G0000018167	1441.04	-1.36818	0.333002	-4.10864	3.98003e-05	0.00112228	XLOC_037952|TM1_G0000018167	XLOC_037952	RING finger protein 122-like
TM1_G0000025359	282.553	1.20171	0.292541	4.10785	3.99357e-05	0.00112502	XLOC_019748|TM1_G0000025359	XLOC_019748	dickkopf-related protein 2
TM1_G0000028403	18.1783	3.60875	0.878668	4.10707	4.0071e-05	0.00112776	XLOC_030608|TM1_G0000028403	XLOC_030608	arylsulfatase I isoform
TM1_G0000029790	1178.55	1.96351	0.478149	4.10647	4.01751e-05	0.00112961	XLOC_032857|TM1_G0000029790	XLOC_032857	uncharacterized protein LOC102798318
TM1_G0000007402	495.9	-1.00689	0.24537	-4.10358	4.06814e-05	0.00114209	XLOC_022236|TM1_G0000007402	XLOC_022236	exocyst complex component 6B isoform
TM1_G0000013137	4108.75	-1.58333	0.385851	-4.10349	4.06965e-05	0.00114209	XLOC_038620|TM1_G0000013137	XLOC_038620	legumain
TM1_G0000020967	1479.57	-0.828142	0.201864	-4.10247	4.08761e-05	0.00114583	XLOC_035567|TM1_G0000020967	XLOC_035567	myelin basic protein-like isoform
TM1_G0000029415	14.9637	-1.71054	0.416971	-4.10229	4.09074e-05	0.00114583	XLOC_033029|TM1_G0000029415	XLOC_033029	inactive ubiquitin carboxyl-terminal hydrolase 54-like isoform
TM1_G0000029492	20.5	-3.58996	0.875174	-4.10199	4.0961e-05	0.00114625	XLOC_024877|TM1_G0000029492	XLOC_024877	hydroxyacid oxidase 1
TM1_G0000018333	273.603	-1.02829	0.250705	-4.10158	4.10338e-05	0.0011469	XLOC_020848|TM1_G0000018333	XLOC_020848	ankyrin repeat and fibronectin type-III domain-containing protein 1 isoform
TM1_G0000019549	11.6894	-3.79393	0.925029	-4.10142	4.10621e-05	0.0011469	XLOC_007479|TM1_G0000019549	XLOC_007479	nt_db_hit~PREDICTED: Pundamilia nyererei nectin-2-like (LOC102215242) mRNA
TM1_G0000002573	633.787	-1.84537	0.450004	-4.10078	4.11754e-05	0.00114898	XLOC_030312|TM1_G0000002573	XLOC_030312	forkhead box protein P1-B-like isoform
TM1_G0000028818	298.4	-1.89896	0.46319	-4.09974	4.13616e-05	0.00115309	XLOC_016750|TM1_G0000028818	XLOC_016750	uncharacterized protein LOC106674641
TM1_G0000025329	448.297	-1.05418	0.257304	-4.09703	4.18484e-05	0.00116336	XLOC_019712|TM1_G0000025329	XLOC_019712	programmed cell death protein 4-like isoform
TM1_G0000004605	1029.17	0.668915	0.163328	4.09554	4.2119e-05	0.00116649	XLOC_003227|TM1_G0000004605	XLOC_003227	proteasome activator complex subunit 4 isoform
TM1_G0000020214	146.557	-1.61127	0.393386	-4.0959	4.20524e-05	0.00116649	XLOC_013761|TM1_G0000020214	XLOC_013761	nt_db_hit~PREDICTED: Neolamprologus brichardi zinc finger protein 347-like (LOC102798021) mRNA
TM1_G0000023040	106.599	-1.25223	0.305745	-4.09568	4.20926e-05	0.00116649	XLOC_040308|TM1_G0000023040	XLOC_040308	methylmalonic aciduria and homocystinuria type D protein mitochondrial-like
TM1_G0000035042	30.8563	-5.73048	1.39903	-4.09603	4.203e-05	0.00116649	XLOC_034433|TM1_G0000035042	XLOC_034433	uncharacterized protein C9orf117 homolog isoform
TM1_G0000030085	82.9926	-1.50949	0.368649	-4.09467	4.22776e-05	0.00116898	XLOC_031921|TM1_G0000030085	XLOC_031921	protein Tob2
TM1_G0000033372	1355.05	-0.830125	0.202907	-4.09116	4.29229e-05	0.00118542	XLOC_037599|TM1_G0000033372	XLOC_037599	telomerase protein component 1
TM1_G0000023283	175.863	-0.883425	0.216203	-4.08609	4.38709e-05	0.00121047	XLOC_009785|TM1_G0000023283	XLOC_009785	arylsulfatase D-like
TM1_G0000013889	160.136	-0.895058	0.219068	-4.08576	4.3933e-05	0.00121105	XLOC_036354|TM1_G0000013889	XLOC_036354	caspase recruitment domain-containing protein 8 isoform
TM1_G0000001749	29.9855	-1.15135	0.281841	-4.08512	4.40539e-05	0.00121212	XLOC_011123|TM1_G0000001749	XLOC_011123	parent_location~scaffold_19 3183765 3187492 +
TM1_G0000006449	395.713	-0.798072	0.195354	-4.08525	4.40286e-05	0.00121212	XLOC_033603|TM1_G0000006449	XLOC_033603	protein FAM178A-like isoform
TM1_G0000015458	22.5285	-3.02792	0.741381	-4.08415	4.42378e-05	0.00121604	XLOC_033766|TM1_G0000015458	XLOC_033766	uncharacterized protein LOC102082939 isoform
TM1_G0000000498	570.216	-1.61363	0.395186	-4.08323	4.44137e-05	0.00121974	XLOC_012091|TM1_G0000000498	XLOC_012091	MORC family CW-type zinc finger protein 4-like
TM1_G0000038765	926.221	-2.31	0.566546	-4.07734	4.55537e-05	0.00124873	XLOC_007940|TM1_G0000038765	XLOC_007940	protein odd-skipped-related 1
TM1_G0000009348	505.59	1.73423	0.425402	4.07669	4.56816e-05	0.00125107	XLOC_038799|TM1_G0000009348	XLOC_038799	vasopressin V1a receptor isoform
TM1_G0000011817	8.68535	-8.00401	1.96454	-4.07423	4.6166e-05	0.001262	XLOC_002780|TM1_G0000011817	XLOC_002780	uncharacterized protein LOC106675934
TM1_G0000027354	1152.17	1.34101	0.32914	4.07428	4.61566e-05	0.001262	XLOC_017581|TM1_G0000027354	XLOC_017581	parent_location~scaffold_265 539746 543833 +
TM1_G0000016804	243.049	-2.02363	0.496786	-4.07344	4.63238e-05	0.00126514	XLOC_020466|TM1_G0000016804	XLOC_020466	ras GTPase-activating-like protein IQGAP3 isoform
TM1_G0000031532	195.303	1.47558	0.362268	4.07317	4.63781e-05	0.00126545	XLOC_030636|TM1_G0000031532	XLOC_030636	sodium-coupled neutral amino acid transporter 2
TM1_G0000009349	442.208	1.72882	0.424721	4.07047	4.69185e-05	0.00127759	XLOC_038841|TM1_G0000009349	XLOC_038841	vasopressin V1a receptor isoform
TM1_G0000035137	406.691	0.841378	0.206713	4.07028	4.6957e-05	0.00127759	XLOC_001423|TM1_G0000035137	XLOC_001423	acidic leucine-rich nuclear phosphoprotein 32 family member E-like isoform
TM1_G0000036737	165.639	-4.03774	0.992052	-4.07009	4.6996e-05	0.00127759	XLOC_010969|TM1_G0000036737	XLOC_010969	serine protease 41
TM1_G0000036918	60.1673	-3.99001	0.980257	-4.07037	4.69391e-05	0.00127759	XLOC_007843|TM1_G0000036918	XLOC_007843	uncharacterized protein LOC102199890
TM1_G0000002907	214.937	-0.838043	0.205963	-4.0689	4.72347e-05	0.00127946	XLOC_010176|TM1_G0000002907	XLOC_010176	F-box/LRR-repeat protein 17 isoform
TM1_G0000006928	124.508	-0.935441	0.229868	-4.06947	4.71195e-05	0.00127946	XLOC_039887|TM1_G0000006928	XLOC_039887	prostaglandin reductase 2
TM1_G0000019633	28.208	1.82393	0.448263	4.06889	4.72382e-05	0.00127946	XLOC_007521|TM1_G0000019633	XLOC_007521	parent_location~scaffold_153 1747964 1752747 -
TM1_G0000010276	2.41387	-3.58467	0.881124	-4.06829	4.736e-05	0.00128158	XLOC_036196|TM1_G0000010276	XLOC_036196	synapsin-2
TM1_G0000014283	92.8464	-0.912495	0.224353	-4.06722	4.75766e-05	0.00128627	XLOC_012424|TM1_G0000014283	XLOC_012424	zinc finger MYM-type protein 1-like
TM1_G0000025082	26.4451	4.10457	1.00929	4.06677	4.76685e-05	0.00128757	XLOC_021107|TM1_G0000025082	XLOC_021107	uncharacterized protein LOC105941362
TM1_G0000016726	284.305	1.11178	0.273572	4.06396	4.82468e-05	0.001302	XLOC_017127|TM1_G0000016726	XLOC_017127	probable ATP-dependent RNA helicase YTHDC2 isoform
TM1_G0000003389	244.393	-1.57331	0.387174	-4.06357	4.83271e-05	0.00130298	XLOC_014366|TM1_G0000003389	XLOC_014366	F-box/LRR-repeat protein 2
TM1_G0000006225	5.59944	5.6183	1.38311	4.06206	4.8641e-05	0.00130786	XLOC_001402|TM1_G0000006225	XLOC_001402	uncharacterized protein LOC101482357 isoform
TM1_G0000027684	11862.6	-1.41926	0.349367	-4.06237	4.85761e-05	0.00130786	XLOC_018255|TM1_G0000027684	XLOC_018255	gelsolin-like
TM1_G0000035764	726.968	0.832331	0.204901	4.06211	4.86319e-05	0.00130786	XLOC_039789|TM1_G0000035764	XLOC_039789	erythrocyte band 7 integral membrane protein-like
TM1_G0000005563	2856.86	-1.31135	0.323209	-4.05729	4.96445e-05	0.00133282	XLOC_002894|TM1_G0000005563	XLOC_002894	trichohyalin-like isoform
TM1_G0000005227	424.375	0.40361	0.0994976	4.05648	4.98188e-05	0.00133555	XLOC_022801|TM1_G0000005227	XLOC_022801	ubiquitin carboxyl-terminal hydrolase CYLD isoform
TM1_G0000012681	489.107	-1.48634	0.366426	-4.05632	4.98518e-05	0.00133555	XLOC_035937|TM1_G0000012681	XLOC_035937	bcl-2-like protein 13
TM1_G0000015887	244.534	0.630414	0.155451	4.05539	5.0051e-05	0.00133967	XLOC_003785|TM1_G0000015887	XLOC_003785	homeodomain-interacting protein kinase 1-like isoform
TM1_G0000006951	29.5323	3.38884	0.835725	4.05497	5.01399e-05	0.00134083	XLOC_039894|TM1_G0000006951	XLOC_039894	protein FAM179B-like
TM1_G0000037913	7.29317	4.53632	1.11878	4.05469	5.02012e-05	0.00134126	XLOC_013246|TM1_G0000037913	XLOC_013246	protein NLRC3-like
TM1_G0000008412	42.5248	-2.10878	0.520138	-4.05428	5.02895e-05	0.0013424	XLOC_037140|TM1_G0000008412	XLOC_037140	rhomboid-related protein 2
TM1_G0000020436	180.179	-0.778981	0.192271	-4.05148	5.08956e-05	0.00135613	XLOC_013524|TM1_G0000020436	XLOC_013524	iduronate 2-sulfatase
TM1_G0000032321	3464.92	-1.8073	0.44628	-4.0497	5.12836e-05	0.00136523	XLOC_035078|TM1_G0000032321	XLOC_035078	uncharacterized protein KIAA1522 homolog isoform
TM1_G0000008595	1222.81	0.965519	0.238454	4.04908	5.14203e-05	0.00136764	XLOC_039370|TM1_G0000008595	XLOC_039370	BCL-6 corepressor
TM1_G0000021314	246.799	0.528942	0.130643	4.04876	5.14895e-05	0.00136825	XLOC_014609|TM1_G0000021314	XLOC_014609	V-type proton ATPase subunit S1
TM1_G0000027392	2281.86	-4.06781	1.00498	-4.04767	5.173e-05	0.0013734	XLOC_019602|TM1_G0000027392	XLOC_019602	acidic amino acid decarboxylase GADL1-like
TM1_G0000021382	238.861	-0.881486	0.217857	-4.04616	5.20646e-05	0.00138104	XLOC_016229|TM1_G0000021382	XLOC_016229	spondin-1-like
TM1_G0000031536	2066.46	-1.57329	0.388982	-4.04464	5.24045e-05	0.00138881	XLOC_030639|TM1_G0000031536	XLOC_030639	sodium-coupled neutral amino acid transporter 4-like isoform
TM1_G0000017129	179.748	1.09551	0.270886	4.04417	5.25097e-05	0.00139035	XLOC_008368|TM1_G0000017129	XLOC_008368	furin
TM1_G0000009173	379.785	-0.571772	0.141406	-4.04346	5.2667e-05	0.00139327	XLOC_015923|TM1_G0000009173	XLOC_015923	cell differentiation protein RCD1 homolog isoform
TM1_G0000022726	88.056	-1.45745	0.360521	-4.04261	5.28597e-05	0.00139711	XLOC_021170|TM1_G0000022726	XLOC_021170	nt_db_hit~PREDICTED: Maylandia zebra protein FAM104A-like (LOC101470236) mRNA
TM1_G0000036680	15.9342	-3.84487	0.951246	-4.04193	5.30135e-05	0.00139993	XLOC_015764|TM1_G0000036680	XLOC_015764	LOW QUALITY PROTEIN: neuroligin-2
TM1_G0000009329	163.645	1.07173	0.265262	4.04027	5.33901e-05	0.00140856	XLOC_002460|TM1_G0000009329	XLOC_002460	meckelin-like
TM1_G0000023356	396.729	-0.867283	0.21467	-4.04007	5.34357e-05	0.00140856	XLOC_011644|TM1_G0000023356	XLOC_011644	bromodomain and WD repeat-containing protein 1
TM1_G0000005813	199.322	1.05399	0.261001	4.03826	5.38501e-05	0.00141821	XLOC_035841|TM1_G0000005813	XLOC_035841	adenylate cyclase type 2 isoform
TM1_G0000030463	94.8716	-0.972678	0.240881	-4.038	5.39081e-05	0.00141848	XLOC_027852|TM1_G0000030463	XLOC_027852	homeobox protein Hox-B4a-like
TM1_G0000034906	259.145	-1.8412	0.456363	-4.03451	5.47171e-05	0.0014372	XLOC_035631|TM1_G0000034906	XLOC_035631	complement C1q tumor necrosis factor-related protein 1
TM1_G0000028089	16.4659	-4.1302	1.02421	-4.03257	5.51696e-05	0.0014478	XLOC_023694|TM1_G0000028089	XLOC_023694	uncharacterized protein LOC102078796
TM1_G0000019972	934.383	-0.930276	0.230775	-4.03109	5.55188e-05	0.00145567	XLOC_015979|TM1_G0000019972	XLOC_015979	TRIO and F-actin-binding protein
TM1_G0000025778	290.685	1.32841	0.329592	4.03048	5.56636e-05	0.00145817	XLOC_010594|TM1_G0000025778	XLOC_010594	nt_db_hit~PREDICTED: Maylandia zebra brain abundant membrane attached signal protein 1 (basp1) mRNA
TM1_G0000018638	2093.44	1.11997	0.278104	4.02718	5.64505e-05	0.00147747	XLOC_012875|TM1_G0000018638	XLOC_012875	nt_db_hit~PREDICTED: Haplochromis burtoni uncharacterized LOC102304235 (LOC102304235) mRNA
TM1_G0000001698	314.883	-0.682191	0.169504	-4.02462	5.70665e-05	0.00149095	XLOC_011099|TM1_G0000001698	XLOC_011099	Golgi SNAP receptor complex member 2
TM1_G0000023039	263.943	-1.21981	0.303185	-4.02333	5.73821e-05	0.00149787	XLOC_040265|TM1_G0000023039	XLOC_040265	methylmalonic aciduria and homocystinuria type D homolog mitochondrial-like
TM1_G0000020927	8.21121	-3.68975	0.917142	-4.0231	5.74374e-05	0.00149799	XLOC_035545|TM1_G0000020927	XLOC_035545	ectonucleotide pyrophosphatase/phosphodiesterase family member 2
TM1_G0000017262	651.666	3.21783	0.799894	4.02282	5.7506e-05	0.00149846	XLOC_011715|TM1_G0000017262	XLOC_011715	TRPM8 channel-associated factor homolog
TM1_G0000029807	183.569	0.740817	0.18419	4.02202	5.77005e-05	0.0015022	XLOC_032732|TM1_G0000029807	XLOC_032732	uncharacterized protein C16orf52 homolog B
TM1_G0000001380	81.7587	-2.16759	0.539082	-4.02089	5.79793e-05	0.00150813	XLOC_023958|TM1_G0000001380	XLOC_023958	homer protein homolog 3-like isoform
TM1_G0000003481	454.059	1.14763	0.28555	4.01902	5.84416e-05	0.00151748	XLOC_014399|TM1_G0000003481	XLOC_014399	zinc finger protein 704
TM1_G0000030069	860.375	-2.55427	0.635526	-4.01914	5.84101e-05	0.00151748	XLOC_031903|TM1_G0000030069	XLOC_031903	phosphomannomutase 1 isoform
TM1_G0000016647	198.647	0.698428	0.17379	4.0188	5.84946e-05	0.00151752	XLOC_006301|TM1_G0000016647	XLOC_006301	protein NRDE2 homolog isoform
TM1_G0000031250	94.8921	-1.81506	0.451667	-4.01859	5.85482e-05	0.00151757	XLOC_029358|TM1_G0000031250	XLOC_029358	actin-binding protein anillin-like isoform
TM1_G0000014217	2414.43	-1.13256	0.281866	-4.01807	5.86776e-05	0.00151959	XLOC_004338|TM1_G0000014217	XLOC_004338	1-phosphatidylinositol 45-bisphosphate phosphodiesterase delta-1 isoform
TM1_G0000008452	103.422	1.85655	0.462256	4.01628	5.91252e-05	0.0015292	XLOC_037206|TM1_G0000008452	XLOC_037206	cytochrome P450 4B1-like isoform
TM1_G0000025707	705.772	1.0366	0.258107	4.01617	5.91519e-05	0.0015292	XLOC_026480|TM1_G0000025707	XLOC_026480	disintegrin and metalloproteinase domain-containing protein 8
TM1_G0000007623	70.1706	-1.79344	0.446646	-4.01534	5.93602e-05	0.00153324	XLOC_015183|TM1_G0000007623	XLOC_015183	protein CASC5
TM1_G0000017699	3138.48	-1.72321	0.429275	-4.01423	5.96408e-05	0.00153511	XLOC_014873|TM1_G0000017699	XLOC_014873	glycerophosphodiester phosphodiesterase domain-containing protein 5-like
TM1_G0000022204	465.742	-1.17618	0.292999	-4.0143	5.96236e-05	0.00153511	XLOC_017381|TM1_G0000022204	XLOC_017381	fructose-bisphosphate aldolase B
TM1_G0000026901	1350.95	1.32756	0.330706	4.01433	5.96149e-05	0.00153511	XLOC_021766|TM1_G0000026901	XLOC_021766	trophoblast glycoprotein-like
TM1_G0000031487	114.581	0.670236	0.166964	4.01424	5.96369e-05	0.00153511	XLOC_036069|TM1_G0000031487	XLOC_036069	glomulin isoform
TM1_G0000003489	882.879	-1.20937	0.301335	-4.01337	5.98571e-05	0.00153934	XLOC_014315|TM1_G0000003489	XLOC_014315	ataxin-1-like
TM1_G0000003930	2397.59	-2.20922	0.55062	-4.01224	6.01456e-05	0.00154407	XLOC_009245|TM1_G0000003930	XLOC_009245	high affinity choline transporter 1-like isoform
TM1_G0000028593	237.523	1.28426	0.320325	4.00925	6.09131e-05	0.00156106	XLOC_010569|TM1_G0000028593	XLOC_010569	immunoglobulin superfamily member 11 isoform
TM1_G0000002937	586.93	-1.08777	0.271393	-4.00811	6.12075e-05	0.00156724	XLOC_010190|TM1_G0000002937	XLOC_010190	MAP kinase-activated protein kinase 5
TM1_G0000008144	7.01201	5.04829	1.25971	4.00751	6.13611e-05	0.00156756	XLOC_031399|TM1_G0000008144	XLOC_031399	parent_location~scaffold_53 93607 145015 +
TM1_G0000013597	26.9685	1.99967	0.498957	4.00769	6.13162e-05	0.00156756	XLOC_034005|TM1_G0000013597	XLOC_034005	transmembrane and immunoglobulin domain-containing protein 2 isoform
TM1_G0000036432	4.49152	4.72016	1.17785	4.00744	6.13793e-05	0.00156756	XLOC_014013|TM1_G0000036432	XLOC_014013	patr class I histocompatibility antigen A-5 alpha chain-like
TM1_G0000029824	339.662	1.44028	0.359513	4.0062	6.17036e-05	0.00157448	XLOC_024720|TM1_G0000029824	XLOC_024720	regulator of G-protein signaling 6-like
TM1_G0000010704	157.266	-1.06225	0.265172	-4.00587	6.17892e-05	0.0015753	XLOC_032626|TM1_G0000010704	XLOC_032626	acid sphingomyelinase-like phosphodiesterase 3a
TM1_G0000009235	1861.67	1.64211	0.410005	4.00511	6.19898e-05	0.00157769	XLOC_015890|TM1_G0000009235	XLOC_015890	gap junction gamma-1 protein-like
TM1_G0000019551	7.69285	5.00084	1.24856	4.00528	6.19437e-05	0.00157769	XLOC_007484|TM1_G0000019551	XLOC_007484	dispanin subfamily A member 2b-like
TM1_G0000003571	132.607	-2.1458	0.535969	-4.00359	6.23883e-05	0.00158647	XLOC_037648|TM1_G0000003571	XLOC_037648	centromere protein F isoform
TM1_G0000016666	581.504	-1.40544	0.351085	-4.00312	6.25115e-05	0.00158823	XLOC_006356|TM1_G0000016666	XLOC_006356	F-box only protein 33
TM1_G0000030945	608.457	1.31173	0.327752	4.00221	6.27526e-05	0.00159299	XLOC_010937|TM1_G0000030945	XLOC_010937	ankyrin repeat domain-containing protein 50
TM1_G0000014380	311.83	1.0829	0.270596	4.00189	6.28389e-05	0.00159316	XLOC_019335|TM1_G0000014380	XLOC_019335	ATP-binding cassette sub-family A member 2 isoform
TM1_G0000037840	63.3204	1.01489	0.253608	4.00178	6.28674e-05	0.00159316	XLOC_018318|TM1_G0000037840	XLOC_018318	von Willebrand factor A domain-containing protein 5A-like
TM1_G0000007981	19.6681	3.32608	0.831244	4.00133	6.29881e-05	0.00159478	XLOC_034798|TM1_G0000007981	XLOC_034798	uncharacterized protein C11orf16 homolog
TM1_G0000016746	5.86595	4.68447	1.17078	4.00113	6.30394e-05	0.00159478	XLOC_017141|TM1_G0000016746	XLOC_017141	homeobox protein slou-like
TM1_G0000026384	390.7	0.57188	0.14299	3.99943	6.34951e-05	0.00160494	XLOC_013118|TM1_G0000026384	XLOC_013118	protein phosphatase 1B
TM1_G0000027020	240.111	-1.15282	0.288405	-3.99721	6.40925e-05	0.00161865	XLOC_022607|TM1_G0000027020	XLOC_022607	5'(3')-deoxyribonucleotidase mitochondrial isoform
TM1_G0000038193	34.1838	-1.41803	0.354782	-3.99692	6.41727e-05	0.00161929	XLOC_017646|TM1_G0000038193	XLOC_017646	uncharacterized protein LOC109200244
TM1_G0000026123	19.0135	-1.31768	0.329734	-3.9962	6.43664e-05	0.00162279	XLOC_021215|TM1_G0000026123	XLOC_021215	alpha-tocopherol transfer protein-like isoform
TM1_G0000016477	3.86383	2.39238	0.598777	3.99544	6.45753e-05	0.00162667	XLOC_006127|TM1_G0000016477	XLOC_006127	myelin transcription factor 1 isoform
TM1_G0000018239	8212.36	0.64935	0.162612	3.99325	6.51735e-05	0.0016391	XLOC_019205|TM1_G0000018239	XLOC_019205	eukaryotic translation initiation factor 1b
TM1_G0000033199	1219.41	-0.679014	0.170041	-3.99323	6.518e-05	0.0016391	XLOC_028887|TM1_G0000033199	XLOC_028887	transmembrane protein 106B
TM1_G0000019308	127.072	1.05102	0.263244	3.99256	6.53642e-05	0.00164234	XLOC_010291|TM1_G0000019308	XLOC_010291	uncharacterized protein LOC101470634
TM1_G0000015967	148.428	-1.20848	0.30276	-3.99155	6.5642e-05	0.00164512	XLOC_040462|TM1_G0000015967	XLOC_040462	squalene synthase isoform
TM1_G0000029373	799.571	-1.26286	0.316371	-3.9917	6.56003e-05	0.00164512	XLOC_020553|TM1_G0000029373	XLOC_020553	endothelial PAS domain-containing protein 1
TM1_G0000035477	330.301	-1.12467	0.281749	-3.99173	6.5594e-05	0.00164512	XLOC_004304|TM1_G0000035477	XLOC_004304	zinc finger protein 277-like
TM1_G0000025030	4.99439	4.01535	1.00615	3.99079	6.58535e-05	0.00164902	XLOC_028856|TM1_G0000025030	XLOC_028856	IQ domain-containing protein G
TM1_G0000023726	24.0586	-3.10939	0.779191	-3.99054	6.59242e-05	0.00164939	XLOC_012954|TM1_G0000023726	XLOC_012954	uncharacterized protein K02A2.6-like
TM1_G0000006934	1781.31	0.986467	0.247231	3.99007	6.60548e-05	0.00165126	XLOC_039890|TM1_G0000006934	XLOC_039890	zinc finger protein 36 C3H1 type-like 1-like
TM1_G0000000904	132.28	-1.48513	0.372265	-3.98945	6.62266e-05	0.00165133	XLOC_023391|TM1_G0000000904	XLOC_023391	kinesin-like protein KIF15 isoform
TM1_G0000029515	289.259	-0.781866	0.19599	-3.98932	6.62643e-05	0.00165133	XLOC_022449|TM1_G0000029515	XLOC_022449	vacuolar protein sorting-associated protein 33B
TM1_G0000029662	1824.55	-0.811367	0.203374	-3.98952	6.62066e-05	0.00165133	XLOC_030164|TM1_G0000029662	XLOC_030164	glyceraldehyde-3-phosphate dehydrogenase testis-specific
TM1_G0000030620	195.193	1.19674	0.299992	3.98925	6.62815e-05	0.00165133	XLOC_019773|TM1_G0000030620	XLOC_019773	forkhead box protein D3-like
TM1_G0000000365	1393.68	0.392013	0.0982846	3.98856	6.64769e-05	0.00165302	XLOC_000389|TM1_G0000000365	XLOC_000389	dynactin subunit 4 isoform
TM1_G0000008828	1550.28	-0.554339	0.138978	-3.98867	6.64443e-05	0.00165302	XLOC_018000|TM1_G0000008828	XLOC_018000	protein FAM214A
TM1_G0000021135	98.634	1.37212	0.344026	3.98841	6.65174e-05	0.00165302	XLOC_036705|TM1_G0000021135	XLOC_036705	syntaxin-binding protein 1 isoform
TM1_G0000003635	37.5447	-1.17036	0.293564	-3.98673	6.69894e-05	0.0016597	XLOC_037764|TM1_G0000003635	XLOC_037764	zinc finger protein 277-like
TM1_G0000009160	166.904	-0.988368	0.247931	-3.98646	6.70672e-05	0.0016597	XLOC_015913|TM1_G0000009160	XLOC_015913	solute carrier family 35 member F5
TM1_G0000016220	529.383	0.976957	0.245069	3.98646	6.70667e-05	0.0016597	XLOC_017829|TM1_G0000016220	XLOC_017829	RNA-binding motif single-stranded-interacting protein 1-like
TM1_G0000026777	734.756	-1.16315	0.291756	-3.98672	6.69936e-05	0.0016597	XLOC_014680|TM1_G0000026777	XLOC_014680	protein NLRC3-like
TM1_G0000027824	4023.04	2.33963	0.586854	3.98673	6.69912e-05	0.0016597	XLOC_024101|TM1_G0000027824	XLOC_024101	Krueppel-like factor 4
TM1_G0000018022	445.459	1.14892	0.288255	3.98579	6.72553e-05	0.00166296	XLOC_018562|TM1_G0000018022	XLOC_018562	androgen receptor-like
TM1_G0000025625	6622.24	1.24348	0.31203	3.98513	6.74432e-05	0.00166621	XLOC_008343|TM1_G0000025625	XLOC_008343	keratin type I cytoskeletal 18-like
TM1_G0000005767	585.004	-2.50785	0.629473	-3.98405	6.77518e-05	0.00167244	XLOC_035686|TM1_G0000005767	XLOC_035686	round spermatid basic protein 1-like isoform
TM1_G0000007990	237.847	-0.648608	0.162867	-3.98244	6.82106e-05	0.00168236	XLOC_034800|TM1_G0000007990	XLOC_034800	RING finger protein 141
TM1_G0000031533	1573.45	1.5562	0.390808	3.98201	6.83356e-05	0.00168403	XLOC_030633|TM1_G0000031533	XLOC_030633	sodium-coupled neutral amino acid transporter 2-like
TM1_G0000006426	92.6618	-1.54836	0.38892	-3.98118	6.85735e-05	0.00168708	XLOC_033580|TM1_G0000006426	XLOC_033580	protein starmaker-like
TM1_G0000002020	4.5473	5.23649	1.31542	3.98083	6.86742e-05	0.00168815	XLOC_026014|TM1_G0000002020	XLOC_026014	uncharacterized protein K02A2.6-like
TM1_G0000000841	25.5959	-2.47295	0.621356	-3.97992	6.89393e-05	0.00169097	XLOC_007058|TM1_G0000000841	XLOC_007058	uncharacterized protein LOC102294939
TM1_G0000005112	2080.01	-1.60475	0.403182	-3.98022	6.88503e-05	0.00169097	XLOC_018736|TM1_G0000005112	XLOC_018736	kelch-like ECH-associated protein 1-like isoform
TM1_G0000009247	264.325	-1.00729	0.253097	-3.97984	6.89608e-05	0.00169097	XLOC_015967|TM1_G0000009247	XLOC_015967	double-stranded RNA-specific editase 1-like isoform
TM1_G0000032180	520.888	0.539121	0.135488	3.97911	6.91743e-05	0.0016948	XLOC_031292|TM1_G0000032180	XLOC_031292	adapter molecule crk
TM1_G0000009644	501.236	-0.66973	0.168437	-3.97615	7.00396e-05	0.00171316	XLOC_038724|TM1_G0000009644	XLOC_038724	transcription elongation factor 1 homolog
TM1_G0000023038	1195.2	1.31183	0.329961	3.9757	7.01717e-05	0.00171497	XLOC_040264|TM1_G0000023038	XLOC_040264	rho-related GTP-binding protein RhoE
TM1_G0000021505	102.233	-2.02512	0.509492	-3.97477	7.0446e-05	0.00172025	XLOC_012642|TM1_G0000021505	XLOC_012642	ADM2-like
TM1_G0000030025	1718.7	0.931756	0.234458	3.97408	7.0651e-05	0.00172383	XLOC_026302|TM1_G0000030025	XLOC_026302	rho GTPase-activating protein 7-like isoform
TM1_G0000012625	3.19951	5.23326	1.31715	3.97318	7.0919e-05	0.00172894	XLOC_004476|TM1_G0000012625	XLOC_004476	membrane-associated guanylate kinase WW and PDZ domain-containing protein 2 isoform
TM1_G0000003776	187.937	1.09897	0.276859	3.96944	7.20422e-05	0.00175487	XLOC_029490|TM1_G0000003776	XLOC_029490	probable G-protein coupled receptor 156
TM1_G0000011621	3791.32	0.516351	0.130102	3.96881	7.22338e-05	0.00175809	XLOC_003631|TM1_G0000011621	XLOC_003631	neurogenic locus notch homolog protein 2-like
TM1_G0000020926	179.098	-0.769098	0.193798	-3.96855	7.23122e-05	0.00175854	XLOC_027302|TM1_G0000020926	XLOC_027302	vacuolar protein sorting-associated protein 33A isoform
TM1_G0000032758	5.03455	6.64152	1.67377	3.968	7.24791e-05	0.00176115	XLOC_029679|TM1_G0000032758	XLOC_029679	ileal sodium/bile acid cotransporter-like
TM1_G0000004776	85.2122	-1.90083	0.479127	-3.96727	7.26997e-05	0.00176506	XLOC_039613|TM1_G0000004776	XLOC_039613	arylsulfatase G
TM1_G0000003813	54.2866	1.62634	0.410069	3.96602	7.3082e-05	0.00177289	XLOC_029614|TM1_G0000003813	XLOC_029614	butyrophilin subfamily 2 member A1-like
TM1_G0000013611	7.66955	2.83813	0.715742	3.9653	7.33034e-05	0.00177679	XLOC_034013|TM1_G0000013611	XLOC_034013	rap guanine nucleotide exchange factor-like 1
TM1_G0000035508	821.561	1.25371	0.316189	3.96507	7.33733e-05	0.00177703	XLOC_003424|TM1_G0000035508	XLOC_003424	meteorin-like protein
TM1_G0000016989	12.8631	-7.79228	1.96538	-3.96476	7.34694e-05	0.0017779	XLOC_017236|TM1_G0000016989	XLOC_017236	parent_location~scaffold_26 1557062 1560585 -
TM1_G0000023187	21.4452	2.66241	0.671617	3.96419	7.36465e-05	0.00178073	XLOC_024485|TM1_G0000023187	XLOC_024485	factor in the germline alpha-like
TM1_G0000015194	487.441	1.94026	0.489502	3.96374	7.37842e-05	0.00178259	XLOC_010499|TM1_G0000015194	XLOC_010499	platelet-derived growth factor subunit A
TM1_G0000001911	17.7861	1.59505	0.402483	3.96304	7.40018e-05	0.00178639	XLOC_025967|TM1_G0000001911	XLOC_025967	aryl-hydrocarbon-interacting protein-like 1 isoform
TM1_G0000015696	408.591	0.999243	0.252164	3.96266	7.41181e-05	0.00178774	XLOC_004627|TM1_G0000015696	XLOC_004627	parent_location~scaffold_130 1887445 1896497 -
TM1_G0000030685	2326.51	-0.617415	0.155884	-3.96074	7.47184e-05	0.00180074	XLOC_029020|TM1_G0000030685	XLOC_029020	GPN-loop GTPase 3-like
TM1_G0000008217	871.781	-1.21049	0.305684	-3.95993	7.49717e-05	0.00180538	XLOC_031363|TM1_G0000008217	XLOC_031363	glucocorticoid receptor-like
TM1_G0000007015	10.1307	5.91335	1.49376	3.95869	7.53612e-05	0.00181113	XLOC_033345|TM1_G0000007015	XLOC_033345	teneurin-4 isoform
TM1_G0000031392	4.70488	-5.5428	1.4002	-3.95859	7.53946e-05	0.00181113	XLOC_024299|TM1_G0000031392	XLOC_024299	uncharacterized protein LOC109199787 isoform
TM1_G0000013668	19.9692	-0.972899	0.245819	-3.95779	7.56477e-05	0.00181573	XLOC_034063|TM1_G0000013668	XLOC_034063	transcription initiation factor TFIID subunit 9-like
TM1_G0000000551	125.044	-0.729434	0.184326	-3.95731	7.57989e-05	0.00181788	XLOC_012114|TM1_G0000000551	XLOC_012114	nt_db_hit~PREDICTED: Pundamilia nyererei nudix (nucleoside diphosphate linked moiety X)-type motif 22 (nudt22) mRNA
TM1_G0000013248	2.73233	3.89797	0.985245	3.95635	7.6104e-05	0.00182372	XLOC_034295|TM1_G0000013248	XLOC_034295	cathepsin G-like isoform
TM1_G0000031253	382.766	0.856493	0.216508	3.95593	7.62366e-05	0.00182541	XLOC_029372|TM1_G0000031253	XLOC_029372	LOW QUALITY PROTEIN: anamorsin
TM1_G0000001588	3.61809	5.89596	1.49061	3.95539	7.64091e-05	0.00182806	XLOC_024943|TM1_G0000001588	XLOC_024943	alpha-tectorin-like
TM1_G0000019052	144.571	-1.92008	0.485642	-3.9537	7.69519e-05	0.00183857	XLOC_008749|TM1_G0000019052	XLOC_008749	targeting protein for Xklp2 isoform
TM1_G0000026044	376.186	1.66504	0.421141	3.95363	7.69731e-05	0.00183857	XLOC_020667|TM1_G0000026044	XLOC_020667	protein Wnt-11
TM1_G0000018345	5.74068	6.62864	1.67726	3.95207	7.74769e-05	0.00184911	XLOC_020901|TM1_G0000018345	XLOC_020901	ras-related protein Rab-40B-like
TM1_G0000027153	265.288	-0.928375	0.234954	-3.9513	7.77285e-05	0.00185362	XLOC_016440|TM1_G0000027153	XLOC_016440	signal peptide CUB and EGF-like domain-containing protein 1 isoform
TM1_G0000010989	90.0088	-0.813685	0.205939	-3.9511	7.77928e-05	0.00185365	XLOC_037540|TM1_G0000010989	XLOC_037540	methyltransferase-like protein 6
TM1_G0000036139	223.128	-0.844152	0.21371	-3.94998	7.81581e-05	0.00186086	XLOC_013165|TM1_G0000036139	XLOC_013165	MAP/microtubule affinity-regulating kinase 3 isoform
TM1_G0000007245	8.32076	-2.61295	0.661613	-3.94937	7.83588e-05	0.00186413	XLOC_032347|TM1_G0000007245	XLOC_032347	ubiquitin carboxyl-terminal hydrolase CYLD-like isoform
TM1_G0000019800	528.82	0.552675	0.139953	3.94901	7.84764e-05	0.00186543	XLOC_003407|TM1_G0000019800	XLOC_003407	RNA-binding protein 14-like isoform
TM1_G0000021796	182.186	-1.9234	0.48709	-3.94876	7.85573e-05	0.00186585	XLOC_010802|TM1_G0000021796	XLOC_010802	matrix-remodeling-associated protein 5-like
TM1_G0000006210	680.004	-0.590546	0.149615	-3.94711	7.90995e-05	0.00187141	XLOC_001397|TM1_G0000006210	XLOC_001397	HBS1-like protein isoform
TM1_G0000010329	860.811	1.17063	0.29653	3.94776	7.88869e-05	0.00187141	XLOC_005894|TM1_G0000010329	XLOC_005894	transcription factor AP-1
TM1_G0000011909	218.117	0.481124	0.121894	3.94708	7.91087e-05	0.00187141	XLOC_031718|TM1_G0000011909	XLOC_031718	transcription factor E2F6-like
TM1_G0000025609	230.424	-1.57672	0.399426	-3.94747	7.89824e-05	0.00187141	XLOC_008310|TM1_G0000025609	XLOC_008310	5'-AMP-activated protein kinase subunit beta-1-like isoform
TM1_G0000008144	9.29215	-6.24752	1.583	-3.94663	7.92577e-05	0.00187344	XLOC_031327|TM1_G0000008144	XLOC_031327	parent_location~scaffold_53 93607 145015 +
TM1_G0000009242	122.132	1.31044	0.332059	3.9464	7.9335e-05	0.00187376	XLOC_015964|TM1_G0000009242	XLOC_015964	twist-related protein 2-like
TM1_G0000030423	220.858	0.847737	0.214847	3.94578	7.95422e-05	0.00187716	XLOC_022336|TM1_G0000030423	XLOC_022336	carbonic anhydrase 4-like
TM1_G0000029175	102.833	-0.932963	0.236463	-3.9455	7.9635e-05	0.00187785	XLOC_027179|TM1_G0000029175	XLOC_027179	HD domain-containing protein 2
TM1_G0000006294	34.426	-1.56651	0.397084	-3.94502	7.9792e-05	0.00187855	XLOC_027408|TM1_G0000006294	XLOC_027408	SEC14-like protein 1
TM1_G0000021415	88.5791	-1.00344	0.254352	-3.94508	7.97734e-05	0.00187855	XLOC_017035|TM1_G0000021415	XLOC_017035	transmembrane protein 192 isoform
TM1_G0000037902	44.8628	-3.01955	0.765741	-3.94331	8.03656e-05	0.00189054	XLOC_039335|TM1_G0000037902	XLOC_039335	uncharacterized protein LOC103359624
TM1_G0000025564	5.48486	-2.73454	0.693645	-3.94228	8.07115e-05	0.00189717	XLOC_003472|TM1_G0000025564	XLOC_003472	nt_db_hit~PREDICTED: Oreochromis niloticus uncharacterized LOC109197672 (LOC109197672) ncRNA
TM1_G0000006046	752.901	0.506364	0.128474	3.94137	8.10169e-05	0.00190132	XLOC_020279|TM1_G0000006046	XLOC_020279	guanine nucleotide-binding protein subunit alpha-14-like
TM1_G0000008826	18.6352	3.29788	0.836706	3.94151	8.09707e-05	0.00190132	XLOC_017998|TM1_G0000008826	XLOC_017998	guanine nucleotide-binding protein subunit beta-5-like isoform
TM1_G0000031908	422.778	-0.889097	0.225702	-3.93926	8.17349e-05	0.00191665	XLOC_031932|TM1_G0000031908	XLOC_031932	sterile alpha motif domain-containing protein 9-like
TM1_G0000005348	182.044	-0.790653	0.200806	-3.93739	8.23731e-05	0.00193008	XLOC_027963|TM1_G0000005348	XLOC_027963	FGFR1 oncogene partner 2
TM1_G0000002544	181.41	-1.57977	0.401284	-3.93679	8.25795e-05	0.00193338	XLOC_030225|TM1_G0000002544	XLOC_030225	rap1 GTPase-activating protein 1-like isoform
TM1_G0000008145	4.45321	-4.40826	1.12002	-3.93589	8.28897e-05	0.00193911	XLOC_031327|TM1_G0000008145	XLOC_031327	protein RMD5 homolog B
TM1_G0000006892	27.2555	-2.21994	0.564141	-3.93508	8.31693e-05	0.00194257	XLOC_013338|TM1_G0000006892	XLOC_013338	potassium channel subfamily T member 1 isoform
TM1_G0000004782	1364.32	-0.377736	0.0960094	-3.93436	8.34185e-05	0.00194591	XLOC_039616|TM1_G0000004782	XLOC_039616	nt_db_hit~PREDICTED: Maylandia zebra solute carrier family 38 member 10 (slc38a10) mRNA
TM1_G0000011999	9.80068	-3.1162	0.792101	-3.9341	8.35101e-05	0.00194591	XLOC_013190|TM1_G0000011999	XLOC_013190	cadherin-4-like isoform
TM1_G0000015998	179.25	-2.04101	0.518793	-3.93416	8.34884e-05	0.00194591	XLOC_040510|TM1_G0000015998	XLOC_040510	F-box only protein 25 isoform
TM1_G0000003303	322.537	1.17352	0.298326	3.9337	8.36494e-05	0.00194762	XLOC_014243|TM1_G0000003303	XLOC_014243	transcription factor Sp4
TM1_G0000011397	20384.3	-1.72623	0.43899	-3.93228	8.4143e-05	0.00195694	XLOC_003731|TM1_G0000011397	XLOC_003731	influenza virus NS1A-binding protein
TM1_G0000017446	116.205	1.78667	0.454373	3.93217	8.41824e-05	0.00195694	XLOC_011844|TM1_G0000017446	XLOC_011844	insulin-like growth factor 2 mRNA-binding protein 3 isoform
TM1_G0000000794	318.568	-0.741599	0.188635	-3.93139	8.44548e-05	0.00196173	XLOC_007036|TM1_G0000000794	XLOC_007036	vesicle-associated membrane protein 4 isoform
TM1_G0000027765	4.8909	1.86976	0.475975	3.92828	8.55543e-05	0.00198571	XLOC_011441|TM1_G0000027765	XLOC_011441	uncharacterized protein LOC109200251
TM1_G0000005699	20.1931	-4.25473	1.08368	-3.92619	8.63029e-05	0.00200151	XLOC_035348|TM1_G0000005699	XLOC_035348	galectin-3-like isoform
TM1_G0000022006	296.011	-0.872148	0.222148	-3.92598	8.63783e-05	0.00200169	XLOC_003068|TM1_G0000022006	XLOC_003068	trafficking protein particle complex subunit 9
TM1_G0000021429	15.6163	2.43564	0.620477	3.92544	8.65727e-05	0.00200462	XLOC_022711|TM1_G0000021429	XLOC_022711	parathyroid hormone-related protein-like
TM1_G0000014002	63.7021	-0.83437	0.212626	-3.92411	8.70498e-05	0.00201337	XLOC_004289|TM1_G0000014002	XLOC_004289	trafficking protein particle complex subunit 5
TM1_G0000014792	2931.72	-1.56042	0.397658	-3.92401	8.70873e-05	0.00201337	XLOC_001224|TM1_G0000014792	XLOC_001224	supervillin-like isoform
TM1_G0000006741	878.503	-2.22583	0.567283	-3.92367	8.72113e-05	0.00201343	XLOC_000762|TM1_G0000006741	XLOC_000762	6-phosphofructo-2-kinase/fructose-26-bisphosphatase 4-like isoform
TM1_G0000010463	704.839	-2.43228	0.619905	-3.92363	8.7226e-05	0.00201343	XLOC_007216|TM1_G0000010463	XLOC_007216	uncharacterized protein LOC109142942
TM1_G0000013038	11.3763	3.46375	0.883074	3.92237	8.76812e-05	0.00202235	XLOC_036877|TM1_G0000013038	XLOC_036877	uncharacterized protein LOC102080642 isoform
TM1_G0000009536	7791.71	-0.56375	0.143737	-3.92208	8.77876e-05	0.00202323	XLOC_029199|TM1_G0000009536	XLOC_029199	protein S100-A14
TM1_G0000006083	392.969	0.416602	0.106274	3.92007	8.85233e-05	0.00203744	XLOC_020295|TM1_G0000006083	XLOC_020295	TRAF-type zinc finger domain-containing protein 1 isoform
TM1_G0000035306	4.31818	6.24248	1.59246	3.92002	8.85426e-05	0.00203744	XLOC_002362|TM1_G0000035306	XLOC_002362	alpha-tectorin-like
TM1_G0000028680	3840.31	2.48328	0.633565	3.91954	8.8719e-05	0.00203992	XLOC_032833|TM1_G0000028680	XLOC_032833	early growth response protein 1-like
TM1_G0000010784	51.4008	-1.789	0.456467	-3.91923	8.8833e-05	0.00204095	XLOC_032611|TM1_G0000010784	XLOC_032611	nt_db_hit~PREDICTED: Haplochromis burtoni uncharacterized LOC102304987 (LOC102304987) ncRNA
TM1_G0000019095	61.0609	-3.59641	0.918391	-3.91599	9.00346e-05	0.00206695	XLOC_016553|TM1_G0000019095	XLOC_016553	E3 ubiquitin-protein ligase TRIM69-like
TM1_G0000020374	824.306	-2.04047	0.521126	-3.91551	9.02139e-05	0.00206945	XLOC_018371|TM1_G0000020374	XLOC_018371	egl nine homolog 2-like
TM1_G0000006664	430.393	-2.4182	0.61766	-3.91511	9.03648e-05	0.00207031	XLOC_000805|TM1_G0000006664	XLOC_000805	microfibrillar-associated protein 2
TM1_G0000009499	461.014	-1.68111	0.429552	-3.91365	9.09117e-05	0.00208003	XLOC_029182|TM1_G0000009499	XLOC_029182	tumor protein p53-inducible nuclear protein 2 isoform
TM1_G0000023049	239.867	-1.00281	0.256256	-3.91331	9.10406e-05	0.00208033	XLOC_016461|TM1_G0000023049	XLOC_016461	interferon alpha-inducible protein 27-like protein 2A
TM1_G0000006537	394.673	0.984738	0.251674	3.91275	9.12513e-05	0.00208354	XLOC_001683|TM1_G0000006537	XLOC_001683	RGM domain family member B
TM1_G0000025082	9.61951	3.26608	0.834785	3.91249	9.13504e-05	0.00208419	XLOC_021110|TM1_G0000025082	XLOC_021110	uncharacterized protein LOC105941362
TM1_G0000026138	913.681	0.567206	0.145051	3.9104	9.21442e-05	0.00210067	XLOC_021192|TM1_G0000026138	XLOC_021192	nck-associated protein 5-like isoform
TM1_G0000031494	14344.5	-0.962579	0.246234	-3.9092	9.2601e-05	0.00210946	XLOC_036068|TM1_G0000031494	XLOC_036068	gelsolin-like
TM1_G0000020193	105.85	-1.5818	0.404693	-3.90865	9.28137e-05	0.00211268	XLOC_021318|TM1_G0000020193	XLOC_021318	condensin complex subunit 2-like isoform
TM1_G0000021355	819.335	-0.772915	0.197828	-3.90701	9.34434e-05	0.00212537	XLOC_016197|TM1_G0000021355	XLOC_016197	charged multivesicular body protein 1a-like
TM1_G0000031840	105.794	-0.661048	0.169218	-3.90649	9.36472e-05	0.00212836	XLOC_034388|TM1_G0000031840	XLOC_034388	ribosome-recycling factor mitochondrial
TM1_G0000011551	93.1415	-1.29081	0.330523	-3.90535	9.40881e-05	0.00213182	XLOC_035154|TM1_G0000011551	XLOC_035154	SH3 and cysteine-rich domain-containing protein isoform
TM1_G0000026900	481.223	-0.726425	0.185993	-3.90566	9.39702e-05	0.00213182	XLOC_021765|TM1_G0000026900	XLOC_021765	transmembrane protein 222
TM1_G0000001142	104.709	1.86037	0.476544	3.90387	9.46656e-05	0.00214326	XLOC_008264|TM1_G0000001142	XLOC_008264	integral membrane protein 2C-like isoform
TM1_G0000008415	406.625	-0.537412	0.137711	-3.90246	9.52208e-05	0.00215418	XLOC_037141|TM1_G0000008415	XLOC_037141	ras-related GTP-binding protein C
TM1_G0000026062	1180.99	0.882301	0.226171	3.90103	9.57855e-05	0.00216364	XLOC_020675|TM1_G0000026062	XLOC_020675	protein BTG3
TM1_G0000034847	4260.98	-0.99461	0.254959	-3.90106	9.57719e-05	0.00216364	XLOC_038236|TM1_G0000034847	XLOC_038236	proline-rich nuclear receptor coactivator 2
TM1_G0000012603	4.9032	-4.42944	1.1359	-3.89949	9.63947e-05	0.00217574	XLOC_004528|TM1_G0000012603	XLOC_004528	uncharacterized protein LOC102078796
TM1_G0000015387	31.1976	3.01207	0.772684	3.89819	9.69149e-05	0.0021858	XLOC_010367|TM1_G0000015387	XLOC_010367	heparan sulfate glucosamine 3-O-sulfotransferase 6
TM1_G0000005013	9.19912	-4.82256	1.23748	-3.89709	9.73568e-05	0.002193	XLOC_018692|TM1_G0000005013	XLOC_018692	uncharacterized protein LOC108896589 isoform
TM1_G0000027582	570.214	0.864123	0.221739	3.89702	9.73825e-05	0.002193	XLOC_031239|TM1_G0000027582	XLOC_031239	probable E3 ubiquitin-protein ligase TRIM8
TM1_G0000033145	217.095	-0.642747	0.164956	-3.89648	9.7601e-05	0.00219624	XLOC_035611|TM1_G0000033145	XLOC_035611	RING finger protein 113A
TM1_G0000007935	524.685	-0.741513	0.19033	-3.89593	9.78217e-05	0.00219954	XLOC_034771|TM1_G0000007935	XLOC_034771	inositol hexakisphosphate and diphosphoinositol-pentakisphosphate kinase 2-like isoform
TM1_G0000014424	54.323	-1.90461	0.489018	-3.89476	9.82944e-05	0.00220584	XLOC_040007|TM1_G0000014424	XLOC_040007	citron Rho-interacting kinase-like isoform
TM1_G0000026121	5631.01	-1.32529	0.340281	-3.89469	9.83262e-05	0.00220584	XLOC_021182|TM1_G0000026121	XLOC_021182	adenosine deaminase isoform
TM1_G0000028347	2496.96	-0.584423	0.150054	-3.89475	9.83018e-05	0.00220584	XLOC_014099|TM1_G0000028347	XLOC_014099	actin-related protein 2/3 complex subunit 5-like
TM1_G0000001737	450.035	-1.4622	0.375561	-3.89338	9.88552e-05	0.00221266	XLOC_011119|TM1_G0000001737	XLOC_011119	putative E3 ubiquitin-protein ligase UNKL isoform
TM1_G0000003915	367.666	-1.384	0.355472	-3.8934	9.88486e-05	0.00221266	XLOC_009161|TM1_G0000003915	XLOC_009161	nocturnin isoform
TM1_G0000021610	9.6157	3.2421	0.832699	3.89348	9.8815e-05	0.00221266	XLOC_005563|TM1_G0000021610	XLOC_005563	uncharacterized protein LOC109197343 isoform
TM1_G0000014515	557.64	1.57881	0.405712	3.89146	9.96434e-05	0.00222862	XLOC_004791|TM1_G0000014515	XLOC_004791	collagen type IV alpha-3-binding protein isoform
TM1_G0000029914	423.767	2.14071	0.550144	3.89118	9.97596e-05	0.00222953	XLOC_028972|TM1_G0000029914	XLOC_028972	melanotransferrin
TM1_G0000002813	704.8	1.11516	0.286627	3.89063	9.99856e-05	0.00223289	XLOC_002334|TM1_G0000002813	XLOC_002334	meteorin-like protein isoform
TM1_G0000012053	903.516	0.581331	0.149476	3.88913	0.000100604	0.00224331	XLOC_034927|TM1_G0000012053	XLOC_034927	dynactin subunit 2 isoform
TM1_G0000024758	996.604	-1.88184	0.483862	-3.88921	0.00010057	0.00224331	XLOC_021506|TM1_G0000024758	XLOC_021506	DNA endonuclease RBBP8 isoform
TM1_G0000003718	106.689	-1.3841	0.356108	-3.88673	0.000101602	0.00226385	XLOC_029557|TM1_G0000003718	XLOC_029557	uncharacterized protein LOC102310164
TM1_G0000006196	131.488	0.856519	0.220437	3.88555	0.000102099	0.0022732	XLOC_001392|TM1_G0000006196	XLOC_001392	lebercilin
TM1_G0000032732	12.1845	5.04281	1.29806	3.88488	0.00010238	0.00227775	XLOC_023779|TM1_G0000032732	XLOC_023779	VPS10 domain-containing receptor SorCS2-like isoform
TM1_G0000010990	352.943	-0.68894	0.177442	-3.88262	0.000103337	0.0022973	XLOC_037486|TM1_G0000010990	XLOC_037486	ELL-associated factor 1
TM1_G0000008984	75.1532	1.43237	0.369004	3.88173	0.000103716	0.002304	XLOC_029909|TM1_G0000008984	XLOC_029909	nt_db_hit~PREDICTED: Haplochromis burtoni nerve growth factor-like (LOC102288921) mRNA
TM1_G0000031228	362.943	3.63373	0.936388	3.88058	0.000104208	0.00231317	XLOC_032796|TM1_G0000031228	XLOC_032796	D-beta-hydroxybutyrate dehydrogenase mitochondrial-like
TM1_G0000000790	8.85381	-5.84832	1.50781	-3.87868	0.000105027	0.0023296	XLOC_007034|TM1_G0000000790	XLOC_007034	unnamed protein product
TM1_G0000008550	27.6989	-1.59144	0.410379	-3.87799	0.000105325	0.00233283	XLOC_026566|TM1_G0000008550	XLOC_026566	uncharacterized protein LOC109197426
TM1_G0000029661	1657.32	-0.784503	0.202297	-3.87797	0.00010533	0.00233283	XLOC_030145|TM1_G0000029661	XLOC_030145	glyceraldehyde-3-phosphate dehydrogenase testis-specific
TM1_G0000000604	135.332	2.08536	0.537857	3.87716	0.000105683	0.00233453	XLOC_012133|TM1_G0000000604	XLOC_012133	P2Y purinoceptor 4
TM1_G0000005280	472.463	0.934206	0.240942	3.87731	0.000105617	0.00233453	XLOC_027937|TM1_G0000005280	XLOC_027937	UPF0500 protein C1orf216 homolog
TM1_G0000020592	352.504	-0.870578	0.224545	-3.87707	0.00010572	0.00233453	XLOC_026835|TM1_G0000020592	XLOC_026835	ragulator complex protein LAMTOR5
TM1_G0000032318	281.405	-0.637443	0.164414	-3.87707	0.000105723	0.00233453	XLOC_035087|TM1_G0000032318	XLOC_035087	protein archease
TM1_G0000003671	13.4502	2.16596	0.55876	3.87637	0.000106026	0.00233948	XLOC_037702|TM1_G0000003671	XLOC_037702	forkhead box protein L1
TM1_G0000003413	44.3891	-1.55793	0.401924	-3.87619	0.000106106	0.00233948	XLOC_014283|TM1_G0000003413	XLOC_014283	shugoshin-like 1 isoform
TM1_G0000017176	555.635	1.06723	0.275408	3.87509	0.000106587	0.00234658	XLOC_008930|TM1_G0000017176	XLOC_008930	Krueppel-like factor 2-like
TM1_G0000021340	5.05346	4.64449	1.1992	3.87301	0.000107501	0.00236493	XLOC_031663|TM1_G0000021340	XLOC_031663	parent_location~scaffold_538 191738 194063 -
TM1_G0000020586	24.699	2.89342	0.747152	3.8726	0.000107682	0.00236619	XLOC_018487|TM1_G0000020586	XLOC_018487	PR domain zinc finger protein 8
TM1_G0000027653	884.837	1.50037	0.387441	3.87252	0.000107718	0.00236619	XLOC_014837|TM1_G0000027653	XLOC_014837	transmembrane protein 100-like
TM1_G0000016579	115.601	-0.633065	0.163513	-3.87164	0.000108106	0.00237294	XLOC_039294|TM1_G0000016579	XLOC_039294	pyridine nucleotide-disulfide oxidoreductase domain-containing protein 1 isoform
TM1_G0000022409	73.1045	1.41907	0.366559	3.87133	0.000108243	0.00237419	XLOC_006801|TM1_G0000022409	XLOC_006801	leucine rich adaptor protein 1-like
TM1_G0000009491	162.978	1.07402	0.277448	3.87106	0.000108364	0.00237507	XLOC_029176|TM1_G0000009491	XLOC_029176	probable ATP-dependent RNA helicase DHX35
TM1_G0000033230	785.905	0.792467	0.204729	3.87081	0.000108474	0.00237572	XLOC_035416|TM1_G0000033230	XLOC_035416	dual specificity protein phosphatase 16
TM1_G0000039431	122.543	1.35205	0.349313	3.87059	0.000108574	0.00237615	XLOC_034681|TM1_G0000039431	XLOC_034681	glutathione S-transferase theta-1
TM1_G0000005795	672.139	3.06011	0.790647	3.87039	0.00010866	0.00237626	XLOC_035706|TM1_G0000005795	XLOC_035706	probable nuclear hormone receptor HR38
TM1_G0000009441	21.1369	-2.64826	0.684372	-3.86962	0.000109005	0.00238205	XLOC_029095|TM1_G0000009441	XLOC_029095	SHC SH2 domain-binding protein 1 isoform
TM1_G0000011118	1975.64	-0.736068	0.190263	-3.8687	0.000109418	0.00238856	XLOC_038413|TM1_G0000011118	XLOC_038413	pyruvate dehydrogenase E1 component subunit alpha mitochondrial-like
TM1_G0000014182	3583.65	-1.23802	0.320034	-3.8684	0.000109554	0.00238856	XLOC_004327|TM1_G0000014182	XLOC_004327	sickle tail protein homolog isoform
TM1_G0000015826	291.247	-1.30719	0.3379	-3.86856	0.00010948	0.00238856	XLOC_005003|TM1_G0000015826	XLOC_005003	uncharacterized protein LOC109967875 isoform
TM1_G0000020811	840.188	0.99377	0.256907	3.86821	0.000109637	0.00238856	XLOC_006686|TM1_G0000020811	XLOC_006686	semaphorin-3E
TM1_G0000009848	212.279	1.03899	0.268684	3.86694	0.000110208	0.00239769	XLOC_032908|TM1_G0000009848	XLOC_032908	E3 ubiquitin-protein ligase ZNRF3 isoform
TM1_G0000002795	311.018	1.22657	0.317295	3.86572	0.000110762	0.0024062	XLOC_002328|TM1_G0000002795	XLOC_002328	parent_location~scaffold_112 637771 674139 -
TM1_G0000009090	10.8264	4.21296	1.08982	3.86574	0.000110754	0.0024062	XLOC_039177|TM1_G0000009090	XLOC_039177	ankyrin repeat and IBR domain-containing protein 1-like isoform
TM1_G0000001243	765.701	-2.31512	0.599126	-3.86416	0.000111473	0.0024181	XLOC_008237|TM1_G0000001243	XLOC_008237	kelch-like protein 24
TM1_G0000023044	230.268	-0.636415	0.164692	-3.86429	0.000111414	0.0024181	XLOC_040310|TM1_G0000023044	XLOC_040310	adrenodoxin mitochondrial
TM1_G0000034309	1422.49	1.04249	0.269804	3.86388	0.0001116	0.00241908	XLOC_032689|TM1_G0000034309	XLOC_032689	fermitin family homolog 2-like
TM1_G0000001658	195.229	1.22301	0.316684	3.86193	0.000112493	0.00243663	XLOC_011177|TM1_G0000001658	XLOC_011177	histone acetyltransferase KAT2A
TM1_G0000009554	2157.01	-0.872412	0.226018	-3.85993	0.000113421	0.00245368	XLOC_029137|TM1_G0000009554	XLOC_029137	thyroid hormone receptor beta isoform
TM1_G0000032234	5.06358	4.83993	1.25397	3.85969	0.000113529	0.00245368	XLOC_029746|TM1_G0000032234	XLOC_029746	homeobox protein EMX1-like
TM1_G0000032630	3810.07	1.94207	0.503164	3.85971	0.000113521	0.00245368	XLOC_028574|TM1_G0000032630	XLOC_028574	tetratricopeptide repeat protein 39B-like isoform
TM1_G0000008719	2071.42	-1.10445	0.286163	-3.8595	0.00011362	0.00245383	XLOC_002132|TM1_G0000008719	XLOC_002132	xin actin-binding repeat-containing protein 1 isoform
TM1_G0000025627	143.172	-6.6229	1.71611	-3.85926	0.00011373	0.00245443	XLOC_008344|TM1_G0000025627	XLOC_008344	keratin type II cytoskeletal 8-like
TM1_G0000009978	604.538	-0.690971	0.179119	-3.8576	0.000114504	0.00246933	XLOC_037804|TM1_G0000009978	XLOC_037804	serine/threonine-protein phosphatase 2A 56 kDa regulatory subunit alpha isoform
TM1_G0000009485	433.553	-1.04945	0.272081	-3.85712	0.000114732	0.00247243	XLOC_029112|TM1_G0000009485	XLOC_029112	E3 ubiquitin-protein ligase RNF114
TM1_G0000003414	1328.84	-0.714403	0.185253	-3.85637	0.000115084	0.00247821	XLOC_014373|TM1_G0000003414	XLOC_014373	histone acetyltransferase KAT2B
TM1_G0000021892	3.61258	4.57653	1.18682	3.85613	0.000115196	0.0024788	XLOC_019005|TM1_G0000021892	XLOC_019005	nt_db_hit~PREDICTED: Maylandia zebra uncharacterized LOC101477472 (LOC101477472) ncRNA
TM1_G0000026114	209121	-0.919953	0.238678	-3.85436	0.000116031	0.00249497	XLOC_028999|TM1_G0000026114	XLOC_028999	keratin type I cytoskeletal 13-like
TM1_G0000010863	143.941	0.897565	0.232991	3.85236	0.000116983	0.0025136	XLOC_031059|TM1_G0000010863	XLOC_031059	bactericidal permeability-increasing protein-like isoform
TM1_G0000014449	251.473	-1.04787	0.272302	-3.84818	0.000118996	0.00255129	XLOC_039981|TM1_G0000014449	XLOC_039981	ubiquitin-conjugating enzyme E2 R2
TM1_G0000025473	19.0915	3.64691	0.948175	3.84625	0.00011994	0.00256863	XLOC_019671|TM1_G0000025473	XLOC_019671	gastrula zinc finger protein XlCGF57.1-like isoform
TM1_G0000030177	49.7899	-2.27649	0.591884	-3.84617	0.000119979	0.00256863	XLOC_025082|TM1_G0000030177	XLOC_025082	immunoglobulin superfamily member 3-like
TM1_G0000015287	26.8205	-5.60999	1.45891	-3.84532	0.000120396	0.00257568	XLOC_007333|TM1_G0000015287	XLOC_007333	endothelin-converting enzyme 2-like
TM1_G0000029748	782.274	-1.21474	0.315957	-3.84463	0.000120732	0.00258101	XLOC_034405|TM1_G0000029748	XLOC_034405	tyrosine-protein phosphatase non-receptor type 7-like
TM1_G0000015714	48.3945	-1.80152	0.468823	-3.84264	0.000121718	0.0026002	XLOC_007539|TM1_G0000015714	XLOC_007539	nt_db_hit~PREDICTED: Oreochromis niloticus uncharacterized LOC106097499 (LOC106097499) ncRNA
TM1_G0000008186	210.606	-2.1456	0.558411	-3.84233	0.000121871	0.00260159	XLOC_031353|TM1_G0000008186	XLOC_031353	FH2 domain-containing protein 1-like
TM1_G0000011267	986.69	1.21061	0.315099	3.84199	0.000122041	0.00260334	XLOC_025446|TM1_G0000011267	XLOC_025446	peripheral myelin protein 22-like
TM1_G0000025636	31.866	2.15056	0.559984	3.8404	0.000122835	0.00261838	XLOC_016781|TM1_G0000025636	XLOC_016781	GDNF family receptor alpha-1-like
TM1_G0000009455	10.988	3.28859	0.856363	3.84019	0.00012294	0.00261873	XLOC_029158|TM1_G0000009455	XLOC_029158	uncharacterized protein LOC109197343 isoform
TM1_G0000025851	31.0725	-1.8652	0.485806	-3.8394	0.000123336	0.00262528	XLOC_017351|TM1_G0000025851	XLOC_017351	sodium leak channel non-selective protein isoform
TM1_G0000012955	669.496	0.978981	0.255031	3.83867	0.000123704	0.00263121	XLOC_036846|TM1_G0000012955	XLOC_036846	ras-related protein Rap-2b
TM1_G0000032428	14.1345	-2.79942	0.729365	-3.83816	0.000123958	0.00263472	XLOC_004075|TM1_G0000032428	XLOC_004075	uncharacterized protein LOC105946840 isoform
TM1_G0000008431	1103.41	-1.33414	0.347619	-3.83793	0.000124076	0.00263479	XLOC_037151|TM1_G0000008431	XLOC_037151	SH3 domain-containing protein 21
TM1_G0000027853	200.543	1.06983	0.27882	3.83699	0.000124553	0.00264165	XLOC_022071|TM1_G0000027853	XLOC_022071	uncharacterized protein LOC102292083
TM1_G0000006313	939.374	0.918263	0.239406	3.83559	0.000125262	0.00265478	XLOC_027420|TM1_G0000006313	XLOC_027420	mitogen-activated protein kinase 1-like
TM1_G0000011257	142.553	0.599945	0.156441	3.83495	0.000125588	0.00265786	XLOC_025444|TM1_G0000011257	XLOC_025444	histone-lysine N-methyltransferase PRDM9-like
TM1_G0000025082	31.737	4.13058	1.07708	3.83497	0.000125577	0.00265786	XLOC_021105|TM1_G0000025082	XLOC_021105	uncharacterized protein LOC105941362
TM1_G0000020034	128.003	-1.34415	0.350581	-3.83407	0.00012604	0.00266553	XLOC_020633|TM1_G0000020034	XLOC_020633	liprin-alpha-3-like isoform
TM1_G0000014923	8.45113	5.25008	1.36965	3.83316	0.000126508	0.00267352	XLOC_024418|TM1_G0000014923	XLOC_024418	LOW QUALITY PROTEIN: macrophage-expressed gene 1 protein-like
TM1_G0000035748	219141	-1.524	0.39787	-3.83039	0.000127938	0.00270179	XLOC_002825|TM1_G0000035748	XLOC_002825	keratin type II cytoskeletal 8-like
TM1_G0000035361	4.7553	-4.92329	1.28552	-3.8298	0.00012825	0.00270488	XLOC_039802|TM1_G0000035361	XLOC_039802	plexin-B1 isoform
TM1_G0000035618	100.957	1.0649	0.278058	3.82976	0.000128267	0.00270488	XLOC_038209|TM1_G0000035618	XLOC_038209	ETS translocation variant 5
TM1_G0000017839	152.347	0.670261	0.175065	3.82864	0.000128855	0.00271534	XLOC_005414|TM1_G0000017839	XLOC_005414	endothelial zinc finger protein induced by tumor necrosis factor alpha-like isoform
TM1_G0000009408	366.638	-0.913866	0.238754	-3.82764	0.000129376	0.00272243	XLOC_038859|TM1_G0000009408	XLOC_038859	interleukin-1 receptor-associated kinase 4 isoform
TM1_G0000026917	137.212	0.986494	0.257717	3.82781	0.000129288	0.00272243	XLOC_009272|TM1_G0000026917	XLOC_009272	paired box protein Pax-3 isoform
TM1_G0000020923	1023.74	-1.02688	0.268293	-3.82745	0.000129478	0.00272263	XLOC_027300|TM1_G0000020923	XLOC_027300	BCL2/adenovirus E1B 19 kDa protein-interacting protein 3-like
TM1_G0000032507	323.331	-0.466646	0.122014	-3.82454	0.000131019	0.00275308	XLOC_035655|TM1_G0000032507	XLOC_035655	phosphatidylinositol 3-kinase catalytic subunit type 3 isoform
TM1_G0000018892	1331.84	-1.3976	0.365571	-3.82306	0.000131805	0.00276763	XLOC_009431|TM1_G0000018892	XLOC_009431	tetraspanin-33 isoform
TM1_G0000027089	3.91586	6.95192	1.81888	3.82209	0.000132327	0.00277661	XLOC_016329|TM1_G0000027089	XLOC_016329	protocadherin-1-like isoform
TM1_G0000023466	233.111	0.704905	0.184517	3.82027	0.000133307	0.0027932	XLOC_028639|TM1_G0000023466	XLOC_028639	nibrin isoform
TM1_G0000002001	2.50404	-4.81766	1.26229	-3.8166	0.000135301	0.0028312	XLOC_025901|TM1_G0000002001	XLOC_025901	uncharacterized protein LOC101482465
TM1_G0000029383	2.09118	-4.78212	1.25298	-3.81658	0.000135312	0.0028312	XLOC_020557|TM1_G0000029383	XLOC_020557	nt_db_hit~
TM1_G0000000541	989.956	-1.0311	0.270197	-3.81612	0.000135568	0.002833	XLOC_012110|TM1_G0000000541	XLOC_012110	autophagy-related protein 2 homolog A
TM1_G0000006076	59.7628	-0.884321	0.231736	-3.81608	0.00013559	0.002833	XLOC_020402|TM1_G0000006076	XLOC_020402	probable peptide chain release factor C12orf65 homolog mitochondrial
TM1_G0000033688	53.4867	1.53467	0.402236	3.81534	0.000135998	0.0028395	XLOC_037224|TM1_G0000033688	XLOC_037224	actin filament-associated protein 1-like 2 isoform
TM1_G0000010343	299.874	1.50267	0.393914	3.81471	0.000136341	0.00284467	XLOC_005847|TM1_G0000010343	XLOC_005847	lipid phosphate phosphohydrolase 3-like isoform
TM1_G0000002072	62.8371	1.14557	0.300412	3.81332	0.000137114	0.00285877	XLOC_005672|TM1_G0000002072	XLOC_005672	uncharacterized protein LOC101482152 isoform
TM1_G0000009923	332.578	-2.46082	0.645478	-3.8124	0.000137625	0.00286739	XLOC_032939|TM1_G0000009923	XLOC_032939	long-chain-fatty-acid--CoA ligase ACSBG2-like
TM1_G0000001735	164.95	1.1305	0.296582	3.81177	0.000137977	0.0028727	XLOC_011118|TM1_G0000001735	XLOC_011118	probable G-protein coupled receptor 146
TM1_G0000004841	29172.6	-0.40411	0.106044	-3.81078	0.00013853	0.00288218	XLOC_037282|TM1_G0000004841	XLOC_037282	ADP/ATP translocase 2
TM1_G0000024739	194.812	-1.3411	0.351939	-3.8106	0.00013863	0.00288223	XLOC_021499|TM1_G0000024739	XLOC_021499	TBC1 domain family member 22B-like isoform
TM1_G0000027627	334.862	-1.04385	0.273948	-3.81042	0.000138732	0.00288233	XLOC_025209|TM1_G0000027627	XLOC_025209	arf-GAP with SH3 domain ANK repeat and PH domain-containing protein 2-like isoform
TM1_G0000010746	140.738	1.44061	0.378258	3.80853	0.000139794	0.00290206	XLOC_032649|TM1_G0000010746	XLOC_032649	receptor-type tyrosine-protein phosphatase N2-like
TM1_G0000015707	43.0682	1.43221	0.376067	3.80838	0.000139879	0.00290206	XLOC_004629|TM1_G0000015707	XLOC_004629	hepatocyte cell adhesion molecule-like
TM1_G0000007231	211.094	-0.708173	0.18599	-3.80758	0.000140333	0.00290944	XLOC_037009|TM1_G0000007231	XLOC_037009	WAS protein family homolog 1-like
TM1_G0000032363	604.321	0.835166	0.219456	3.80561	0.000141452	0.00293059	XLOC_029076|TM1_G0000032363	XLOC_029076	rho GTPase-activating protein SYDE1
TM1_G0000017155	1247.28	-1.06427	0.279812	-3.80351	0.00014266	0.00295353	XLOC_008404|TM1_G0000017155	XLOC_008404	inositol 145-trisphosphate receptor type 2
TM1_G0000032409	104.717	1.97898	0.520357	3.80312	0.000142883	0.00295608	XLOC_028946|TM1_G0000032409	XLOC_028946	protein FAM110D
TM1_G0000030691	2.97537	4.48471	1.17932	3.80279	0.000143074	0.00295796	XLOC_019123|TM1_G0000030691	XLOC_019123	hypothetical protein EH28_20752
TM1_G0000000962	262.187	-0.645279	0.169728	-3.80184	0.000143624	0.00296726	XLOC_023325|TM1_G0000000962	XLOC_023325	iron-sulfur cluster assembly 2 homolog mitochondrial
TM1_G0000011189	604.447	-1.14804	0.302026	-3.80113	0.000144036	0.0029723	XLOC_025417|TM1_G0000011189	XLOC_025417	next to BRCA1 gene 1 protein isoform
TM1_G0000023647	96.9685	-1.02235	0.268964	-3.80108	0.000144069	0.0029723	XLOC_025591|TM1_G0000023647	XLOC_025591	DNA polymerase lambda
TM1_G0000027319	16.4141	-1.76286	0.463801	-3.80089	0.000144177	0.00297243	XLOC_009753|TM1_G0000027319	XLOC_009753	3-methyl-2-oxobutanoate dehydrogenase
TM1_G0000035869	36704.3	-0.850751	0.223892	-3.79983	0.000144798	0.00298316	XLOC_002239|TM1_G0000035869	XLOC_002239	ictacalcin-like
TM1_G0000024234	719.353	-1.20942	0.318377	-3.7987	0.000145455	0.00299461	XLOC_016849|TM1_G0000024234	XLOC_016849	microtubule-associated proteins 1A/1B light chain 3B
TM1_G0000021773	260.282	-0.740389	0.194997	-3.79692	0.000146503	0.00301409	XLOC_012491|TM1_G0000021773	XLOC_012491	mitogen-activated protein kinase 2
TM1_G0000037194	2.09707	-5.14535	1.35544	-3.79606	0.000147012	0.00302245	XLOC_039010|TM1_G0000037194	XLOC_039010	putative GPI-anchored protein PB15E9.01c-like
TM1_G0000037757	446.852	1.36755	0.360381	3.79474	0.000147799	0.00303652	XLOC_015697|TM1_G0000037757	XLOC_015697	glutathione S-transferase theta-1-like
TM1_G0000000469	93.5605	-0.981814	0.258756	-3.79437	0.000148021	0.00303684	XLOC_012072|TM1_G0000000469	XLOC_012072	cell cycle checkpoint control protein RAD9A
TM1_G0000014900	1461.55	-1.29969	0.34252	-3.7945	0.000147939	0.00303684	XLOC_024409|TM1_G0000014900	XLOC_024409	dedicator of cytokinesis protein 8 isoform
TM1_G0000027800	58.8235	-2.48044	0.653887	-3.79339	0.000148607	0.00304674	XLOC_023545|TM1_G0000027800	XLOC_023545	nt_db_hit~PREDICTED: Maylandia zebra uncharacterized LOC106676638 (LOC106676638) ncRNA
TM1_G0000011022	996.374	-0.633936	0.167162	-3.79236	0.000149224	0.00305728	XLOC_037506|TM1_G0000011022	XLOC_037506	tyrosine-protein phosphatase non-receptor type 23
TM1_G0000013435	62.9448	-0.703831	0.185614	-3.7919	0.0001495	0.0030608	XLOC_011953|TM1_G0000013435	XLOC_011953	protein FAM204A isoform
TM1_G0000035135	33.5235	0.881591	0.232735	3.78796	0.000151888	0.00310756	XLOC_001423|TM1_G0000035135	XLOC_001423	nt_db_hit~PREDICTED: Oreochromis niloticus uncharacterized LOC106096744 (LOC106096744) ncRNA
TM1_G0000000935	650.576	-1.75172	0.462484	-3.78762	0.000152097	0.00310966	XLOC_023312|TM1_G0000000935	XLOC_023312	E3 ubiquitin-protein ligase pellino homolog 2-like
TM1_G0000021827	44.5607	-1.06471	0.281156	-3.7869	0.000152537	0.0031165	XLOC_010794|TM1_G0000021827	XLOC_010794	centromere protein U
TM1_G0000031227	121.854	3.45475	0.912399	3.78645	0.000152817	0.00312006	XLOC_032795|TM1_G0000031227	XLOC_032795	inhibin alpha chain isoform
TM1_G0000004200	98.3845	1.85848	0.490868	3.78611	0.000153025	0.00312216	XLOC_020069|TM1_G0000004200	XLOC_020069	hedgehog-interacting protein-like isoform
TM1_G0000028248	100.958	1.00139	0.264597	3.78459	0.000153961	0.00313908	XLOC_009564|TM1_G0000028248	XLOC_009564	nt_db_hit~PREDICTED: Pundamilia nyererei zinc finger E-box binding homeobox 2 (zeb2) mRNA
TM1_G0000030573	2319.48	-1.96274	0.518669	-3.78419	0.000154209	0.00314196	XLOC_009516|TM1_G0000030573	XLOC_009516	sodium- and chloride-dependent taurine transporter
TM1_G0000008294	4.29364	3.2288	0.853329	3.78377	0.000154473	0.00314517	XLOC_032038|TM1_G0000008294	XLOC_032038	activating molecule in BECN1-regulated autophagy protein 1 isoform
TM1_G0000002227	331.161	-1.51106	0.399487	-3.7825	0.000155262	0.00315254	XLOC_005736|TM1_G0000002227	XLOC_005736	nt_db_hit~PREDICTED: Haplochromis burtoni mitogen-activated protein kinase 5 (map3k5) mRNA
TM1_G0000003283	16637.1	-1.09916	0.290576	-3.78268	0.000155147	0.00315254	XLOC_028304|TM1_G0000003283	XLOC_028304	profilin-1
TM1_G0000009179	260.53	-0.611413	0.161629	-3.78281	0.000155066	0.00315254	XLOC_015859|TM1_G0000009179	XLOC_015859	3-hydroxyisobutyryl-CoA hydrolase mitochondrial isoform
TM1_G0000021340	129.18	-2.52048	0.666326	-3.78266	0.000155163	0.00315254	XLOC_031662|TM1_G0000021340	XLOC_031662	parent_location~scaffold_538 191738 194063 -
TM1_G0000020144	743.107	-0.39615	0.104779	-3.78082	0.00015631	0.00317164	XLOC_002038|TM1_G0000020144	XLOC_002038	ubiquitin thioesterase OTUB1
TM1_G0000000350	8.44315	7.0346	1.86216	3.77766	0.000158312	0.00320785	XLOC_000179|TM1_G0000000350	XLOC_000179	cadherin-related family member 2 isoform
TM1_G0000000587	5.28043	5.77894	1.52975	3.77771	0.000158277	0.00320785	XLOC_012131|TM1_G0000000587	XLOC_012131	piggyBac transposable element-derived protein 3-like
TM1_G0000008135	635.404	0.665612	0.17624	3.77673	0.000158903	0.00321602	XLOC_021660|TM1_G0000008135	XLOC_021660	histone H2A
TM1_G0000031618	8748.35	1.14273	0.302576	3.77668	0.000158933	0.00321602	XLOC_028413|TM1_G0000031618	XLOC_028413	betaine--homocysteine S-methyltransferase 1
TM1_G0000035740	246.17	1.14132	0.302235	3.77628	0.000159186	0.00321894	XLOC_039644|TM1_G0000035740	XLOC_039644	tomoregulin-1
TM1_G0000006926	145.313	1.18366	0.313471	3.77599	0.000159373	0.00322051	XLOC_039886|TM1_G0000006926	XLOC_039886	tau-tubulin kinase 2 isoform
TM1_G0000010186	162.449	3.14417	0.83295	3.77474	0.000160177	0.00323455	XLOC_036219|TM1_G0000010186	XLOC_036219	nt_db_hit~PREDICTED: Maylandia zebra uncharacterized LOC101472047 (LOC101472047) mRNA
TM1_G0000011687	782.025	1.20336	0.318866	3.77385	0.000160745	0.0032438	XLOC_016665|TM1_G0000011687	XLOC_016665	homeobox protein Meis1
TM1_G0000011757	128.791	0.653098	0.173089	3.77318	0.000161179	0.00325032	XLOC_002743|TM1_G0000011757	XLOC_002743	zinc finger protein 3-like
TM1_G0000001652	194.567	-0.807319	0.21399	-3.77269	0.000161494	0.00325447	XLOC_011082|TM1_G0000001652	XLOC_011082	NF-kappa-B inhibitor-interacting Ras-like protein 2
TM1_G0000020276	454.258	0.435958	0.115608	3.77099	0.000162604	0.00327459	XLOC_013841|TM1_G0000020276	XLOC_013841	protein phosphatase 1F-like
TM1_G0000019039	1210.52	-0.908962	0.241067	-3.77058	0.000162866	0.00327764	XLOC_008743|TM1_G0000019039	XLOC_008743	EF-hand domain-containing protein D2-like
TM1_G0000016518	223.422	-1.30591	0.34637	-3.77027	0.00016307	0.00327952	XLOC_012597|TM1_G0000016518	XLOC_012597	L-2-hydroxyglutarate dehydrogenase mitochondrial
TM1_G0000013228	127.447	0.831136	0.220585	3.76787	0.000164648	0.00330899	XLOC_034341|TM1_G0000013228	XLOC_034341	interferon alpha/beta receptor 2-like
TM1_G0000007890	529.234	-1.40503	0.372983	-3.76699	0.000165225	0.00331593	XLOC_030504|TM1_G0000007890	XLOC_030504	zinc finger protein GLIS1-like isoform
TM1_G0000009748	381.669	-0.582571	0.154658	-3.76683	0.00016533	0.00331593	XLOC_006236|TM1_G0000009748	XLOC_006236	glucose-induced degradation protein 8 homolog
TM1_G0000011808	10.0196	4.48429	1.19046	3.76684	0.000165324	0.00331593	XLOC_002719|TM1_G0000011808	XLOC_002719	perforin-1-like
TM1_G0000019397	221.378	-0.66762	0.177292	-3.76565	0.000166116	0.00332942	XLOC_024644|TM1_G0000019397	XLOC_024644	aprataxin and PNK-like factor isoform
TM1_G0000030115	14.955	7.29859	1.93882	3.76444	0.000166921	0.00334328	XLOC_023575|TM1_G0000030115	XLOC_023575	nt_db_hit~PREDICTED: Pundamilia nyererei DnaJ (Hsp40) homolog subfamily A member 2 (dnaja2) mRNA
TM1_G0000026469	2.82372	-5.37138	1.427	-3.76412	0.00016714	0.0033454	XLOC_021862|TM1_G0000026469	XLOC_021862	uncharacterized protein LOC102214915
TM1_G0000006751	845.666	-0.703601	0.18697	-3.76317	0.00016777	0.00335575	XLOC_000836|TM1_G0000006751	XLOC_000836	protein kinase C delta type-like
TM1_G0000013122	4.57563	-5.02476	1.33573	-3.76181	0.00016869	0.00337185	XLOC_038606|TM1_G0000013122	XLOC_038606	chloride channel CLIC-like protein 1
TM1_G0000033714	839.62	-0.699312	0.185968	-3.76039	0.00016965	0.00338874	XLOC_037916|TM1_G0000033714	XLOC_037916	nt_db_hit~PREDICTED: Maylandia zebra ring finger protein 115 (rnf115) mRNA
TM1_G0000014842	1871.59	-0.321242	0.0854561	-3.75914	0.000170496	0.00340334	XLOC_039701|TM1_G0000014842	XLOC_039701	ADP-ribosylation factor GTPase-activating protein 3
TM1_G0000011007	4416.54	-0.720991	0.191826	-3.75857	0.00017089	0.0034089	XLOC_037493|TM1_G0000011007	XLOC_037493	cathepsin L-like
TM1_G0000015870	608.97	-0.535457	0.142485	-3.75799	0.000171282	0.00341442	XLOC_003838|TM1_G0000015870	XLOC_003838	serine/threonine-protein kinase PINK1 mitochondrial
TM1_G0000009395	553.847	1.15658	0.30783	3.7572	0.000171823	0.0034229	XLOC_038858|TM1_G0000009395	XLOC_038858	NUAK family SNF1-like kinase 1
TM1_G0000030353	1576.89	-1.36702	0.363923	-3.75636	0.000172402	0.00342981	XLOC_028616|TM1_G0000030353	XLOC_028616	mothers against decapentaplegic homolog 3 isoform
TM1_G0000029600	1161.92	-0.558667	0.148746	-3.75585	0.000172753	0.00343447	XLOC_027655|TM1_G0000029600	XLOC_027655	CCR4-NOT transcription complex subunit 2 isoform
TM1_G0000009308	340.671	-1.184	0.315268	-3.75553	0.000172973	0.00343653	XLOC_002398|TM1_G0000009308	XLOC_002398	multidrug resistance protein 1 isoform
TM1_G0000037409	458.167	1.6515	0.439853	3.75467	0.00017357	0.00344376	XLOC_038344|TM1_G0000037409	XLOC_038344	uncharacterized protein C8orf4 homolog
TM1_G0000001899	76.8206	-1.60286	0.427052	-3.75331	0.000174515	0.00346019	XLOC_025961|TM1_G0000001899	XLOC_025961	proton-coupled folate transporter isoform
TM1_G0000018792	6.68264	4.05998	1.08176	3.75312	0.00017465	0.00346053	XLOC_018427|TM1_G0000018792	XLOC_018427	nt_db_hit~PREDICTED: Oreochromis niloticus uncharacterized LOC109203899 (LOC109203899) ncRNA
TM1_G0000003812	25.7924	1.95876	0.521981	3.75255	0.000175044	0.00346601	XLOC_029509|TM1_G0000003812	XLOC_029509	nectin-3-like isoform
TM1_G0000032020	16.9394	2.62561	0.699728	3.75233	0.000175196	0.0034667	XLOC_036282|TM1_G0000032020	XLOC_036282	parent_location~scaffold_712 133874 134180 -
TM1_G0000004413	814.333	3.06747	0.818015	3.7499	0.000176909	0.00349824	XLOC_040149|TM1_G0000004413	XLOC_040149	probable nuclear hormone receptor HR38
TM1_G0000006983	2.08988	-4.124	1.09989	-3.74947	0.000177211	0.00350188	XLOC_039922|TM1_G0000006983	XLOC_039922	lysosome-associated membrane glycoprotein 5-like
TM1_G0000025763	843.44	-0.553575	0.147649	-3.74926	0.000177355	0.00350238	XLOC_027119|TM1_G0000025763	XLOC_027119	WD repeat-containing protein 26
TM1_G0000026139	4085.95	-0.512916	0.136814	-3.74901	0.000177536	0.0035036	XLOC_021221|TM1_G0000026139	XLOC_021221	bax inhibitor 1 isoform
TM1_G0000005427	7.55008	5.73964	1.53161	3.74746	0.000178634	0.00352293	XLOC_026042|TM1_G0000005427	XLOC_026042	uncharacterized protein LOC102305789 isoform
TM1_G0000012794	501.474	-1.05229	0.280884	-3.74634	0.000179432	0.00353629	XLOC_013982|TM1_G0000012794	XLOC_013982	LIM domain kinase 2 isoform
TM1_G0000034110	6.66615	-4.83853	1.29164	-3.74603	0.000179657	0.00353837	XLOC_036933|TM1_G0000034110	XLOC_036933	very low-density lipoprotein receptor isoform
TM1_G0000030437	355.562	-0.848901	0.22664	-3.74559	0.000179967	0.00354212	XLOC_032128|TM1_G0000030437	XLOC_032128	folate transporter 1
TM1_G0000023623	136.621	1.16895	0.312269	3.74341	0.00018154	0.00357069	XLOC_025568|TM1_G0000023623	XLOC_025568	coiled-coil domain-containing protein 85A-like
TM1_G0000034718	1024.83	2.26188	0.604388	3.74243	0.000182249	0.00358226	XLOC_037113|TM1_G0000034718	XLOC_037113	plasminogen activator inhibitor 1
TM1_G0000037512	11.2944	-1.86477	0.498322	-3.7421	0.000182487	0.00358453	XLOC_033249|TM1_G0000037512	XLOC_033249	parent_location~scaffold_596 180714 185060 +
TM1_G0000003330	421.668	0.67976	0.181684	3.74145	0.000182964	0.00359152	XLOC_014338|TM1_G0000003330	XLOC_014338	hyccin isoform
TM1_G0000026659	199.231	-1.53896	0.411397	-3.74082	0.000183417	0.00359803	XLOC_023667|TM1_G0000026659	XLOC_023667	condensin-2 complex subunit D3
TM1_G0000025656	888.332	-1.12362	0.300397	-3.74044	0.000183699	0.00359877	XLOC_016776|TM1_G0000025656	XLOC_016776	pyridoxal kinase-like
TM1_G0000002799	98.1553	0.908052	0.242822	3.73958	0.000184328	0.00360869	XLOC_002266|TM1_G0000002799	XLOC_002266	cdc42 effector protein 4-like
TM1_G0000005471	215.696	-0.736324	0.196928	-3.73905	0.000184718	0.00361153	XLOC_026120|TM1_G0000005471	XLOC_026120	ER degradation-enhancing alpha-mannosidase-like protein 1
TM1_G0000034973	56.5225	3.93667	1.05284	3.73911	0.000184674	0.00361153	XLOC_036593|TM1_G0000034973	XLOC_036593	nt_db_hit~PREDICTED: Haplochromis burtoni uncharacterized LOC102298202 (LOC102298202) ncRNA
TM1_G0000028842	247.383	-0.589818	0.157756	-3.7388	0.0001849	0.00361271	XLOC_029300|TM1_G0000028842	XLOC_029300	ubiquitin-conjugating enzyme E2 J1
TM1_G0000007237	86.2366	0.666065	0.178158	3.73862	0.000185035	0.00361295	XLOC_037013|TM1_G0000007237	XLOC_037013	CCR4-NOT transcription complex subunit 8
TM1_G0000012779	151.193	-1.31564	0.351958	-3.73808	0.000185434	0.00361835	XLOC_013945|TM1_G0000012779	XLOC_013945	coiled-coil domain-containing protein 117 isoform
TM1_G0000020681	127.329	0.455706	0.121979	3.73594	0.000187019	0.00364687	XLOC_014058|TM1_G0000020681	XLOC_014058	PH domain leucine-rich repeat protein phosphatase 1-like
TM1_G0000030083	2951.9	-1.97	0.527417	-3.73519	0.000187575	0.00365529	XLOC_031909|TM1_G0000030083	XLOC_031909	thyrotroph embryonic factor-like isoform
TM1_G0000010240	251.491	-1.57613	0.421987	-3.73502	0.000187704	0.0036554	XLOC_036236|TM1_G0000010240	XLOC_036236	sodium- and chloride-dependent GABA transporter 2-like isoform
TM1_G0000007725	2791.17	-1.08031	0.289349	-3.73358	0.000188781	0.00367395	XLOC_008103|TM1_G0000007725	XLOC_008103	transient receptor potential cation channel subfamily M member 4-like
TM1_G0000006253	192.449	-0.832335	0.222958	-3.73314	0.000189109	0.00367548	XLOC_027389|TM1_G0000006253	XLOC_027389	activating transcription factor 7-interacting protein 2
TM1_G0000025194	29.7957	-3.67618	0.984699	-3.7333	0.000188985	0.00367548	XLOC_015367|TM1_G0000025194	XLOC_015367	major histocompatibility complex class I-related gene protein-like
TM1_G0000032413	2881.7	-0.662711	0.177549	-3.73255	0.000189551	0.00368165	XLOC_028955|TM1_G0000032413	XLOC_028955	c(go_terms~GO:0000785, GO:0005634, GO:0031492)
TM1_G0000001061	224.296	1.02537	0.274832	3.73091	0.000190786	0.00370187	XLOC_023458|TM1_G0000001061	XLOC_023458	uncharacterized protein C15orf52 homolog isoform
TM1_G0000010843	53.2011	-0.619264	0.165985	-3.73084	0.000190843	0.00370187	XLOC_031048|TM1_G0000010843	XLOC_031048	F-box only protein 2-like
TM1_G0000032343	549.974	0.506543	0.135819	3.72955	0.000191819	0.00371838	XLOC_033680|TM1_G0000032343	XLOC_033680	protein FAM122A-like
TM1_G0000028107	23.2728	-3.87128	1.0383	-3.72847	0.000192645	0.00373193	XLOC_019161|TM1_G0000028107	XLOC_019161	matrix metalloproteinase-24 isoform
TM1_G0000001090	260.474	-0.626977	0.168188	-3.72784	0.000193128	0.00373882	XLOC_008162|TM1_G0000001090	XLOC_008162	receptor-interacting serine/threonine-protein kinase 1 isoform
TM1_G0000016210	19.9691	2.43811	0.654104	3.7274	0.000193468	0.00374295	XLOC_017799|TM1_G0000016210	XLOC_017799	protein TANC1-like
TM1_G0000014905	264.299	1.20521	0.323394	3.72677	0.000193949	0.00374981	XLOC_024410|TM1_G0000014905	XLOC_024410	zinc finger SWIM domain-containing protein 6
TM1_G0000027678	207.054	1.64903	0.442588	3.72587	0.000194641	0.00376072	XLOC_018240|TM1_G0000027678	XLOC_018240	growth arrest and DNA damage-inducible protein GADD45 alpha
TM1_G0000011334	538.818	-0.739208	0.198417	-3.72554	0.000194901	0.00376329	XLOC_040414|TM1_G0000011334	XLOC_040414	nt_db_hit~PREDICTED: Neolamprologus brichardi pantothenate kinase 4-like (LOC102786511) mRNA
TM1_G0000004411	149.246	1.885	0.506095	3.72459	0.000195634	0.00377374	XLOC_040083|TM1_G0000004411	XLOC_040083	NGFI-A-binding protein 2 isoform
TM1_G0000014460	46.3691	-0.789849	0.212094	-3.72406	0.000196043	0.00377374	XLOC_040030|TM1_G0000014460	XLOC_040030	zinc finger matrin-type protein 1-like
TM1_G0000022661	871.475	1.29435	0.34758	3.72388	0.000196181	0.00377374	XLOC_003015|TM1_G0000022661	XLOC_003015	S-adenosylmethionine decarboxylase proenzyme
TM1_G0000031311	1645.92	-1.60791	0.431787	-3.72385	0.000196209	0.00377374	XLOC_033984|TM1_G0000031311	XLOC_033984	platelet binding protein GspB-like
TM1_G0000031566	673.831	-1.81143	0.48639	-3.72425	0.0001959	0.00377374	XLOC_025101|TM1_G0000031566	XLOC_025101	methylcytosine dioxygenase TET3 isoform
TM1_G0000035860	52.0519	-1.39553	0.374738	-3.72401	0.00019608	0.00377374	XLOC_039477|TM1_G0000035860	XLOC_039477	protein NLRC3-like
TM1_G0000001769	1062.73	1.02074	0.274161	3.72314	0.00019676	0.0037781	XLOC_011222|TM1_G0000001769	XLOC_011222	KN motif and ankyrin repeat domain-containing protein 2
TM1_G0000002191	235.519	-0.676478	0.1817	-3.72305	0.000196832	0.0037781	XLOC_005723|TM1_G0000002191	XLOC_005723	poly(ADP-ribose) glycohydrolase-like isoform
TM1_G0000010088	465.436	-0.482155	0.129511	-3.7229	0.000196948	0.0037781	XLOC_036551|TM1_G0000010088	XLOC_036551	protein YIPF1
TM1_G0000018538	1633.97	-1.45325	0.390311	-3.72331	0.00019663	0.0037781	XLOC_025692|TM1_G0000018538	XLOC_025692	LON peptidase N-terminal domain and RING finger protein 2-like
TM1_G0000014045	878.448	0.596735	0.16036	3.72121	0.000198268	0.00379623	XLOC_015287|TM1_G0000014045	XLOC_015287	kinesin-like protein KIF1B-like isoform
TM1_G0000028428	224.965	-0.961404	0.258359	-3.7212	0.000198279	0.00379623	XLOC_016698|TM1_G0000028428	XLOC_016698	F-box/LRR-repeat protein 4
TM1_G0000038933	6.61255	-2.881	0.774157	-3.72146	0.000198073	0.00379623	XLOC_024091|TM1_G0000038933	XLOC_024091	ribonuclease inhibitor-like
TM1_G0000004867	1898	0.814102	0.218875	3.71948	0.000199635	0.00381485	XLOC_037294|TM1_G0000004867	XLOC_037294	latent-transforming growth factor beta-binding protein 3 isoform
TM1_G0000006497	24.4132	2.61286	0.70248	3.71947	0.000199639	0.00381485	XLOC_001660|TM1_G0000006497	XLOC_001660	arrestin domain-containing protein 3-like
TM1_G0000033751	348.681	-1.25542	0.337574	-3.71895	0.000200053	0.00381781	XLOC_034259|TM1_G0000033751	XLOC_034259	parent_location~scaffold_628 44396 48066 -
TM1_G0000017214	1318.49	1.2966	0.348728	3.71808	0.000200744	0.00382853	XLOC_008925|TM1_G0000017214	XLOC_008925	paired mesoderm homeobox protein 1 isoform
TM1_G0000011479	272.24	1.24139	0.333977	3.71699	0.000201612	0.00384261	XLOC_035124|TM1_G0000011479	XLOC_035124	uncharacterized protein LOC102288761 isoform
TM1_G0000015401	9.12693	-1.31205	0.353024	-3.7166	0.000201922	0.00384603	XLOC_010381|TM1_G0000015401	XLOC_010381	lysosomal alpha-glucosidase
TM1_G0000025788	7.77179	-2.56482	0.690241	-3.71583	0.000202539	0.00385529	XLOC_010619|TM1_G0000025788	XLOC_010619	potassium voltage-gated channel subfamily KQT member 3
TM1_G0000012689	167.42	-1.89476	0.510134	-3.71423	0.000203821	0.0038772	XLOC_035940|TM1_G0000012689	XLOC_035940	solute carrier family 23 member 1-like
TM1_G0000004770	6796.03	-1.11643	0.300603	-3.71397	0.000204031	0.0038787	XLOC_039608|TM1_G0000004770	XLOC_039608	myoferlin-like isoform
TM1_G0000003801	185.244	-0.927829	0.249892	-3.71292	0.000204878	0.00389229	XLOC_029601|TM1_G0000003801	XLOC_029601	ras-related protein Rab-20
TM1_G0000016608	227.768	-0.678155	0.182676	-3.71234	0.000205356	0.00389886	XLOC_039279|TM1_G0000016608	XLOC_039279	TBC1 domain family member 22A isoform
TM1_G0000002165	1825.03	-0.881975	0.237607	-3.71191	0.000205699	0.00390035	XLOC_005793|TM1_G0000002165	XLOC_005793	dedicator of cytokinesis protein 1 isoform
TM1_G0000013422	286.992	1.2338	0.332384	3.71198	0.000205643	0.00390035	XLOC_011948|TM1_G0000013422	XLOC_011948	poly(rC)-binding protein 3-like
TM1_G0000004742	274.505	-1.68795	0.454781	-3.71156	0.000205989	0.00390335	XLOC_039532|TM1_G0000004742	XLOC_039532	DNA topoisomerase 2-alpha-like isoform
TM1_G0000018299	331.401	-0.917868	0.247372	-3.71047	0.000206871	0.00391754	XLOC_019243|TM1_G0000018299	XLOC_019243	tRNA-splicing endonuclease subunit Sen54
TM1_G0000009231	73.1444	-2.1637	0.58323	-3.70986	0.000207373	0.00391951	XLOC_015959|TM1_G0000009231	XLOC_015959	poly
TM1_G0000020189	332.061	0.937186	0.252604	3.7101	0.000207178	0.00391951	XLOC_021297|TM1_G0000020189	XLOC_021297	parent_location~scaffold_314 516441 756320 +
TM1_G0000027393	20.6291	-3.03682	0.818547	-3.71001	0.00020725	0.00391951	XLOC_019623|TM1_G0000027393	XLOC_019623	acidic amino acid decarboxylase GADL1-like
TM1_G0000008530	1027.67	-0.753911	0.203275	-3.70882	0.000208226	0.00393311	XLOC_026644|TM1_G0000008530	XLOC_026644	ADP-ribosylation factor 1
TM1_G0000010832	1.92303	-3.29797	0.889275	-3.70861	0.000208404	0.00393395	XLOC_031042|TM1_G0000010832	XLOC_031042	ethanolamine kinase 2
TM1_G0000000193	97.5859	-1.617	0.436074	-3.70809	0.000208832	0.003937	XLOC_000308|TM1_G0000000193	XLOC_000308	HSPB1-associated protein 1
TM1_G0000034411	2.74174	5.31462	1.43323	3.70816	0.000208773	0.003937	XLOC_027359|TM1_G0000034411	XLOC_027359	nt_db_hit~Cheilochromis euchilus voucher C. Darrin Hulsey:4812 ultra conserved element locus uce-575 genomic sequence
TM1_G0000028793	543.217	1.39299	0.375713	3.70761	0.000209228	0.00394194	XLOC_025041|TM1_G0000028793	XLOC_025041	regulator of cell cycle RGCC
TM1_G0000022288	198.166	0.747739	0.201769	3.70591	0.000210634	0.00396592	XLOC_006439|TM1_G0000022288	XLOC_006439	ubiquitin-conjugating enzyme E2 B
TM1_G0000001227	363.472	1.07261	0.289576	3.70406	0.000212178	0.00399244	XLOC_008230|TM1_G0000001227	XLOC_008230	dehydrogenase/reductase SDR family member 12-like
TM1_G0000030879	27.2438	-6.32459	1.70841	-3.70203	0.000213881	0.00402191	XLOC_022515|TM1_G0000030879	XLOC_022515	uncharacterized protein LOC106098001
TM1_G0000001552	46.371	1.14	0.308178	3.69918	0.000216299	0.0040622	XLOC_025016|TM1_G0000001552	XLOC_025016	uncharacterized protein C1orf106 homolog
TM1_G0000006574	312.123	-0.551665	0.149132	-3.69918	0.000216295	0.0040622	XLOC_001630|TM1_G0000006574	XLOC_001630	ubiquitin-protein ligase E3B
TM1_G0000027323	5.13749	-3.24279	0.876733	-3.69872	0.000216685	0.00406688	XLOC_009735|TM1_G0000027323	XLOC_009735	E3 ubiquitin-protein ligase CBL-like
TM1_G0000018973	341.694	-0.553615	0.149698	-3.69821	0.000217122	0.00407248	XLOC_033160|TM1_G0000018973	XLOC_033160	protein asunder homolog
TM1_G0000027102	1002.54	-1.41869	0.383668	-3.69769	0.000217569	0.00407829	XLOC_027759|TM1_G0000027102	XLOC_027759	pleckstrin homology-like domain family B member 3
TM1_G0000003592	315.092	-0.732258	0.198049	-3.69736	0.000217851	0.00408098	XLOC_037743|TM1_G0000003592	XLOC_037743	nuclear receptor-binding protein-like
TM1_G0000023015	124.254	-1.37916	0.373098	-3.69652	0.000218578	0.004092	XLOC_040300|TM1_G0000023015	XLOC_040300	glucokinase regulatory protein isoform
TM1_G0000038197	5.92048	-3.13815	0.849094	-3.69589	0.000219122	0.00409958	XLOC_011904|TM1_G0000038197	XLOC_011904	probable carboxypeptidase PM20D1.2
TM1_G0000031143	21.4636	2.44293	0.661059	3.69548	0.000219469	0.00410347	XLOC_020734|TM1_G0000031143	XLOC_020734	parent_location~scaffold_306 954863 971434 -
TM1_G0000005754	61.6536	1.9881	0.538125	3.69448	0.000220333	0.00411526	XLOC_035365|TM1_G0000005754	XLOC_035365	isthmin-2
TM1_G0000027984	42.9834	1.70848	0.462447	3.69443	0.000220378	0.00411526	XLOC_019584|TM1_G0000027984	XLOC_019584	fasciculation and elongation protein zeta-1
TM1_G0000010101	6041.6	-1.79437	0.485743	-3.69408	0.000220681	0.00411832	XLOC_036511|TM1_G0000010101	XLOC_036511	c-C motif chemokine 25-like
TM1_G0000005747	2331.54	1.28819	0.348753	3.6937	0.000221012	0.00412187	XLOC_035363|TM1_G0000005747	XLOC_035363	B-cell lymphoma/leukemia 11B-like isoform
TM1_G0000020528	649.148	1.04532	0.28303	3.69333	0.000221333	0.00412526	XLOC_024796|TM1_G0000020528	XLOC_024796	leucine zipper putative tumor suppressor 2 homolog
TM1_G0000017257	294.192	-0.838386	0.227113	-3.69149	0.00022294	0.00414998	XLOC_011714|TM1_G0000017257	XLOC_011714	zinc finger FYVE domain-containing protein 1-like isoform
TM1_G0000023404	1194.2	0.688803	0.186641	3.69053	0.000223788	0.00416313	XLOC_021466|TM1_G0000023404	XLOC_021466	medium-chain specific acyl-CoA dehydrogenase mitochondrial
TM1_G0000004221	244.636	1.11086	0.301062	3.68981	0.000224421	0.00416966	XLOC_020175|TM1_G0000004221	XLOC_020175	mineralocorticoid receptor
TM1_G0000000683	287.894	1.51371	0.410292	3.68936	0.000224823	0.00417449	XLOC_012161|TM1_G0000000683	XLOC_012161	protocadherin-19 isoform
TM1_G0000039262	132.128	1.49323	0.404757	3.6892	0.000224965	0.0041745	XLOC_016757|TM1_G0000039262	XLOC_016757	nt_db_hit~PREDICTED: Haplochromis burtoni cadherin-6-like (LOC102288781) mRNA
TM1_G0000005363	137.756	0.901175	0.244372	3.68772	0.00022627	0.00419608	XLOC_027968|TM1_G0000005363	XLOC_027968	neurotrophin-3-like
TM1_G0000003445	3675.03	-1.36295	0.369679	-3.68686	0.000227034	0.00420497	XLOC_014296|TM1_G0000003445	XLOC_014296	protein FAM83H isoform
TM1_G0000005941	83.4271	1.48573	0.402972	3.68692	0.000226984	0.00420497	XLOC_035792|TM1_G0000005941	XLOC_035792	parent_location~scaffold_7 4453283 4481026 +
TM1_G0000006222	2805.56	-1.83724	0.498558	-3.68512	0.000228596	0.0042286	XLOC_001350|TM1_G0000006222	XLOC_001350	uncharacterized protein LOC102307522
TM1_G0000009911	772.78	1.08651	0.294828	3.68522	0.000228508	0.0042286	XLOC_032896|TM1_G0000009911	XLOC_032896	ras-related protein Rab-27B-like isoform
TM1_G0000011415	406.26	0.80264	0.217825	3.68479	0.000228892	0.00422877	XLOC_003736|TM1_G0000011415	XLOC_003736	protein ENL isoform
TM1_G0000027226	1195.38	0.811333	0.220178	3.6849	0.000228788	0.00422877	XLOC_028136|TM1_G0000027226	XLOC_028136	polycystin-2 isoform
TM1_G0000014289	733.943	-0.997079	0.270657	-3.68393	0.000229669	0.00423782	XLOC_012324|TM1_G0000014289	XLOC_012324	TNF receptor-associated factor 2-like isoform
TM1_G0000035601	4.30849	-5.638	1.53042	-3.68396	0.000229636	0.00423782	XLOC_040055|TM1_G0000035601	XLOC_040055	parent_location~scaffold_954 5360 60294 -
TM1_G0000006317	353.597	-0.992716	0.269496	-3.68361	0.000229955	0.00423865	XLOC_027424|TM1_G0000006317	XLOC_027424	SPRY domain-containing SOCS box protein 3
TM1_G0000024615	14.2689	3.83916	1.04226	3.6835	0.000230053	0.00423865	XLOC_017501|TM1_G0000024615	XLOC_017501	15-hydroxyprostaglandin dehydrogenase
TM1_G0000034692	41.1212	-1.26716	0.34402	-3.6834	0.000230145	0.00423865	XLOC_039798|TM1_G0000034692	XLOC_039798	RING finger protein 175
TM1_G0000028817	644.145	1.37747	0.374032	3.68275	0.00023073	0.00424678	XLOC_016732|TM1_G0000028817	XLOC_016732	ephrin type-B receptor 3 isoform
TM1_G0000006455	182.042	2.40736	0.653916	3.68146	0.000231902	0.00426571	XLOC_033607|TM1_G0000006455	XLOC_033607	secreted frizzled-related protein 5
TM1_G0000031116	46.5384	2.79041	0.758032	3.68112	0.000232214	0.00426878	XLOC_032485|TM1_G0000031116	XLOC_032485	MAP7 domain-containing protein 2 isoform
TM1_G0000025586	1314.33	2.39443	0.650705	3.67974	0.000233468	0.00428916	XLOC_003533|TM1_G0000025586	XLOC_003533	fish-egg lectin-like
TM1_G0000013650	4.88413	4.59127	1.24786	3.67931	0.000233862	0.00429372	XLOC_034124|TM1_G0000013650	XLOC_034124	neuron navigator 2 isoform
TM1_G0000020871	9.72128	-4.88795	1.32861	-3.679	0.000234152	0.00429637	XLOC_009688|TM1_G0000020871	XLOC_009688	uncharacterized protein LOC102077500 isoform
TM1_G0000004815	309.88	-1.0306	0.280152	-3.67872	0.000234411	0.00429845	XLOC_039569|TM1_G0000004815	XLOC_039569	glucose-induced degradation protein 4 homolog
TM1_G0000002346	392.611	-1.47129	0.400049	-3.67777	0.000235283	0.00430642	XLOC_027094|TM1_G0000002346	XLOC_027094	glutathione S-transferase omega-1-like
TM1_G0000014472	3.43196	6.07471	1.65161	3.67805	0.000235021	0.00430642	XLOC_039989|TM1_G0000014472	XLOC_039989	zinc finger and BTB domain-containing protein 49-like isoform
TM1_G0000020654	572.964	-0.557554	0.151597	-3.67788	0.000235179	0.00430642	XLOC_014019|TM1_G0000020654	XLOC_014019	exocyst complex component 2 isoform
TM1_G0000022456	185.465	-1.53323	0.416963	-3.67715	0.000235857	0.00431425	XLOC_002603|TM1_G0000022456	XLOC_002603	P2Y purinoceptor 6 isoform
TM1_G0000000720	138.95	-0.850448	0.231311	-3.67665	0.00023632	0.00432005	XLOC_006994|TM1_G0000000720	XLOC_006994	parent_location~scaffold_15 488613 496632 -
TM1_G0000002208	1284.59	-0.530099	0.144272	-3.6743	0.000238507	0.00435733	XLOC_005727|TM1_G0000002208	XLOC_005727	protein transport protein Sec31B
TM1_G0000001015	7602.15	2.28552	0.622138	3.67365	0.000239114	0.00436571	XLOC_023441|TM1_G0000001015	XLOC_023441	thrombospondin-1-like
TM1_G0000023809	1342.01	-0.794997	0.216436	-3.67312	0.000239608	0.00437203	XLOC_013029|TM1_G0000023809	XLOC_013029	DENN domain-containing protein 1A isoform
TM1_G0000003660	8599.59	-0.898075	0.244557	-3.67226	0.000240415	0.00438134	XLOC_037696|TM1_G0000003660	XLOC_037696	coactosin-like protein
TM1_G0000015242	1517.81	0.76546	0.208524	3.67085	0.000241747	0.00440018	XLOC_010520|TM1_G0000015242	XLOC_010520	stress-associated endoplasmic reticulum protein 1
TM1_G0000005599	825.112	0.831743	0.226662	3.66954	0.000242989	0.00441858	XLOC_002851|TM1_G0000005599	XLOC_002851	atrophin-1
TM1_G0000015142	932.584	-1.00738	0.274529	-3.66947	0.000243057	0.00441858	XLOC_030805|TM1_G0000015142	XLOC_030805	nt_db_hit~PREDICTED: Maylandia zebra protein NLRC3-like (LOC101474121) mRNA
TM1_G0000015173	4.25947	7.02029	1.91354	3.66874	0.000243746	0.00442838	XLOC_010442|TM1_G0000015173	XLOC_010442	probable G-protein coupled receptor 139
TM1_G0000019100	118.045	-0.977418	0.26652	-3.66733	0.000245096	0.00445016	XLOC_016526|TM1_G0000019100	XLOC_016526	WW domain-binding protein 2
TM1_G0000024996	357.284	1.92254	0.524297	3.66688	0.000245525	0.00445521	XLOC_028840|TM1_G0000024996	XLOC_028840	uncharacterized protein LOC100694020
TM1_G0000022933	5233.19	-0.958289	0.261366	-3.66646	0.000245932	0.00445985	XLOC_017653|TM1_G0000022933	XLOC_017653	fibrillin-1 isoform
TM1_G0000015549	2.84193	3.99842	1.09074	3.66579	0.00024658	0.00446887	XLOC_033810|TM1_G0000015549	XLOC_033810	unnamed protein product
TM1_G0000008171	31.3771	3.0622	0.835826	3.66368	0.000248618	0.00449752	XLOC_031340|TM1_G0000008171	XLOC_031340	melatonin receptor type 1B
TM1_G0000010360	531.356	0.712509	0.194475	3.66375	0.000248549	0.00449752	XLOC_005860|TM1_G0000010360	XLOC_005860	abl interactor 1 isoform
TM1_G0000033667	87.5641	-1.25488	0.342512	-3.66375	0.000248547	0.00449752	XLOC_034460|TM1_G0000033667	XLOC_034460	von Willebrand factor A domain-containing protein 7-like isoform
TM1_G0000025100	51.2613	1.55251	0.423844	3.66293	0.000249342	0.00450785	XLOC_021119|TM1_G0000025100	XLOC_021119	nt_db_hit~PREDICTED: Pundamilia nyererei InaF-motif containing 1 (inafm1) mRNA
TM1_G0000012958	1260.66	-1.16776	0.318839	-3.66255	0.000249722	0.00451195	XLOC_036848|TM1_G0000012958	XLOC_036848	muscleblind-like protein 1 isoform
TM1_G0000008133	633.282	0.614245	0.167731	3.66208	0.000250178	0.00451744	XLOC_021659|TM1_G0000008133	XLOC_021659	histone H2A
TM1_G0000032037	11.8447	2.14876	0.586828	3.66166	0.000250589	0.00452209	XLOC_026965|TM1_G0000032037	XLOC_026965	Hemicentin-1
TM1_G0000000290	2.39728	5.31663	1.4523	3.66083	0.000251395	0.00453387	XLOC_000361|TM1_G0000000290	XLOC_000361	LOW QUALITY PROTEIN: RNA-directed DNA polymerase from mobile element jockey-like
TM1_G0000020097	6339.05	-1.05362	0.287833	-3.66052	0.000251706	0.0045367	XLOC_002056|TM1_G0000020097	XLOC_002056	integrin alpha-V
TM1_G0000012553	154.095	-1.13573	0.310362	-3.65937	0.000252839	0.00455156	XLOC_004442|TM1_G0000012553	XLOC_004442	tripartite motif-containing protein 2 isoform
TM1_G0000032197	11.4852	-2.11421	0.57798	-3.65793	0.000254264	0.00457443	XLOC_023072|TM1_G0000032197	XLOC_023072	uncharacterized protein LOC101482465
TM1_G0000032412	531.021	-1.3299	0.363749	-3.6561	0.000256084	0.00460437	XLOC_028954|TM1_G0000032412	XLOC_028954	unnamed protein product
TM1_G0000012912	348.218	-1.47669	0.403983	-3.65534	0.000256845	0.00461524	XLOC_007171|TM1_G0000012912	XLOC_007171	DENN domain-containing protein 3
TM1_G0000025417	26.3088	4.73189	1.29463	3.655	0.000257177	0.0046184	XLOC_029815|TM1_G0000025417	XLOC_029815	high choriolytic enzyme 1-like
TM1_G0000026172	128.589	-3.16907	0.867331	-3.65382	0.000258367	0.00463694	XLOC_021207|TM1_G0000026172	XLOC_021207	deleted in malignant brain tumors 1 protein
TM1_G0000020382	239.29	0.617524	0.169031	3.65331	0.000258877	0.00464326	XLOC_018374|TM1_G0000020382	XLOC_018374	ras-related protein Rab-4B isoform
TM1_G0000029323	702.451	0.48285	0.132187	3.65277	0.000259422	0.00465023	XLOC_026755|TM1_G0000029323	XLOC_026755	DENN domain-containing protein 5A isoform
TM1_G0000003906	343.116	-0.847738	0.232165	-3.65145	0.000260768	0.00466869	XLOC_009156|TM1_G0000003906	XLOC_009156	parent_location~scaffold_17 2113584 2127010 +
TM1_G0000015253	6.66217	2.06345	0.565105	3.65145	0.000260765	0.00466869	XLOC_007357|TM1_G0000015253	XLOC_007357	nt_db_hit~PREDICTED: Haplochromis burtoni dual adaptor of phosphotyrosine and 3-phosphoinositides (dapp1) mRNA
TM1_G0000012774	647.421	-0.543842	0.148982	-3.65039	0.000261838	0.00468181	XLOC_013944|TM1_G0000012774	XLOC_013944	eukaryotic translation initiation factor 4E-binding protein 2-like
TM1_G0000014233	238.256	1.0008	0.274173	3.65026	0.000261977	0.00468181	XLOC_004344|TM1_G0000014233	XLOC_004344	importin subunit alpha-5
TM1_G0000032397	30.4441	2.00764	0.549977	3.65041	0.000261821	0.00468181	XLOC_030595|TM1_G0000032397	XLOC_030595	monocarboxylate transporter 2
TM1_G0000026324	105.404	-1.07435	0.29436	-3.64979	0.000262459	0.00468759	XLOC_022991|TM1_G0000026324	XLOC_022991	dynactin subunit 1-like isoform
TM1_G0000003172	103.749	1.12288	0.307674	3.6496	0.000262652	0.0046882	XLOC_028261|TM1_G0000003172	XLOC_028261	ras-related protein Rab-34-like isoform
TM1_G0000003547	421.217	-0.408368	0.111919	-3.64877	0.000263501	0.00469767	XLOC_037636|TM1_G0000003547	XLOC_037636	heterogeneous nuclear ribonucleoprotein H
TM1_G0000019807	1562.96	-1.34567	0.368786	-3.64892	0.000263347	0.00469767	XLOC_003410|TM1_G0000019807	XLOC_003410	EH domain-binding protein 1-like protein 1
TM1_G0000014976	2.40754	3.42989	0.940166	3.64818	0.000264108	0.00470512	XLOC_024459|TM1_G0000014976	XLOC_024459	uncharacterized protein LOC106098911
TM1_G0000033866	183.522	1.12417	0.308186	3.6477	0.000264593	0.00470677	XLOC_034414|TM1_G0000033866	XLOC_034414	protein FAM160B1
TM1_G0000014303	582.084	-0.424939	0.116528	-3.64665	0.000265676	0.00472219	XLOC_012438|TM1_G0000014303	XLOC_012438	golgin subfamily A member 2 isoform
TM1_G0000018640	61.653	2.75763	0.756276	3.64633	0.000266013	0.00472532	XLOC_012877|TM1_G0000018640	XLOC_012877	uncharacterized protein LOC102303001
TM1_G0000003638	80.5553	-0.814809	0.223505	-3.6456	0.000266771	0.00473595	XLOC_037766|TM1_G0000003638	XLOC_037766	mixed lineage kinase domain-like protein
TM1_G0000010948	4398.13	0.857685	0.235354	3.64422	0.000268199	0.00475844	XLOC_037515|TM1_G0000010948	XLOC_037515	cyclic AMP-dependent transcription factor ATF-4-like
TM1_G0000015174	1985.79	0.850387	0.23337	3.64394	0.000268492	0.00476077	XLOC_010443|TM1_G0000015174	XLOC_010443	venom prothrombin activator porpharin-D-like
TM1_G0000009573	316.638	-0.759766	0.208559	-3.64293	0.000269556	0.00477678	XLOC_029141|TM1_G0000009573	XLOC_029141	serine/threonine-protein kinase PDIK1L isoform
TM1_G0000000364	25.4664	1.26034	0.34613	3.64123	0.000271344	0.00480557	XLOC_000184|TM1_G0000000364	XLOC_000184	parent_location~scaffold_1 7364732 7367468 +
TM1_G0000030928	119.844	1.40058	0.384694	3.64075	0.000271842	0.0048115	XLOC_037582|TM1_G0000030928	XLOC_037582	E3 ubiquitin-protein ligase RNF115-like
TM1_G0000019712	35.959	-1.94568	0.534835	-3.63791	0.00027486	0.00486201	XLOC_016886|TM1_G0000019712	XLOC_016886	multiple C2 and transmembrane domain-containing protein 1 isoform
TM1_G0000005618	279.131	-0.808014	0.222135	-3.6375	0.0002753	0.00486479	XLOC_002920|TM1_G0000005618	XLOC_002920	lissencephaly-1 homolog A-like isoform
TM1_G0000023172	9.50223	18.2559	5.01887	3.63745	0.000275347	0.00486479	XLOC_017089|TM1_G0000023172	XLOC_017089	uncharacterized protein CXorf57 isoform
TM1_G0000031062	25.1463	2.09216	0.575285	3.63674	0.000276112	0.00487538	XLOC_028096|TM1_G0000031062	XLOC_028096	serine/threonine-protein kinase NIM1 isoform
TM1_G0000034377	6.00576	4.98085	1.3703	3.63485	0.000278142	0.00490245	XLOC_036485|TM1_G0000034377	XLOC_036485	NACHT LRR and PYD domains-containing protein 12-like
TM1_G0000016493	2446.97	-2.7299	0.751089	-3.63459	0.000278424	0.00490448	XLOC_012586|TM1_G0000016493	XLOC_012586	papilin-like
TM1_G0000010930	70.3704	-1.4299	0.393457	-3.6342	0.000278842	0.00490892	XLOC_031159|TM1_G0000010930	XLOC_031159	kinetochore protein Nuf2
TM1_G0000022447	145.735	0.486252	0.133886	3.63185	0.000281398	0.00495096	XLOC_002600|TM1_G0000022447	XLOC_002600	L-aminoadipate-semialdehyde dehydrogenase-phosphopantetheinyl transferase isoform
TM1_G0000024246	3035.38	-0.615016	0.169438	-3.62974	0.000283712	0.0049887	XLOC_022374|TM1_G0000024246	XLOC_022374	adenosylhomocysteinase
TM1_G0000023523	291.912	0.727978	0.200579	3.62938	0.0002841	0.00499033	XLOC_008530|TM1_G0000023523	XLOC_008530	CKLF-like MARVEL transmembrane domain-containing protein 4-like
TM1_G0000024375	371.654	-0.40539	0.111698	-3.62934	0.000284143	0.00499033	XLOC_018776|TM1_G0000024375	XLOC_018776	uncharacterized protein LOC106096603
TM1_G0000001180	587.08	1.39478	0.384578	3.62679	0.00028697	0.00503102	XLOC_008207|TM1_G0000001180	XLOC_008207	serine/threonine-protein kinase PLK3-like
TM1_G0000015674	749.712	-0.621971	0.17149	-3.62686	0.000286892	0.00503102	XLOC_004583|TM1_G0000015674	XLOC_004583	cytochrome c oxidase subunit 7B mitochondrial-like
TM1_G0000023362	10.93	-3.83913	1.05848	-3.62701	0.000286721	0.00503102	XLOC_011621|TM1_G0000023362	XLOC_011621	Purkinje cell protein 4
TM1_G0000031870	373.158	-0.560784	0.154661	-3.62589	0.000287963	0.00504543	XLOC_033660|TM1_G0000031870	XLOC_033660	keratinocyte-associated protein 2 isoform
TM1_G0000000547	572.794	0.868659	0.239593	3.62556	0.000288334	0.00504597	XLOC_012211|TM1_G0000000547	XLOC_012211	syntaxin-5 isoform
TM1_G0000001526	642.771	0.54352	0.149913	3.62556	0.000288336	0.00504597	XLOC_025005|TM1_G0000001526	XLOC_025005	polypeptide N-acetylgalactosaminyltransferase 6-like
TM1_G0000017330	575.096	-0.579975	0.160038	-3.624	0.000290085	0.00507357	XLOC_021922|TM1_G0000017330	XLOC_021922	guanine nucleotide exchange factor for Rab-3A isoform
TM1_G0000023667	65.2184	1.49027	0.411251	3.62375	0.000290362	0.0050754	XLOC_014524|TM1_G0000023667	XLOC_014524	nucleoredoxin isoform
TM1_G0000001373	378.687	-0.442327	0.122074	-3.62344	0.000290712	0.00507552	XLOC_023883|TM1_G0000001373	XLOC_023883	E3 ubiquitin-protein ligase MARCH2
TM1_G0000008780	387.087	-0.652238	0.180019	-3.62315	0.000291033	0.00507552	XLOC_017976|TM1_G0000008780	XLOC_017976	telomeric repeat-binding factor 2-like isoform
TM1_G0000009735	640.155	0.678194	0.187197	3.62288	0.000291337	0.00507552	XLOC_038760|TM1_G0000009735	XLOC_038760	nt_db_hit~PREDICTED: Pundamilia nyererei DnaJ (Hsp40) homolog subfamily A member 1 (dnaja1) mRNA
TM1_G0000011463	435.495	0.988104	0.272724	3.62309	0.000291107	0.00507552	XLOC_035166|TM1_G0000011463	XLOC_035166	homeobox protein Meis2 isoform
TM1_G0000021972	1318.1	1.05877	0.292226	3.62311	0.000291078	0.00507552	XLOC_015784|TM1_G0000021972	XLOC_015784	junctional adhesion molecule B isoform
TM1_G0000030097	370.442	-0.696747	0.192321	-3.62283	0.0002914	0.00507552	XLOC_023567|TM1_G0000030097	XLOC_023567	LOW QUALITY PROTEIN: protein NLRC3-like
TM1_G0000002116	336.263	0.620432	0.171277	3.62239	0.000291893	0.00508111	XLOC_005779|TM1_G0000002116	XLOC_005779	protein kinase C epsilon type
TM1_G0000002384	264.907	0.918392	0.253558	3.62202	0.000292309	0.00508536	XLOC_001948|TM1_G0000002384	XLOC_001948	polycomb complex protein BMI-1
TM1_G0000014637	220.252	-0.480664	0.132727	-3.62146	0.00029295	0.0050935	XLOC_002509|TM1_G0000014637	XLOC_002509	UBAP1-MVB12-associated (UMA)-domain containing protein 1
TM1_G0000016897	679.795	2.27184	0.627357	3.62129	0.000293139	0.00509378	XLOC_015468|TM1_G0000016897	XLOC_015468	uncharacterized protein LOC102303879
TM1_G0000019428	547.677	0.978754	0.270302	3.62097	0.000293499	0.00509704	XLOC_012810|TM1_G0000019428	XLOC_012810	tumor necrosis factor alpha-induced protein 2-like
TM1_G0000021127	76.2284	0.85256	0.235645	3.61798	0.000296908	0.00514716	XLOC_036698|TM1_G0000021127	XLOC_036698	Sjoegren syndrome nuclear autoantigen 1
TM1_G0000009407	1392.59	-0.717501	0.198335	-3.61761	0.000297332	0.00514846	XLOC_038826|TM1_G0000009407	XLOC_038826	twinfilin-1-like
TM1_G0000027380	4.93689	-3.9533	1.09302	-3.61685	0.000298214	0.0051607	XLOC_017611|TM1_G0000027380	XLOC_017611	uncharacterized protein LOC102203385
TM1_G0000005779	1015.48	0.969645	0.268119	3.61647	0.000298651	0.00516524	XLOC_035820|TM1_G0000005779	XLOC_035820	integrin alpha-5-like
TM1_G0000017736	174.868	0.634014	0.175367	3.61535	0.000299945	0.0051846	XLOC_007706|TM1_G0000017736	XLOC_007706	probable palmitoyltransferase ZDHHC16
TM1_G0000014334	2608.58	-1.52927	0.423069	-3.61472	0.000300674	0.0051911	XLOC_012339|TM1_G0000014334	XLOC_012339	nucleus accumbens-associated protein 2-like
TM1_G0000007442	499.326	-0.650557	0.180003	-3.61415	0.000301333	0.00519366	XLOC_022166|TM1_G0000007442	XLOC_022166	uncharacterized protein LOC101481914
TM1_G0000008868	6848.35	-0.762276	0.210915	-3.61414	0.000301349	0.00519366	XLOC_018019|TM1_G0000008868	XLOC_018019	72 kDa type IV collagenase
TM1_G0000033845	1068.39	-0.480702	0.133001	-3.61426	0.000301206	0.00519366	XLOC_031831|TM1_G0000033845	XLOC_031831	signal transducer and activator of transcription 5B-like
TM1_G0000004728	621.013	1.30176	0.360319	3.61281	0.000302896	0.00521629	XLOC_039596|TM1_G0000004728	XLOC_039596	sodium-dependent neutral amino acid transporter B(0)AT2-like
TM1_G0000029962	145.447	1.94269	0.537738	3.61271	0.000303016	0.00521629	XLOC_033886|TM1_G0000029962	XLOC_033886	retinol dehydrogenase 12
TM1_G0000034698	18.5855	2.45759	0.68029	3.61255	0.000303196	0.00521634	XLOC_040446|TM1_G0000034698	XLOC_040446	uncharacterized protein LOC109204800 isoform
TM1_G0000025731	1176.03	0.649027	0.179718	3.61137	0.000304583	0.00523716	XLOC_026490|TM1_G0000025731	XLOC_026490	helicase SRCAP isoform
TM1_G0000003291	1010.88	-1.1281	0.312395	-3.61114	0.000304856	0.00523881	XLOC_014322|TM1_G0000003291	XLOC_014322	sorting nexin-13-like
TM1_G0000032713	161.401	-1.49373	0.413815	-3.60966	0.000306598	0.00526567	XLOC_028913|TM1_G0000032713	XLOC_028913	cholinesterase isoform
TM1_G0000015246	43.6095	3.22776	0.894327	3.60915	0.000307198	0.00527291	XLOC_007352|TM1_G0000015246	XLOC_007352	TRPM8 channel-associated factor homolog
TM1_G0000000985	1906.26	-0.471928	0.13077	-3.60884	0.000307571	0.00527318	XLOC_023333|TM1_G0000000985	XLOC_023333	dihydrolipoyllysine-residue succinyltransferase component of 2-oxoglutarate dehydrogenase complex mitochondrial-like
TM1_G0000007607	770.78	-1.67465	0.464034	-3.6089	0.000307497	0.00527318	XLOC_015174|TM1_G0000007607	XLOC_015174	mitogen-activated protein kinase 5
TM1_G0000003018	477.026	-0.547203	0.151652	-3.60829	0.000308224	0.00527989	XLOC_010226|TM1_G0000003018	XLOC_010226	inhibitor of nuclear factor kappa-B kinase subunit beta-like
TM1_G0000032091	411.852	1.02215	0.283284	3.60821	0.00030832	0.00527989	XLOC_035106|TM1_G0000032091	XLOC_035106	CD9 antigen-like
TM1_G0000020039	1142.13	-1.01123	0.280507	-3.60501	0.000312141	0.00534223	XLOC_020612|TM1_G0000020039	XLOC_020612	chromosomal protein D1-like
TM1_G0000001687	397.848	-0.665519	0.184671	-3.60382	0.00031358	0.00536064	XLOC_011093|TM1_G0000001687	XLOC_011093	protein FAM134C
TM1_G0000036128	402.266	1.90944	0.52983	3.60387	0.000313515	0.00536064	XLOC_001724|TM1_G0000036128	XLOC_001724	NACHT LRR and PYD domains-containing protein 3-like
TM1_G0000002325	733.837	1.22705	0.340534	3.60331	0.000314195	0.00536804	XLOC_027085|TM1_G0000002325	XLOC_027085	transcription factor COE3 isoform
TM1_G0000021917	78.2774	-0.602648	0.167286	-3.6025	0.000315169	0.00538028	XLOC_019019|TM1_G0000021917	XLOC_019019	piggyBac transposable element-derived protein 4-like
TM1_G0000029514	36.5255	-1.20303	0.333951	-3.60241	0.000315276	0.00538028	XLOC_022473|TM1_G0000029514	XLOC_022473	guanosine-3'5'-bis(diphosphate) 3'-pyrophosphohydrolase MESH1
TM1_G0000015016	250.568	-0.957152	0.265719	-3.60212	0.000315632	0.00538225	XLOC_005294|TM1_G0000015016	XLOC_005294	DNA-dependent protein kinase catalytic subunit
TM1_G0000038096	16.8569	-4.88479	1.35613	-3.60202	0.000315756	0.00538225	XLOC_021755|TM1_G0000038096	XLOC_021755	uncharacterized protein LOC103374676
TM1_G0000029465	2.65543	4.86121	1.34995	3.60104	0.000316951	0.0053964	XLOC_024584|TM1_G0000029465	XLOC_024584	baculoviral IAP repeat-containing protein 6-like
TM1_G0000012597	818.177	-1.23518	0.343051	-3.60059	0.0003175	0.00540263	XLOC_004465|TM1_G0000012597	XLOC_004465	forkhead box protein K1 isoform
TM1_G0000020479	323.428	0.556451	0.154561	3.60019	0.000317982	0.0054077	XLOC_013512|TM1_G0000020479	XLOC_013512	integrator complex subunit 6-like isoform
TM1_G0000005491	463.167	0.526625	0.146309	3.5994	0.000318955	0.00541801	XLOC_026071|TM1_G0000005491	XLOC_026071	alpha/beta hydrolase domain-containing protein 14B
TM1_G0000038958	15.0562	-18.2976	5.08339	-3.5995	0.000318835	0.00541801	XLOC_026190|TM1_G0000038958	XLOC_026190	GTPase IMAP family member 7-like
TM1_G0000026297	336.09	0.473584	0.131611	3.59835	0.000320238	0.00543668	XLOC_028204|TM1_G0000026297	XLOC_028204	BTB/POZ domain-containing protein 1 isoform
TM1_G0000003686	2896.76	-1.40985	0.391884	-3.59763	0.000321131	0.00544871	XLOC_029427|TM1_G0000003686	XLOC_029427	actin-related protein 2-like isoform
TM1_G0000016522	853.39	0.608768	0.169228	3.59733	0.000321504	0.0054519	XLOC_012600|TM1_G0000016522	XLOC_012600	protein salvador homolog 1
TM1_G0000016941	260	0.852333	0.236969	3.59681	0.000322148	0.00545969	XLOC_015511|TM1_G0000016941	XLOC_015511	cAMP-dependent protein kinase catalytic subunit alpha
TM1_G0000023449	1572.33	1.33463	0.371113	3.59628	0.0003228	0.00546686	XLOC_019886|TM1_G0000023449	XLOC_019886	myelin protein P0 isoform
TM1_G0000019674	436.7	-0.58338	0.162247	-3.59563	0.000323608	0.005475	XLOC_011254|TM1_G0000019674	XLOC_011254	parent_location~scaffold_190 918745 934463 +
TM1_G0000011959	424.464	-0.778775	0.216654	-3.59456	0.000324946	0.00549448	XLOC_013203|TM1_G0000011959	XLOC_013203	transcription factor E3 isoform
TM1_G0000019719	500.443	-0.558296	0.155347	-3.59387	0.000325807	0.00550161	XLOC_016887|TM1_G0000019719	XLOC_016887	tetratricopeptide repeat protein 37
TM1_G0000032061	350.714	0.760413	0.211592	3.59377	0.000325926	0.00550161	XLOC_035450|TM1_G0000032061	XLOC_035450	anamorsin
TM1_G0000008168	483.484	1.10323	0.307018	3.59336	0.000326441	0.00550715	XLOC_031422|TM1_G0000008168	XLOC_031422	glutamate receptor 3 isoform
TM1_G0000024801	138.156	0.621704	0.173055	3.59253	0.000327481	0.0055184	XLOC_011036|TM1_G0000024801	XLOC_011036	PRKR-interacting protein 1
TM1_G0000033523	3374.54	0.4914	0.136816	3.59168	0.000328557	0.00553336	XLOC_038231|TM1_G0000033523	XLOC_038231	eukaryotic translation initiation factor 2 subunit 3
TM1_G0000020687	7.70339	2.81738	0.784596	3.59087	0.000329577	0.00554738	XLOC_014073|TM1_G0000020687	XLOC_014073	nuclear GTPase SLIP-GC-like isoform
TM1_G0000016383	41.1485	-1.34168	0.373697	-3.59028	0.000330324	0.00555678	XLOC_038272|TM1_G0000016383	XLOC_038272	endonuclease 8-like 3
TM1_G0000016798	8.35034	-4.44931	1.23944	-3.58978	0.000330958	0.0055617	XLOC_020441|TM1_G0000016798	XLOC_020441	L-selectin isoform
TM1_G0000034001	13.5922	-5.18926	1.44557	-3.58975	0.000330993	0.0055617	XLOC_032180|TM1_G0000034001	XLOC_032180	kinesin-like protein KIFC3
TM1_G0000021451	16.8002	1.91046	0.532239	3.58947	0.000331346	0.00556447	XLOC_022719|TM1_G0000021451	XLOC_022719	interleukin-17B-like
TM1_G0000004642	825.861	-1.48595	0.414087	-3.5885	0.00033259	0.00558218	XLOC_003325|TM1_G0000004642	XLOC_003325	mucin-17-like isoform
TM1_G0000011636	620.945	-1.09387	0.304922	-3.58739	0.000334004	0.00560273	XLOC_003638|TM1_G0000011636	XLOC_003638	nt_db_hit~PREDICTED: Haplochromis burtoni endophilin-A2-like (LOC102291569) mRNA
TM1_G0000021518	589.402	-0.867356	0.241804	-3.58702	0.000334474	0.00560743	XLOC_012650|TM1_G0000021518	XLOC_012650	muskelin isoform
TM1_G0000005728	710.366	0.932561	0.260026	3.58642	0.000335253	0.0056173	XLOC_035325|TM1_G0000005728	XLOC_035325	runt-related transcription factor 2-like isoform
TM1_G0000006343	2.50183	-4.24178	1.18297	-3.58569	0.000336192	0.00562983	XLOC_027470|TM1_G0000006343	XLOC_027470	aspartate beta-hydroxylase domain-containing protein 2-like isoform
TM1_G0000006316	187.825	0.697799	0.194621	3.58542	0.000336541	0.00563248	XLOC_027423|TM1_G0000006316	XLOC_027423	V-type proton ATPase 16 kDa proteolipid subunit
TM1_G0000002029	37.5249	-2.12835	0.593659	-3.58514	0.000336897	0.00563525	XLOC_005750|TM1_G0000002029	XLOC_005750	uncharacterized protein LOC102207193
TM1_G0000005569	278.572	-1.14446	0.319361	-3.58361	0.000338878	0.00566517	XLOC_002835|TM1_G0000005569	XLOC_002835	caspase-2 isoform
TM1_G0000021563	1183.6	0.860217	0.240159	3.58187	0.000341144	0.00569983	XLOC_012694|TM1_G0000021563	XLOC_012694	serine/threonine-protein kinase D3-like isoform
TM1_G0000000623	2932.45	-0.36923	0.10314	-3.57989	0.00034374	0.00573722	XLOC_012138|TM1_G0000000623	XLOC_012138	rho guanine nucleotide exchange factor 6 isoform
TM1_G0000019075	225.321	1.08823	0.303985	3.57987	0.000343771	0.00573722	XLOC_016544|TM1_G0000019075	XLOC_016544	ras-associating and dilute domain-containing protein-like isoform
TM1_G0000008192	14412.4	-1.24017	0.346459	-3.57955	0.000344189	0.00573787	XLOC_031432|TM1_G0000008192	XLOC_031432	uncharacterized protein LOC100699201
TM1_G0000026629	564.986	0.707745	0.197719	3.57954	0.000344198	0.00573787	XLOC_022027|TM1_G0000026629	XLOC_022027	kalirin isoform
TM1_G0000016539	67.1785	1.71914	0.48038	3.57871	0.000345293	0.00575287	XLOC_012608|TM1_G0000016539	XLOC_012608	human immunodeficiency virus type I enhancer-binding protein 2 homolog
TM1_G0000024592	15.8254	1.26237	0.352785	3.57832	0.000345815	0.00575832	XLOC_017445|TM1_G0000024592	XLOC_017445	trafficking kinesin-binding protein 1
TM1_G0000013952	2.39748	-3.80481	1.06343	-3.57787	0.000346405	0.00576407	XLOC_004260|TM1_G0000013952	XLOC_004260	general transcription factor II-I repeat domain-containing protein 2B-like
TM1_G0000025423	2.7352	-4.0503	1.13208	-3.57776	0.000346551	0.00576407	XLOC_029819|TM1_G0000025423	XLOC_029819	uncharacterized protein LOC106534735
TM1_G0000007250	252.159	-1.20305	0.336316	-3.57715	0.000347365	0.00577436	XLOC_032350|TM1_G0000007250	XLOC_032350	NEDD4-binding protein 1-like
TM1_G0000002794	263.705	0.755001	0.211148	3.5757	0.000349291	0.00580212	XLOC_002328|TM1_G0000002794	XLOC_002328	Protein tweety
TM1_G0000017759	37.8469	-1.88836	0.528126	-3.5756	0.000349428	0.00580212	XLOC_007718|TM1_G0000017759	XLOC_007718	phospholipase B-like 1 isoform
TM1_G0000015557	21.107	-1.63588	0.457619	-3.57477	0.000350531	0.00581716	XLOC_033859|TM1_G0000015557	XLOC_033859	mitotic spindle assembly checkpoint protein MAD2A-like
TM1_G0000013421	5.89053	4.71002	1.31803	3.57353	0.000352205	0.00583838	XLOC_011948|TM1_G0000013421	XLOC_011948	brorin
TM1_G0000012881	47.4316	-1.9159	0.536213	-3.57302	0.000352885	0.00584637	XLOC_007160|TM1_G0000012881	XLOC_007160	pachytene checkpoint protein 2 homolog
TM1_G0000002426	136.198	-0.93278	0.261115	-3.5723	0.000353866	0.00585933	XLOC_001970|TM1_G0000002426	XLOC_001970	suppressor of cytokine signaling 6
TM1_G0000018617	144.862	0.779405	0.218202	3.57193	0.000354355	0.00586414	XLOC_012864|TM1_G0000018617	XLOC_012864	receptor expression-enhancing protein 2
TM1_G0000001004	314.155	1.02222	0.286273	3.57078	0.000355918	0.00588623	XLOC_023342|TM1_G0000001004	XLOC_023342	delta-like protein 4-like
TM1_G0000001307	49.6178	-3.86343	1.08199	-3.57066	0.000356089	0.00588623	XLOC_023859|TM1_G0000001307	XLOC_023859	solute carrier family 22 member 5-like
TM1_G0000025906	61.4915	-0.593266	0.166206	-3.56947	0.0003577	0.00590956	XLOC_003902|TM1_G0000025906	XLOC_003902	gem-associated protein 7
TM1_G0000006740	147.614	-1.93015	0.540769	-3.56928	0.000357966	0.00591064	XLOC_000761|TM1_G0000006740	XLOC_000761	neural Wiskott-Aldrich syndrome protein-like isoform
TM1_G0000000560	198.165	-1.04139	0.291864	-3.56808	0.000359613	0.00593121	XLOC_012121|TM1_G0000000560	XLOC_012121	sestrin-3
TM1_G0000017131	580.593	0.499308	0.139937	3.56808	0.000359603	0.00593121	XLOC_008396|TM1_G0000017131	XLOC_008396	alpha-mannosidase 2x
TM1_G0000033615	6048.49	-1.94907	0.54639	-3.56718	0.000360841	0.00594814	XLOC_034220|TM1_G0000033615	XLOC_034220	large neutral amino acids transporter small subunit 2-like
TM1_G0000007575	57.4496	-1.66744	0.467554	-3.5663	0.000362054	0.0059648	XLOC_015161|TM1_G0000007575	XLOC_015161	N-acetyltransferase ESCO2 isoform
TM1_G0000006067	23.0302	-5.30467	1.48767	-3.56577	0.000362793	0.00597032	XLOC_020398|TM1_G0000006067	XLOC_020398	SUN domain-containing protein 3-like
TM1_G0000010840	138.314	-0.505266	0.141746	-3.56459	0.000364432	0.00599395	XLOC_031047|TM1_G0000010840	XLOC_031047	parent_location~scaffold_52 1217321 1220590 +
TM1_G0000011151	787.353	0.686356	0.192573	3.56413	0.000365068	0.00600107	XLOC_025404|TM1_G0000011151	XLOC_025404	nuclear factor erythroid 2-related factor 1-like isoform
TM1_G0000000142	2253.71	-0.796337	0.223451	-3.56382	0.0003655	0.00600482	XLOC_000283|TM1_G0000000142	XLOC_000283	cell division control protein 42 homolog
TM1_G0000027010	147.661	-0.744513	0.208918	-3.56365	0.00036573	0.00600525	XLOC_022585|TM1_G0000027010	XLOC_022585	lipase maturation factor 1-like
TM1_G0000000940	126.444	-0.843686	0.236767	-3.56336	0.000366135	0.00600857	XLOC_023315|TM1_G0000000940	XLOC_023315	AP-5 complex subunit mu-1 isoform
TM1_G0000029343	171.01	-0.742997	0.208592	-3.56196	0.000368103	0.0060375	XLOC_025330|TM1_G0000029343	XLOC_025330	alkaline ceramidase 3
TM1_G0000008824	1814.48	-0.792415	0.222533	-3.56089	0.000369605	0.00605702	XLOC_017955|TM1_G0000008824	XLOC_017955	transient receptor potential cation channel subfamily M member 7
TM1_G0000015572	1894.84	-0.338283	0.0950053	-3.56067	0.000369908	0.00605702	XLOC_013873|TM1_G0000015572	XLOC_013873	splicing factor 3A subunit 1
TM1_G0000021984	73.5828	-1.13918	0.319928	-3.56074	0.000369809	0.00605702	XLOC_015789|TM1_G0000021984	XLOC_015789	neoverrucotoxin subunit beta-like
TM1_G0000005660	32.8632	-2.43395	0.683729	-3.55981	0.000371121	0.00607351	XLOC_035296|TM1_G0000005660	XLOC_035296	OX-2 membrane glycoprotein-like isoform
TM1_G0000015050	73.9932	1.78077	0.500484	3.55809	0.000373556	0.00610997	XLOC_005310|TM1_G0000015050	XLOC_005310	G2/M phase-specific E3 ubiquitin-protein ligase-like
TM1_G0000018822	587.09	1.88469	0.529731	3.55782	0.000373942	0.00611289	XLOC_018439|TM1_G0000018822	XLOC_018439	protein argonaute-3-like isoform
TM1_G0000004702	2142.09	-0.626936	0.176314	-3.5558	0.000376835	0.00615677	XLOC_039513|TM1_G0000004702	XLOC_039513	histone H3.3 isoform
TM1_G0000029031	50.1329	-0.846769	0.238189	-3.55503	0.000377933	0.00617004	XLOC_008620|TM1_G0000029031	XLOC_008620	nicotinamide riboside kinase 2-like
TM1_G0000037667	3.90188	-3.34917	0.942327	-3.55415	0.000379205	0.00618524	XLOC_039488|TM1_G0000037667	XLOC_039488	calcium-dependent secretion activator 2-like isoform
TM1_G0000018295	1491.25	-0.644522	0.181365	-3.55373	0.000379802	0.00619155	XLOC_019283|TM1_G0000018295	XLOC_019283	polycomb protein suz12-like isoform
TM1_G0000013451	179.001	1.25518	0.353285	3.55288	0.000381039	0.00620829	XLOC_011957|TM1_G0000013451	XLOC_011957	BAG family molecular chaperone regulator 3
TM1_G0000000185	77.92	1.13314	0.31897	3.5525	0.000381591	0.0062114	XLOC_000306|TM1_G0000000185	XLOC_000306	protein FAM124A isoform
TM1_G0000027185	29.1201	0.662816	0.186579	3.55246	0.000381651	0.0062114	XLOC_030890|TM1_G0000027185	XLOC_030890	RNA/RNP complex-1-interacting phosphatase
TM1_G0000030601	781.208	0.370919	0.104416	3.5523	0.000381879	0.00621168	XLOC_030688|TM1_G0000030601	XLOC_030688	SLAIN motif-containing protein 2 isoform
TM1_G0000029057	120.005	-1.79126	0.504332	-3.55175	0.000382676	0.00622122	XLOC_008607|TM1_G0000029057	XLOC_008607	dual specificity protein kinase TTK isoform
TM1_G0000025011	274.518	-0.828899	0.233426	-3.55102	0.000383744	0.00623516	XLOC_028866|TM1_G0000025011	XLOC_028866	nt_db_hit~PREDICTED: Maylandia zebra intermediate conductance calcium-activated potassium channel protein 4 (LOC101463874) mRNA
TM1_G0000002790	172.988	1.59629	0.449613	3.55037	0.000384684	0.00624518	XLOC_002263|TM1_G0000002790	XLOC_002263	serine/threonine-protein kinase LMTK2-like isoform
TM1_G0000004529	130.607	-0.717848	0.202193	-3.55031	0.000384784	0.00624518	XLOC_003186|TM1_G0000004529	XLOC_003186	motile sperm domain-containing protein 1-like
TM1_G0000023329	299.856	-0.669331	0.188542	-3.55004	0.000385175	0.00624808	XLOC_011633|TM1_G0000023329	XLOC_011633	RNA-binding protein 7-like
TM1_G0000011168	178.213	2.21021	0.622722	3.54927	0.000386298	0.00626286	XLOC_025409|TM1_G0000011168	XLOC_025409	proto-oncogene Wnt-3
TM1_G0000011942	231.04	0.711029	0.20042	3.5477	0.000388617	0.006297	XLOC_031794|TM1_G0000011942	XLOC_031794	protein angel homolog 2-like
TM1_G0000008925	279.237	-0.58772	0.165692	-3.54707	0.000389539	0.00630503	XLOC_029940|TM1_G0000008925	XLOC_029940	transmembrane protein 168-A
TM1_G0000011645	108.194	-3.05247	0.860541	-3.54715	0.000389415	0.00630503	XLOC_003603|TM1_G0000011645	XLOC_003603	sterile alpha motif domain-containing protein 9 isoform
TM1_G0000000499	583.276	-1.40324	0.395632	-3.54683	0.000389903	0.00630746	XLOC_012092|TM1_G0000000499	XLOC_012092	coagulation factor VIII-like isoform
TM1_G0000016356	48.2279	2.49669	0.704333	3.54476	0.00039297	0.00635358	XLOC_038287|TM1_G0000016356	XLOC_038287	fibroblast growth factor-binding protein 1-like
TM1_G0000027626	2041.23	-1.21398	0.34259	-3.54354	0.000394786	0.00637946	XLOC_025196|TM1_G0000027626	XLOC_025196	arf-GAP with SH3 domain ANK repeat and PH domain-containing protein 2-like isoform
TM1_G0000033143	637.477	-1.18501	0.33447	-3.54296	0.000395658	0.00639005	XLOC_035619|TM1_G0000033143	XLOC_035619	RUN domain-containing protein 3A-like isoform
TM1_G0000015727	694.212	1.04463	0.294927	3.54199	0.000397121	0.00641017	XLOC_007624|TM1_G0000015727	XLOC_007624	protein Wnt-5a
TM1_G0000029120	5.97154	4.4991	1.27039	3.54152	0.00039783	0.00641752	XLOC_026822|TM1_G0000029120	XLOC_026822	brain-specific angiogenesis inhibitor 1 isoform
TM1_G0000036292	25.6812	5.856	1.65358	3.5414	0.000398011	0.00641752	XLOC_039923|TM1_G0000036292	XLOC_039923	voltage-gated potassium channel subunit beta-1 isoform
TM1_G0000007859	1490.41	-2.36132	0.667005	-3.54018	0.000399852	0.00644369	XLOC_030492|TM1_G0000007859	XLOC_030492	nicotinamide riboside kinase 2 isoform
TM1_G0000013830	175.109	1.13223	0.319899	3.53935	0.000401115	0.00645347	XLOC_036332|TM1_G0000013830	XLOC_036332	uncharacterized protein LOC102208581
TM1_G0000017062	4.7092	5.41013	1.52899	3.53836	0.000402613	0.00647177	XLOC_020779|TM1_G0000017062	XLOC_020779	hypothetical protein XENTR_v90006846mg
TM1_G0000017744	387.072	-0.502581	0.14204	-3.53831	0.000402691	0.00647177	XLOC_007684|TM1_G0000017744	XLOC_007684	josephin-1
TM1_G0000011969	84.2487	-2.13181	0.60258	-3.5378	0.000403476	0.00648077	XLOC_013208|TM1_G0000011969	XLOC_013208	protein FAM83D-like
TM1_G0000024773	46.1118	1.85965	0.525673	3.53766	0.00040369	0.00648077	XLOC_027218|TM1_G0000024773	XLOC_027218	GTP cyclohydrolase 1
TM1_G0000019948	703.144	0.911266	0.257747	3.53551	0.000406996	0.00653029	XLOC_004173|TM1_G0000019948	XLOC_004173	actin-binding LIM protein 3-like isoform
TM1_G0000032843	77.4013	-1.0921	0.308991	-3.53441	0.000408693	0.00655396	XLOC_033693|TM1_G0000032843	XLOC_033693	kelch-like protein 42
TM1_G0000008165	846.797	1.20752	0.341733	3.53354	0.000410038	0.00657128	XLOC_031337|TM1_G0000008165	XLOC_031337	vascular endothelial growth factor receptor 3
TM1_G0000012075	700.388	1.24048	0.351106	3.53306	0.000410777	0.00657128	XLOC_034977|TM1_G0000012075	XLOC_034977	aurora kinase A
TM1_G0000021311	368.941	-0.475319	0.134537	-3.53299	0.000410886	0.00657128	XLOC_014651|TM1_G0000021311	XLOC_014651	melanoma-associated antigen G1-like
TM1_G0000032922	9973.61	0.756699	0.214168	3.53321	0.000410549	0.00657128	XLOC_036268|TM1_G0000032922	XLOC_036268	CD81 antigen
TM1_G0000011182	247.915	1.86901	0.529233	3.53156	0.000413124	0.00660349	XLOC_025413|TM1_G0000011182	XLOC_025413	sclerostin
TM1_G0000019813	334.308	0.756154	0.214126	3.53135	0.000413447	0.00660509	XLOC_003413|TM1_G0000019813	XLOC_003413	actin filament-associated protein 1-like 1
TM1_G0000006169	3.94923	3.537	1.0017	3.53098	0.000414017	0.00660704	XLOC_001381|TM1_G0000006169	XLOC_001381	uncharacterized protein LOC101470557
TM1_G0000008432	680.383	-0.980667	0.277726	-3.53106	0.000413896	0.00660704	XLOC_037196|TM1_G0000008432	XLOC_037196	protein eva-1 homolog B
TM1_G0000005165	75.206	3.56598	1.01	3.53068	0.000414487	0.00661097	XLOC_022827|TM1_G0000005165	XLOC_022827	aminopeptidase N-like
TM1_G0000026923	374.007	0.808733	0.229076	3.53041	0.000414917	0.00661425	XLOC_009275|TM1_G0000026923	XLOC_009275	ephrin type-A receptor 4 isoform
TM1_G0000026202	4.06745	3.47227	0.983849	3.52927	0.000416704	0.00663916	XLOC_013442|TM1_G0000026202	XLOC_013442	nt_db_hit~Oreochromis niloticus MHC class IA antigen UBA1 UBA2 UAA1 genes
TM1_G0000017132	382.218	0.873042	0.247402	3.52885	0.000417376	0.00664628	XLOC_008369|TM1_G0000017132	XLOC_008369	protein unc-45 homolog A isoform
TM1_G0000018564	107.575	-0.946377	0.268273	-3.52766	0.000419246	0.00667246	XLOC_006715|TM1_G0000018564	XLOC_006715	nt_db_hit~PREDICTED: Haplochromis burtoni pyrin-like (LOC102301901) mRNA
TM1_G0000000575	145.462	0.999259	0.283363	3.52643	0.000421209	0.00669056	XLOC_012221|TM1_G0000000575	XLOC_012221	nt_db_hit~PREDICTED: Maylandia zebra coiled-coil domain containing 85B (ccdc85b) mRNA
TM1_G0000010442	128.029	-1.54527	0.438196	-3.52643	0.000421198	0.00669056	XLOC_007249|TM1_G0000010442	XLOC_007249	unnamed protein product
TM1_G0000016002	109.295	-1.10055	0.312092	-3.52637	0.000421291	0.00669056	XLOC_040515|TM1_G0000016002	XLOC_040515	piggyBac transposable element-derived protein 4-like
TM1_G0000032176	617.524	-0.265474	0.0752738	-3.52678	0.000420645	0.00669056	XLOC_031290|TM1_G0000032176	XLOC_031290	polymerase delta-interacting protein 2 isoform
TM1_G0000011803	1022.92	-1.17638	0.333677	-3.52551	0.000422671	0.00670889	XLOC_002771|TM1_G0000011803	XLOC_002771	breast cancer anti-estrogen resistance protein 3
TM1_G0000037408	63.5424	-2.03314	0.576954	-3.52391	0.000425224	0.00674578	XLOC_038345|TM1_G0000037408	XLOC_038345	zinc metalloproteinase-disintegrin-like crotastatin
TM1_G0000023723	130.218	3.02883	0.859839	3.52256	0.000427399	0.00677663	XLOC_012946|TM1_G0000023723	XLOC_012946	DELTA-sagatoxin-Srs1a-like
TM1_G0000036587	98.3979	4.67158	1.32668	3.52125	0.000429516	0.00680655	XLOC_039949|TM1_G0000036587	XLOC_039949	putative uncharacterized protein DDB_G0282133
TM1_G0000010396	309.339	3.99625	1.13508	3.52068	0.000430438	0.00681384	XLOC_005881|TM1_G0000010396	XLOC_005881	parent_location~scaffold_140 1770491 1771351 +
TM1_G0000011613	548.154	-1.18508	0.336596	-3.52077	0.000430292	0.00681384	XLOC_003625|TM1_G0000011613	XLOC_003625	RNA polymerase II elongation factor ELL-like
TM1_G0000024864	231.815	0.947661	0.2692	3.52029	0.00043108	0.00682036	XLOC_023977|TM1_G0000024864	XLOC_023977	tetranectin-like
TM1_G0000013323	146.303	-0.567033	0.16114	-3.51889	0.000433359	0.00685273	XLOC_020976|TM1_G0000013323	XLOC_020976	macrophage erythroblast attacher isoform
TM1_G0000009217	383.226	0.842891	0.239569	3.51836	0.000434219	0.00686266	XLOC_015946|TM1_G0000009217	XLOC_015946	tanabin-like isoform
TM1_G0000035758	3199.5	0.626648	0.178124	3.51804	0.000434746	0.00686731	XLOC_001005|TM1_G0000035758	XLOC_001005	bromodomain-containing protein 2-like
TM1_G0000014871	38.5311	-3.6038	1.02444	-3.51784	0.000435082	0.00686895	XLOC_039709|TM1_G0000014871	XLOC_039709	uncharacterized protein LOC102295686
TM1_G0000012292	8.1182	-4.86247	1.38258	-3.51695	0.000436533	0.00688816	XLOC_038113|TM1_G0000012292	XLOC_038113	Ig heavy chain V-III region VH26
TM1_G0000012110	169.977	-0.645931	0.183701	-3.51622	0.000437738	0.00689981	XLOC_034991|TM1_G0000012110	XLOC_034991	nt_db_hit~PREDICTED: Haplochromis burtoni cytochrome c oxidase assembly protein COX14 homolog (LOC102294419) mRNA
TM1_G0000010613	437.333	-0.477221	0.135736	-3.51581	0.000438417	0.00690315	XLOC_000437|TM1_G0000010613	XLOC_000437	aldehyde dehydrogenase family 16 member A1
TM1_G0000031345	4.14869	3.73981	1.0637	3.51585	0.000438345	0.00690315	XLOC_028012|TM1_G0000031345	XLOC_028012	uncharacterized protein LOC102290480
TM1_G0000005342	209.463	1.32922	0.3781	3.51552	0.000438888	0.00690365	XLOC_027909|TM1_G0000005342	XLOC_027909	sodium-coupled neutral amino acid transporter 2-like
TM1_G0000013388	740.254	-0.528623	0.150369	-3.51551	0.000438917	0.00690365	XLOC_021058|TM1_G0000013388	XLOC_021058	regulator of nonsense transcripts 2-like
TM1_G0000032155	172.59	-0.819517	0.233155	-3.5149	0.000439922	0.00691577	XLOC_035423|TM1_G0000032155	XLOC_035423	PAXIP1-associated glutamate-rich protein 1
TM1_G0000025231	7.74038	-3.60364	1.02569	-3.51336	0.000442473	0.00695023	XLOC_015396|TM1_G0000025231	XLOC_015396	transcription factor Maf-like isoform
TM1_G0000039055	9.57175	-3.18252	0.905849	-3.5133	0.000442585	0.00695023	XLOC_004395|TM1_G0000039055	XLOC_004395	low-density lipoprotein receptor class A domain-containing protein 2-like
TM1_G0000003817	97.9272	-3.40737	0.969963	-3.51288	0.000443276	0.00695369	XLOC_029626|TM1_G0000003817	XLOC_029626	CD276 antigen homolog
TM1_G0000022269	1139.57	0.741523	0.211084	3.51293	0.000443191	0.00695369	XLOC_006407|TM1_G0000022269	XLOC_006407	parent_location~scaffold_145 30400 83622 +
TM1_G0000036180	190.534	-1.16087	0.330521	-3.51225	0.00044433	0.00696282	XLOC_013569|TM1_G0000036180	XLOC_013569	phospholipase D3
TM1_G0000003814	18.6474	1.91394	0.54509	3.51123	0.000446038	0.00698218	XLOC_029614|TM1_G0000003814	XLOC_029614	uncharacterized protein LOC106676923 isoform
TM1_G0000017757	5.51285	-3.42753	0.976238	-3.51095	0.0004465	0.00698571	XLOC_007693|TM1_G0000017757	XLOC_007693	heat-stable enterotoxin receptor-like isoform
TM1_G0000003186	4.50037	-3.71102	1.05716	-3.51035	0.000447512	0.0069902	XLOC_028362|TM1_G0000003186	XLOC_028362	claudin-4
TM1_G0000024716	74.542	1.32644	0.377845	3.51053	0.000447213	0.0069902	XLOC_011804|TM1_G0000024716	XLOC_011804	nt_db_hit~PREDICTED: Pundamilia nyererei SRY (sex determining region Y)-box 2 (sox2) misc_RNA
TM1_G0000034082	109.88	-2.16061	0.615521	-3.51022	0.000447734	0.0069902	XLOC_038224|TM1_G0000034082	XLOC_038224	abnormal spindle-like microcephaly-associated protein isoform
TM1_G0000035385	169.692	-1.50397	0.428426	-3.51047	0.000447321	0.0069902	XLOC_003656|TM1_G0000035385	XLOC_003656	NADPH oxidase 4 isoform
TM1_G0000018748	127.855	0.446561	0.127235	3.50973	0.00044857	0.00699954	XLOC_010895|TM1_G0000018748	XLOC_010895	G patch domain-containing protein 1 isoform
TM1_G0000003487	1718.78	-1.63263	0.465269	-3.50901	0.000449779	0.0070147	XLOC_014313|TM1_G0000003487	XLOC_014313	fatty acid-binding protein heart-like
TM1_G0000020360	304.02	0.593124	0.16904	3.50877	0.000450184	0.00701731	XLOC_018336|TM1_G0000020360	XLOC_018336	double-strand break repair protein MRE11A
TM1_G0000020407	124.828	1.56848	0.447486	3.5051	0.000456436	0.00710726	XLOC_018033|TM1_G0000020407	XLOC_018033	cysteine and glycine-rich protein 1-like
TM1_G0000009778	45.2679	-1.73558	0.495226	-3.50462	0.000457262	0.00711637	XLOC_006254|TM1_G0000009778	XLOC_006254	uncharacterized protein LOC102293305 isoform
TM1_G0000019053	2004.74	-0.395978	0.113061	-3.50233	0.000461211	0.00717405	XLOC_008717|TM1_G0000019053	XLOC_008717	transforming protein RhoA-like isoform
TM1_G0000008959	2.67439	5.02788	1.43567	3.50211	0.000461595	0.00717624	XLOC_029901|TM1_G0000008959	XLOC_029901	parent_location~scaffold_49 2525208 2528527 +
TM1_G0000010950	1286.93	0.787059	0.224784	3.50141	0.000462812	0.00719136	XLOC_037462|TM1_G0000010950	XLOC_037462	cathepsin D-like
TM1_G0000016453	3.87568	4.81465	1.37574	3.49967	0.000465839	0.0072346	XLOC_006151|TM1_G0000016453	XLOC_006151	parent_location~scaffold_142 854141 1062821 -
TM1_G0000003894	378.429	-0.658823	0.188332	-3.49821	0.000468394	0.00727046	XLOC_009230|TM1_G0000003894	XLOC_009230	regulatory-associated protein of mTOR isoform
TM1_G0000033079	1613.06	0.501463	0.143584	3.49247	0.000478572	0.00742063	XLOC_038029|TM1_G0000033079	XLOC_038029	dynactin subunit 1-like isoform
TM1_G0000026272	51.3441	1.45409	0.416368	3.49233	0.000478824	0.00742064	XLOC_028195|TM1_G0000026272	XLOC_028195	gliomedin
TM1_G0000035294	46.9811	-1.7248	0.494091	-3.49086	0.000481465	0.00745766	XLOC_002957|TM1_G0000035294	XLOC_002957	low-density lipoprotein receptor-related protein 2 isoform
TM1_G0000015202	27.7116	0.883684	0.253157	3.49066	0.000481831	0.00745941	XLOC_010460|TM1_G0000015202	XLOC_010460	dynein assembly factor 5 axonemal
TM1_G0000025008	26.0208	-1.96914	0.564434	-3.4887	0.000485383	0.0075026	XLOC_028865|TM1_G0000025008	XLOC_028865	protein SMG9-like
TM1_G0000032224	315.021	0.752486	0.215687	3.48878	0.000485225	0.0075026	XLOC_029740|TM1_G0000032224	XLOC_029740	alpha-13-mannosyl-glycoprotein 4-beta-N-acetylglucosaminyltransferase B
TM1_G0000025886	1673.66	-0.660697	0.189425	-3.4879	0.000486832	0.00752106	XLOC_027651|TM1_G0000025886	XLOC_027651	bromodomain and PHD finger-containing protein 3-like
TM1_G0000003491	676.127	-1.26884	0.363825	-3.48749	0.00048757	0.00752852	XLOC_014402|TM1_G0000003491	XLOC_014402	E3 ubiquitin-protein ligase MYLIP
TM1_G0000019386	468.515	0.548035	0.157179	3.48669	0.000489045	0.00754735	XLOC_024631|TM1_G0000019386	XLOC_024631	serum response factor-like
TM1_G0000001422	257.293	-1.0068	0.28891	-3.48484	0.000492436	0.00758606	XLOC_023897|TM1_G0000001422	XLOC_023897	lysine-specific demethylase 4A-like isoform
TM1_G0000019936	3.12136	-5.88134	1.68755	-3.48513	0.000491901	0.00758606	XLOC_004169|TM1_G0000019936	XLOC_004169	cytoplasmic FMR1-interacting protein 2 isoform
TM1_G0000026819	87.4842	-1.3771	0.395299	-3.4837	0.000494525	0.00760806	XLOC_026166|TM1_G0000026819	XLOC_026166	chromosome-associated kinesin KIF4A isoform
TM1_G0000033627	82.2616	-0.803237	0.230566	-3.48376	0.00049442	0.00760806	XLOC_034151|TM1_G0000033627	XLOC_034151	UPF0696 protein C11orf68 homolog
TM1_G0000024902	1147.16	-0.697514	0.200245	-3.4833	0.000495271	0.00761556	XLOC_010724|TM1_G0000024902	XLOC_010724	E3 ubiquitin-protein ligase CBL-B isoform
TM1_G0000003049	570.086	-0.472949	0.135807	-3.48252	0.000496722	0.00763391	XLOC_010143|TM1_G0000003049	XLOC_010143	NADH dehydrogenase
TM1_G0000001509	7785.79	-0.476659	0.136943	-3.4807	0.000500102	0.00768184	XLOC_024916|TM1_G0000001509	XLOC_024916	myosin light polypeptide 6 isoform
TM1_G0000014862	158.421	-2.70333	0.77676	-3.48026	0.00050092	0.00769041	XLOC_039750|TM1_G0000014862	XLOC_039750	keratocan isoform
TM1_G0000022233	4568.51	0.368099	0.105814	3.47875	0.000503762	0.00773003	XLOC_021392|TM1_G0000022233	XLOC_021392	nucleosome assembly protein 1-like 1-like isoform
TM1_G0000008024	38.1645	3.3894	0.97451	3.47806	0.000505062	0.00774594	XLOC_021596|TM1_G0000008024	XLOC_021596	protein phosphatase 1 regulatory subunit 3B
TM1_G0000015204	800.623	0.533172	0.153313	3.47768	0.000505774	0.00775079	XLOC_010502|TM1_G0000015204	XLOC_010502	nt_db_hit~PREDICTED: Maylandia zebra TNF receptor-associated protein 1 (trap1) mRNA
TM1_G0000031446	525.857	-0.911507	0.262107	-3.47761	0.000505903	0.00775079	XLOC_034669|TM1_G0000031446	XLOC_034669	oxygen-dependent coproporphyrinogen-III oxidase mitochondrial
TM1_G0000000031	5.40415	-2.76273	0.794576	-3.47699	0.000507082	0.00776483	XLOC_000216|TM1_G0000000031	XLOC_000216	hippocalcin-like protein 1
TM1_G0000015588	78.5724	1.59155	0.457769	3.47676	0.000507513	0.0077674	XLOC_013907|TM1_G0000015588	XLOC_013907	aspartate aminotransferase cytoplasmic-like isoform
TM1_G0000021396	310.218	-1.00395	0.288822	-3.47603	0.000508892	0.00778446	XLOC_017025|TM1_G0000021396	XLOC_017025	caspase-3-like
TM1_G0000025288	20.3491	1.42084	0.408805	3.4756	0.000509709	0.00779293	XLOC_020015|TM1_G0000025288	XLOC_020015	cytochrome P450 2F2-like
TM1_G0000001861	278.406	-0.969375	0.27902	-3.47421	0.000512352	0.00782522	XLOC_025843|TM1_G0000001861	XLOC_025843	E3 ubiquitin-protein ligase CBL isoform
TM1_G0000008459	366.615	1.02243	0.294287	3.47427	0.00051224	0.00782522	XLOC_037162|TM1_G0000008459	XLOC_037162	forkhead box protein O1-B-like
TM1_G0000029352	1085.37	-0.87542	0.251989	-3.47405	0.000512674	0.00782611	XLOC_025337|TM1_G0000029352	XLOC_025337	non-histone chromosomal protein HMG-14A
TM1_G0000006489	42.0097	1.47393	0.424401	3.47296	0.000514749	0.00784966	XLOC_033621|TM1_G0000006489	XLOC_033621	transmembrane and TPR repeat-containing protein 1 isoform
TM1_G0000018934	120.103	-0.762237	0.219531	-3.47212	0.00051637	0.00787032	XLOC_033145|TM1_G0000018934	XLOC_033145	pseudouridylate synthase 7 homolog-like protein isoform
TM1_G0000003370	1769.34	0.6905	0.198955	3.47063	0.000519244	0.00790188	XLOC_014356|TM1_G0000003370	XLOC_014356	Proto-oncogene tyrosine-protein kinase Yrk
TM1_G0000035962	6.26202	3.68622	1.06209	3.47074	0.000519025	0.00790188	XLOC_039092|TM1_G0000035962	XLOC_039092	peptidyl-glycine alpha-amidating monooxygenase isoform
TM1_G0000002273	84.9808	-0.73135	0.210759	-3.47008	0.00052031	0.00791244	XLOC_027017|TM1_G0000002273	XLOC_027017	ubiquitin-conjugating enzyme E2 D4
TM1_G0000022200	8.70545	2.03029	0.585101	3.46999	0.000520474	0.00791244	XLOC_017406|TM1_G0000022200	XLOC_017406	uncharacterized protein LOC102199865 isoform
TM1_G0000036937	5.41495	-4.12435	1.18872	-3.46959	0.000521259	0.00792029	XLOC_011584|TM1_G0000036937	XLOC_011584	3-oxo-5-alpha-steroid 4-dehydrogenase 2-like isoform
TM1_G0000009394	93.3657	1.08225	0.312142	3.46717	0.000525974	0.00798765	XLOC_038821|TM1_G0000009394	XLOC_038821	overexpressed in colon carcinoma 1 protein
TM1_G0000025831	615.694	-1.46182	0.421633	-3.46704	0.000526233	0.00798765	XLOC_017344|TM1_G0000025831	XLOC_017344	Krueppel-like factor 5
TM1_G0000000844	43.6196	1.39947	0.403697	3.46663	0.000527023	0.00799163	XLOC_007060|TM1_G0000000844	XLOC_007060	uncharacterized protein KIAA1211 homolog
TM1_G0000002169	193.345	1.1962	0.345091	3.46635	0.000527578	0.00799163	XLOC_005711|TM1_G0000002169	XLOC_005711	LOW QUALITY PROTEIN: disintegrin and metalloproteinase domain-containing protein 12
TM1_G0000012800	261.563	-0.6388	0.184278	-3.4665	0.00052729	0.00799163	XLOC_013952|TM1_G0000012800	XLOC_013952	iron-sulfur cluster assembly enzyme ISCU mitochondrial
TM1_G0000001832	7.81424	7.09914	2.04844	3.46564	0.000528977	0.00800494	XLOC_025830|TM1_G0000001832	XLOC_025830	zona pellucida-like domain-containing protein 1
TM1_G0000004607	849.909	0.779691	0.224979	3.46563	0.000528999	0.00800494	XLOC_003308|TM1_G0000004607	XLOC_003308	endoplasmic reticulum lectin 1 isoform
TM1_G0000025785	580.459	-0.667356	0.19261	-3.46481	0.000530603	0.00802099	XLOC_010595|TM1_G0000025785	XLOC_010595	protein EFR3 homolog A isoform
TM1_G0000007790	225.506	1.17159	0.338225	3.46395	0.000532312	0.00802687	XLOC_008080|TM1_G0000007790	XLOC_008080	meteorin
TM1_G0000010771	350.123	-0.371276	0.107173	-3.46427	0.000531674	0.00802687	XLOC_032660|TM1_G0000010771	XLOC_032660	la-related protein 4B isoform
TM1_G0000018584	33.6571	5.84817	1.68831	3.46393	0.000532352	0.00802687	XLOC_006724|TM1_G0000018584	XLOC_006724	bestrophin-3-like isoform
TM1_G0000034033	4.49951	2.7343	0.789313	3.46415	0.00053191	0.00802687	XLOC_035669|TM1_G0000034033	XLOC_035669	E3 ubiquitin-protein ligase RNF123-like
TM1_G0000034824	41.5146	1.20518	0.348067	3.46248	0.000535218	0.00806598	XLOC_031876|TM1_G0000034824	XLOC_031876	uncharacterized protein LOC106675923
TM1_G0000011943	419.51	-1.34527	0.388572	-3.46209	0.000535992	0.00806939	XLOC_031795|TM1_G0000011943	XLOC_031795	polypeptide N-acetylgalactosaminyltransferase 14
TM1_G0000037156	41.0453	1.37574	0.397361	3.4622	0.000535777	0.00806939	XLOC_017855|TM1_G0000037156	XLOC_017855	nt_db_hit~PREDICTED: Maylandia zebra interferon-induced protein with tetratricopeptide repeats 5-like (LOC101479007) mRNA
TM1_G0000023315	637.831	0.930575	0.268813	3.46179	0.000536592	0.00807432	XLOC_011626|TM1_G0000023315	XLOC_011626	Friend leukemia integration 1 transcription factor isoform
TM1_G0000000588	227.25	-0.42404	0.122522	-3.46092	0.000538328	0.00809631	XLOC_012226|TM1_G0000000588	XLOC_012226	cysteine-rich hydrophobic domain 1 protein-like
TM1_G0000022775	109.243	-1.5848	0.457989	-3.46035	0.000539465	0.00810928	XLOC_013633|TM1_G0000022775	XLOC_013633	nuclear GTPase SLIP-GC isoform
TM1_G0000034997	9.38317	1.36149	0.393514	3.45984	0.000540503	0.00811915	XLOC_039024|TM1_G0000034997	XLOC_039024	ABI gene family member 3-like isoform
TM1_G0000036659	138.146	-0.914855	0.264428	-3.45975	0.000540672	0.00811915	XLOC_005202|TM1_G0000036659	XLOC_005202	protein O-mannose kinase isoform
TM1_G0000030134	716.48	-1.34487	0.388802	-3.45901	0.000542171	0.00813753	XLOC_029666|TM1_G0000030134	XLOC_029666	sodium- and chloride-dependent GABA transporter 2-like isoform
TM1_G0000001488	185.301	2.03233	0.587801	3.45751	0.000545191	0.00817454	XLOC_024908|TM1_G0000001488	XLOC_024908	proto-oncogene Wnt-1
TM1_G0000036699	24.5517	2.22926	0.644735	3.45764	0.000544939	0.00817454	XLOC_003649|TM1_G0000036699	XLOC_003649	janus kinase and microtubule-interacting protein 3 isoform
TM1_G0000004483	368.593	-0.365973	0.105866	-3.45696	0.000546309	0.00818715	XLOC_040179|TM1_G0000004483	XLOC_040179	cyclic AMP-dependent transcription factor ATF-1 isoform
TM1_G0000021587	4.54689	-3.83386	1.10917	-3.45652	0.000547192	0.00819206	XLOC_005539|TM1_G0000021587	XLOC_005539	uncharacterized protein LOC106675136
TM1_G0000026403	107.921	0.983953	0.284663	3.45656	0.000547125	0.00819206	XLOC_011515|TM1_G0000026403	XLOC_011515	proteinase-activated receptor 4-like
TM1_G0000005688	3174.01	0.81156	0.234806	3.4563	0.000547646	0.00819447	XLOC_035344|TM1_G0000005688	XLOC_035344	methylmalonate-semialdehyde dehydrogenase
TM1_G0000016120	158.479	-1.08591	0.314196	-3.45617	0.000547908	0.00819447	XLOC_005177|TM1_G0000016120	XLOC_005177	calcium/calmodulin-dependent protein kinase type 1D-like
TM1_G0000029684	113.841	-0.873891	0.253009	-3.45399	0.000552364	0.00825694	XLOC_030158|TM1_G0000029684	XLOC_030158	uncharacterized protein C8orf76-like
TM1_G0000003286	517.417	0.573181	0.165963	3.45367	0.000553006	0.00826234	XLOC_028306|TM1_G0000003286	XLOC_028306	parent_location~scaffold_45 3242334 3245342 +
TM1_G0000030056	302.624	-0.677673	0.196231	-3.45345	0.00055347	0.0082651	XLOC_023025|TM1_G0000030056	XLOC_023025	palmitoyltransferase ZDHHC3-like
TM1_G0000029189	19.594	-1.48179	0.429206	-3.4524	0.000555633	0.0082932	XLOC_027171|TM1_G0000029189	XLOC_027171	hypothetical protein EH28_20752
TM1_G0000019367	626.396	0.943512	0.273341	3.45177	0.00055692	0.00830401	XLOC_024616|TM1_G0000019367	XLOC_024616	CSC1-like protein 1 isoform
TM1_G0000035195	455.679	-0.449676	0.130272	-3.45183	0.000556801	0.00830401	XLOC_004312|TM1_G0000035195	XLOC_004312	proteasomal ubiquitin receptor ADRM1
TM1_G0000001883	127.748	-0.760874	0.22045	-3.45145	0.000557579	0.00830545	XLOC_025953|TM1_G0000001883	XLOC_025953	methyltransferase-like protein 16
TM1_G0000018600	140.794	-0.813159	0.235596	-3.45149	0.000557497	0.00830545	XLOC_006731|TM1_G0000018600	XLOC_006731	parent_location~scaffold_148 1252143 1260207 +
TM1_G0000017813	142.822	-0.436233	0.126417	-3.45074	0.000559044	0.00832307	XLOC_005404|TM1_G0000017813	XLOC_005404	Golgi apparatus membrane protein TVP23 homolog B
TM1_G0000000661	145.788	0.588154	0.170471	3.45017	0.000560231	0.0083331	XLOC_012149|TM1_G0000000661	XLOC_012149	C1GALT1-specific chaperone 1
TM1_G0000025626	5.85854	-3.58974	1.04052	-3.44994	0.000560717	0.00833537	XLOC_008347|TM1_G0000025626	XLOC_008347	nt_db_hit~PREDICTED: Lates calcarifer uncharacterized LOC108882676 (LOC108882676) ncRNA
TM1_G0000014807	40.2831	-2.16732	0.628392	-3.44899	0.000562678	0.0083519	XLOC_039687|TM1_G0000014807	XLOC_039687	probable polypeptide N-acetylgalactosaminyltransferase 8
TM1_G0000021879	76.9522	1.20809	0.350265	3.44907	0.00056252	0.0083519	XLOC_019047|TM1_G0000021879	XLOC_019047	solute carrier family 41 member 2 isoform
TM1_G0000026807	2.63886	2.55184	0.739873	3.44902	0.00056262	0.0083519	XLOC_014723|TM1_G0000026807	XLOC_014723	endogenous retrovirus group K member 18 Pol protein-like
TM1_G0000017758	1779.63	-1.27976	0.371149	-3.44811	0.000564524	0.00837077	XLOC_007717|TM1_G0000017758	XLOC_007717	BTB/POZ domain-containing protein KCTD5-like isoform
TM1_G0000020006	1679.67	-0.806908	0.234023	-3.44798	0.000564799	0.00837077	XLOC_016000|TM1_G0000020006	XLOC_016000	nuclear receptor corepressor 1 isoform
TM1_G0000010235	269.678	-0.596103	0.1729	-3.44768	0.000565423	0.0083758	XLOC_036232|TM1_G0000010235	XLOC_036232	alpha-enolase-like
TM1_G0000029231	2621.26	0.951975	0.27615	3.44731	0.000566203	0.00838315	XLOC_027729|TM1_G0000029231	XLOC_027729	olfactomedin-like protein 2A
TM1_G0000015245	16.1021	2.99034	0.867823	3.4458	0.00056938	0.00842149	XLOC_007297|TM1_G0000015245	XLOC_007297	TRPM8 channel-associated factor homolog
TM1_G0000021465	118.712	-0.587524	0.170501	-3.44587	0.000569225	0.00842149	XLOC_022745|TM1_G0000021465	XLOC_022745	transcription initiation factor IIA subunit 2
TM1_G0000030385	2.08395	5.20568	1.51079	3.44567	0.000569648	0.00842149	XLOC_030043|TM1_G0000030385	XLOC_030043	battenin isoform
TM1_G0000014855	25.7216	-1.46646	0.425685	-3.44495	0.000571169	0.00843975	XLOC_039705|TM1_G0000014855	XLOC_039705	DEP domain-containing protein 4 isoform
TM1_G0000003106	381.936	-0.76065	0.220819	-3.44468	0.000571725	0.00844375	XLOC_028218|TM1_G0000003106	XLOC_028218	proline-rich protein 5-like
TM1_G0000000158	5.46494	-5.50748	1.59891	-3.44452	0.000572077	0.00844471	XLOC_000086|TM1_G0000000158	XLOC_000086	CD209 antigen-like protein E isoform
TM1_G0000027482	1692.08	-0.715247	0.207659	-3.44433	0.000572484	0.0084465	XLOC_009368|TM1_G0000027482	XLOC_009368	integrin-linked protein kinase
TM1_G0000028200	82.4508	0.666917	0.193639	3.44413	0.000572896	0.00844836	XLOC_033741|TM1_G0000028200	XLOC_033741	rap1 GTPase-GDP dissociation stimulator 1-like
TM1_G0000008136	412.853	-0.452052	0.13129	-3.44316	0.000574969	0.00847047	XLOC_021711|TM1_G0000008136	XLOC_021711	vacuolar protein sorting-associated protein 11 homolog
TM1_G0000028467	554.848	-1.23646	0.359196	-3.4423	0.000576791	0.00849306	XLOC_024757|TM1_G0000028467	XLOC_024757	UBA-like domain-containing protein 1
TM1_G0000037188	13.1004	-1.44564	0.420031	-3.44174	0.00057799	0.00850647	XLOC_001281|TM1_G0000037188	XLOC_001281	carbonic anhydrase 4-like
TM1_G0000003774	929.208	-0.812413	0.236067	-3.44145	0.000578598	0.00851119	XLOC_029589|TM1_G0000003774	XLOC_029589	follistatin-related protein 1
TM1_G0000034053	8.31574	-1.49624	0.43495	-3.44002	0.000581661	0.00855198	XLOC_028925|TM1_G0000034053	XLOC_028925	uncharacterized protein LOC109201922
TM1_G0000003573	59.5993	-1.71665	0.49913	-3.43929	0.000583248	0.00855402	XLOC_037649|TM1_G0000003573	XLOC_037649	cell growth regulator with EF hand domain protein 1-like isoform
TM1_G0000011300	337.672	-1.43143	0.41614	-3.43978	0.000582179	0.00855402	XLOC_040363|TM1_G0000011300	XLOC_040363	SH2 domain-containing protein 5
TM1_G0000018233	485.782	-1.57633	0.458307	-3.43946	0.000582874	0.00855402	XLOC_019203|TM1_G0000018233	XLOC_019203	UBA-like domain-containing protein 2
TM1_G0000032723	364.844	1.66785	0.484939	3.4393	0.000583223	0.00855402	XLOC_023757|TM1_G0000032723	XLOC_023757	C-C motif chemokine 3-like
TM1_G0000038366	264.258	-0.420383	0.122217	-3.43964	0.000582494	0.00855402	XLOC_023081|TM1_G0000038366	XLOC_023081	parent_location~scaffold_3454 571 5589 -
TM1_G0000025084	150.902	0.715388	0.208038	3.43875	0.000584416	0.00856689	XLOC_021081|TM1_G0000025084	XLOC_021081	rhomboid-related protein 4-like
TM1_G0000003654	574.344	-1.32746	0.386126	-3.43788	0.000586282	0.00858998	XLOC_037693|TM1_G0000003654	XLOC_037693	uncharacterized protein LOC100704487 isoform
TM1_G0000024720	637.448	-0.523049	0.152165	-3.43739	0.000587346	0.0086013	XLOC_011805|TM1_G0000024720	XLOC_011805	fragile X mental retardation syndrome-related protein 1 isoform
TM1_G0000017275	2.63446	-4.48147	1.3041	-3.43645	0.000589401	0.00862712	XLOC_011690|TM1_G0000017275	XLOC_011690	LOW QUALITY PROTEIN: neurexin 3
TM1_G0000011754	1717.47	-0.889726	0.258951	-3.43589	0.000590613	0.00864057	XLOC_002688|TM1_G0000011754	XLOC_002688	SH3 domain-containing protein 19-like
TM1_G0000015153	19.6145	4.57264	1.33116	3.43509	0.000592362	0.00866186	XLOC_030814|TM1_G0000015153	XLOC_030814	parent_location~scaffold_51 2453580 2453897 -
TM1_G0000022146	245.465	-6.63056	1.9305	-3.43463	0.000593368	0.00867227	XLOC_022671|TM1_G0000022146	XLOC_022671	epoxide hydrolase 1-like
TM1_G0000024609	2.86967	-5.00782	1.45867	-3.43314	0.000596644	0.00871585	XLOC_017496|TM1_G0000024609	XLOC_017496	immunoglobulin light chain
TM1_G0000013624	25.5012	1.18819	0.34615	3.4326	0.000597829	0.00872452	XLOC_034098|TM1_G0000013624	XLOC_034098	LOW QUALITY PROTEIN: suppressor of cytokine signaling 7
TM1_G0000019480	844.776	0.602762	0.175596	3.43266	0.000597682	0.00872452	XLOC_006014|TM1_G0000019480	XLOC_006014	very long-chain specific acyl-CoA dehydrogenase mitochondrial
TM1_G0000010599	1278.2	-0.825791	0.240608	-3.4321	0.000598929	0.00873625	XLOC_000510|TM1_G0000010599	XLOC_000510	neurabin-2-like isoform
TM1_G0000022192	193.943	-0.567805	0.165493	-3.43099	0.00060139	0.00876782	XLOC_017374|TM1_G0000022192	XLOC_017374	solute carrier family 25 member 51
TM1_G0000009038	206.268	-0.553966	0.161561	-3.42885	0.00060615	0.00883286	XLOC_039152|TM1_G0000009038	XLOC_039152	parent_location~scaffold_9 1030215 1209545 +
TM1_G0000021443	87.6848	1.44328	0.421099	3.42742	0.000609344	0.00887502	XLOC_022739|TM1_G0000021443	XLOC_022739	interleukin-17D-like isoform
TM1_G0000008534	118.727	-0.908249	0.265032	-3.42694	0.000610414	0.00888623	XLOC_026556|TM1_G0000008534	XLOC_026556	jmjC domain-containing protein 4
TM1_G0000017392	1405.76	0.440056	0.128446	3.42599	0.000612555	0.008913	XLOC_011384|TM1_G0000017392	XLOC_011384	plasma membrane calcium-transporting ATPase 1-like isoform
TM1_G0000017332	409.349	-0.562934	0.164327	-3.4257	0.00061322	0.00891388	XLOC_021944|TM1_G0000017332	XLOC_021944	Hermansky-Pudlak syndrome 5 protein
TM1_G0000020738	235.869	1.03016	0.300703	3.42583	0.000612926	0.00891388	XLOC_018916|TM1_G0000020738	XLOC_018916	vinculin-like isoform
[truncated: 1,987 more rows]

## Sheet: DE transcripts TbR vs TbY
Bdh1l gene expression is a potential molecular factor in the evolution of carotenoid-based color diversity of cichlid fishes
[truncated: 1,018 more rows]

[truncated: 3 more sheets: transcripts TmR vs TmY, transcripts AhR vs AbY, transcripts TbR vs TbY]
