# Supplementary material for: Bdh1l Gene Expression Is a Potential Molecular Factor in the Evolution of Carotenoid‐Based Colour Diversity of Cichlid Fishes
Source: Mol Ecol. 2025 Aug 20;34(18):e70065. doi: 10.1111/mec.70065 (PMC12421482; doi:10.1111/mec.70065)
Supplement: Supplementary file 1 — Data S1: mec70065‐sup‐0001‐Supinfo.docx. [file MEC-34-e70065-s001.zip › 3_Supplementary Information Dataset 1.xlsx]

## Sheet: zeaxanthin
Bdh1l gene expression is a potential molecular factor in the evolution of carotenoid-based color diversity of cichlid fishes
Pooja Singh, Angelika Ziegelbecker, Christoph Hahn, Walter Goessler, Ronald A. Glabonjat, Ehsan Pashay Ahi, Kristina M. Sefc
																						wavelength	absorbance intensity (standard)	relative absorbance intensity (standard)	wavelength	absorbance intensity (sample)	relative absorbance intensity (sample)		isotopes m/z (standard)	intensity (standard)	isotopes m/z (sample)	intensity (sample)		fragmentation m/z (standard)	intensity (standard)	fragmentation m/z (sample)	intensity (sample)
																						220	0	0	220	0	0		247.516	0	247.516	0		49.5035	0	49.5035	0
																						222	0	0	222	0	0		247.517	0	247.517	0		49.5036	0	49.5036	0
																						224	0	0	224	0	0		247.518	0	247.518	0		49.5036	0	49.5036	0
																						226	0	0	226	0	0		247.519	0	247.519	0		49.5037	0	49.5037	0
																						228	0	0	228	0	0		250.081	0	250.081	0		50.1208	0	51.0234	0
																						230	42.1892	0.133071	230	350.361	0.804855		250.082	0	250.082	0		50.1208	0	51.0235	0
																						232	329.622	1.03968	232	807.53	1.85507		250.083	0	250.083	0		50.1209	0	51.0236	0
																						234	585.54	1.84688	234	1233.34	2.83324		250.083	0	250.084	0		50.121	0	51.0236	0
																						236	844.73	2.66441	236	1625.9	3.73505		250.084	3917.56	250.085	3215.48		50.1211	489.862	51.0237	1559.73
																						238	1088.97	3.43479	238	1976.39	4.54018		250.085	6154.49	250.086	5351.61		50.1212	1001.8	51.0238	2695.75
absorption peaks, standard: 452 nm, 476 nm																						240	1318.38	4.15837	240	2300.63	5.28503		250.086	6808.19	250.087	6673.97		50.1213	1280.04	51.0239	3539.56
absorption peaks, sample: 452 nm, 476 nm																						242	1549.97	4.88885	242	2583.52	5.93489		250.087	5267.41	250.087	6033.75		50.1213	1087.43	51.024	3632.91
																						244	1758.49	5.54653	244	2842.89	6.53073		250.088	2368.4	250.088	3510.54		50.1214	558.415	51.0241	2872.04
																						246	1936.65	6.10848	246	3074.94	7.06379		250.089	0	250.089	0		50.1215	0	51.0242	1609.41
																						248	2112.78	6.66404	248	3292.81	7.56428		250.09	0	250.09	0		50.1216	0	51.0243	0
																						250	2284.92	7.20698	250	3516.88	8.07902		250.091	0	250.091	0		50.1217	0	51.0243	0
																						252	2468.62	7.78641	252	3763.84	8.64635		250.092	0	250.092	0		50.1218	0	51.0244	0
																						254	2670.05	8.42176	254	4030.8	9.25959		251.04	0	251.039	0		50.781	0	51.0245	0
																						256	2897.16	9.13809	256	4304.82	9.88909		251.041	0	251.04	0		50.7811	0	52.6648	0
																						258	3143	9.9135	258	4621.2	10.6159		251.042	0	251.041	0		50.7811	0	52.6649	0
																						260	3368.16	10.6237	260	4943.6	11.3565		251.043	0	251.042	0		50.7812	0	52.665	0
																						262	3633.41	11.4603	262	5288.39	12.1485		251.044	1658.64	251.043	2082.69		50.7813	676.092	52.6651	0
																						264	3883.68	12.2497	264	5639.14	12.9543		251.045	5508.33	251.044	6639.11		50.7814	1167.12	52.6652	1721.65
																						266	4124.78	13.0102	266	5970.07	13.7145		251.046	11452.4	251.045	16164.1		50.7815	1331.06	52.6653	2689.68
																						268	4343.65	13.7005	268	6256.18	14.3718		251.047	15674.6	251.046	26712.2		50.7816	1039.21	52.6654	3084.61
																						270	4520.05	14.2569	270	6485.18	14.8978		251.047	14742.7	251.047	31302.6		50.7817	497.724	52.6655	2719.69
																						272	4646.03	14.6543	272	6640.59	15.2548		251.048	9394.97	251.048	22232.7		50.7818	0	52.6655	1774.9
																						274	4736.68	14.9402	274	6746.63	15.4984		251.049	3684.26	251.049	11833.8		50.7818	0	52.6656	0
																						276	4788.51	15.1037	276	6798.92	15.6186		251.05	0	251.05	2881.96		50.7819	0	52.6657	0
																						278	4799.68	15.1389	278	6807.88	15.6391		251.051	0	251.051	2135.48		50.782	0	52.6658	0
																						280	4744.73	14.9656	280	6742.41	15.4887		251.052	0	251.051	0		52.7781	0	52.6659	0
																						282	4645.65	14.6531	282	6572.67	15.0988		251.053	0	251.052	0		52.7782	0	52.9281	0
																						284	4469.51	14.0975	284	6330.01	14.5414		251.169	0	251.053	0		52.7783	0	52.9282	0
																						286	4219.84	13.31	286	5992.72	13.7666		251.17	0	251.054	0		52.7784	0	52.9283	0
																						288	3918.76	12.3604	288	5599.33	12.8628		251.171	0	251.157	0		52.7785	597.779	52.9283	0
																						290	3595.08	11.3394	290	5156.29	11.8451		251.172	0	251.158	0		52.7786	1052.1	52.9284	0
																						292	3265.24	10.2991	292	4692.12	10.7788		251.173	2684.98	251.159	0		52.7786	1273.37	52.9285	0
																						294	2930.41	9.24294	294	4259.41	9.78477		251.174	4409.3	251.16	0		52.7787	1064.44	52.9286	0
																						296	2606.95	8.2227	296	3830.25	8.79891		251.175	15351.7	251.161	2421.31		52.7788	550.986	52.9287	0
																						298	2313.54	7.29726	298	3451.96	7.9299		251.176	29514.4	251.162	6834.53		52.7789	0	52.9288	0
																						300	2063.03	6.5071	300	3132.76	7.19661		251.177	41707.7	251.163	12710.8		52.779	0	52.9289	0
																						302	1869.68	5.89724	302	2902.54	6.66776		251.178	39510	251.164	16278.7		52.7791	0	52.929	0
																						304	1736.24	5.47637	304	2746.94	6.31031		251.179	25328.9	251.165	14818.3		52.7792	0	52.9291	0
																						306	1646.76	5.19412	306	2661.92	6.11499		251.18	11090	251.166	9602.41		52.9282	0	52.9292	0
																						308	1603.05	5.05628	308	2630.25	6.04225		251.181	3725.68	251.167	4330.88		52.9282	0	52.9293	0
																						310	1596.11	5.03437	310	2637.07	6.05792		251.181	5765.41	251.168	1346.59		52.9283	0	52.9293	0
																						312	1616.11	5.09745	312	2696.05	6.1934		251.182	20622.6	251.168	0		52.9284	0	52.9294	0
																						314	1670.16	5.26795	314	2772.3	6.36857		251.183	51402.2	251.169	0		52.9285	0	52.9295	0
																						316	1742.22	5.49521	316	2885.58	6.62879		251.184	85358.7	251.17	0		52.9286	0	52.9296	0
																						318	1831	5.77525	318	3010.53	6.91583		251.185	102173	251.171	0		52.9287	0	52.9297	0
																						320	1934.57	6.10192	320	3163.46	7.26714		251.186	74696.6	251.172	0		52.9288	0	52.9298	0
																						322	2028.03	6.39671	322	3301.37	7.58396		251.187	41954.8	251.173	1735.25		52.9289	0	53.0027	0
																						324	2140.97	6.75295	324	3453.31	7.933		251.188	12321.8	251.174	3668.88		52.929	0	53.0027	0
																						326	2267.57	7.15225	326	3602.17	8.27495		251.189	1845.5	251.175	9974.6		52.9291	0	53.0028	0
																						328	2380.78	7.50935	328	3766.46	8.65236		251.19	0	251.176	18982		52.9292	0	53.0029	0
																						330	2502.57	7.89348	330	3921.84	9.00931		251.191	0	251.177	26263.8		52.9293	0	53.003	2505.69
																						332	2608.41	8.22731	332	4083.42	9.38049		251.192	0	251.178	24803.2		52.9293	0	53.0031	5034.71
																						334	2683.08	8.46285	334	4216.61	9.68646		251.193	0	251.179	16226.1		52.9294	0	53.0032	6770.27
																						336	2763.3	8.71586	336	4322.73	9.93024		251.195	0	251.18	7607.62		52.9295	0	53.0033	6395.34
																						338	2824.84	8.90997	338	4407.25	10.1244		251.196	0	251.181	2965.91		52.9296	0	53.0034	4191.42
																						340	2868.32	9.04713	340	4442.22	10.2047		251.197	0	251.182	5237.7		52.9297	0	53.0035	1716.73
																						342	2872.59	9.0606	342	4458.6	10.2424		251.197	0	251.183	20308.8		52.9298	0	53.0036	0
																						344	2859.35	9.01883	344	4428.51	10.1732		251.198	2949.6	251.184	45672.7		53.0027	0	53.0037	0
																						346	2839.35	8.95575	346	4391.59	10.0884		251.199	5327.31	251.185	73640.8		53.0028	0	53.0038	0
																						348	2784.54	8.78286	348	4312.41	9.90652		251.2	6582.46	251.185	79017.2		53.0029	0	53.0038	0
																						350	2735.86	8.62933	350	4204.19	9.65793		251.201	5703.62	251.186	52775.8		53.003	0	53.0389	0
																						352	2685.38	8.47009	352	4118.63	9.46136		251.202	2914.76	251.187	26681.3		53.0031	797.651	53.039	0
																						354	2636.32	8.31537	354	4046.75	9.29624		251.203	0	251.188	6894.35		53.0032	1418.6	53.0391	0
																						356	2599.76	8.20003	356	3964.04	9.10623		251.204	0	251.189	1264.95		53.0033	1629.14	53.0392	0
																						358	2601.14	8.20438	358	3929.76	9.02749		251.205	0	251.19	0		53.0034	1282.69	53.0393	2387.54
																						360	2621.78	8.2695	360	3943.49	9.05905		251.206	0	251.191	0		53.0035	649.582	53.0394	3281.27
																						362	2670.11	8.42193	362	4032.51	9.26352		251.991	0	251.192	0		53.0036	0	53.0395	3709.72
																						364	2777.03	8.75917	364	4173.01	9.5863		251.992	0	251.193	0		53.0037	0	53.0395	3528.64
																						366	2936.86	9.26332	366	4366.67	10.0312		251.993	0	251.194	0		53.0037	0	53.0396	2815.18
																						368	3083.11	9.72459	368	4515.2	10.3724		251.994	0	251.195	0		53.0038	0	53.0397	1847.46
																						370	3259.03	10.2795	370	4742.2	10.8939		251.995	1471.85	251.196	0		53.0389	0	53.0398	0
																						372	3652.89	11.5218	372	5359.84	12.3127		251.996	2904.32	251.197	0		53.039	0	53.0399	0
																						374	4036.22	12.7308	374	5934.73	13.6333		251.997	7276.4	251.198	3289.43		53.0391	0	53.04	0
																						376	4284.54	13.5141	376	6277.83	14.4215		251.998	15752.3	251.199	7362.05		53.0392	0	53.0401	0
																						378	4504.65	14.2083	378	6546.29	15.0382		251.999	25076.6	251.2	10871.2		53.0393	430.498	55.0545	0
																						380	4779.19	15.0743	380	6884.36	15.8148		252	26189.2	251.201	11550.2		53.0394	1020.73	55.0546	0
																						382	5143.08	16.2221	382	7347.61	16.879		252.001	17885.6	251.201	8965.26		53.0395	2107.55	55.0547	0
																						384	5644.81	17.8046	384	8002.63	18.3837		252.002	5665.72	251.202	4808.5		53.0395	3071.9	55.0548	0
																						386	6360.84	20.063	386	8985.29	20.6411		252.003	1507.75	251.203	1528.1		53.0396	3245.67	55.0549	1381.01
																						388	7063.73	22.2801	388	10002.8	22.9785		252.004	0	251.204	0		53.0397	2511.3	55.055	3018.85
																						390	7715.65	24.3363	390	10898.9	25.0371		252.005	0	251.205	0		53.0398	1375.83	55.0551	4407.74
																						392	8397.51	26.487	392	11830.3	27.1767		252.006	0	251.206	0		53.0399	457.967	55.0552	4627.4
																						394	9073.57	28.6194	394	12766.8	29.3282		252.007	0	251.207	0		53.04	0	55.0553	3531.18
																						396	9797.97	30.9043	396	13728.1	31.5364		252.174	0	251.993	0		53.0401	0	55.0554	1809.67
																						398	10471	33.0272	398	14670.3	33.7009		252.175	0	251.994	0		53.0402	0	55.0555	0
																						400	11146.1	35.1565	400	15610.3	35.8601		252.176	0	251.994	0		53.0403	0	55.0556	0
																						402	11831.3	37.3176	402	16546.8	38.0116		252.176	0	251.995	0		53.7513	0	55.0557	0
																						404	12535.5	39.5388	404	17518.1	40.2429		252.177	1351.25	251.996	3161.45		53.7514	0	55.0558	0
																						406	13265.4	41.8412	406	18550.2	42.6139		252.178	4471.22	251.997	8070.39		53.7515	0	57.0701	0
																						408	14089.7	44.4411	408	19681.2	45.212		252.179	8012.56	251.998	14395.4		53.7515	0	57.0702	0
																						410	14996.1	47.3	410	20949.8	48.1261		252.18	9623.66	251.999	18296.5		53.7516	695.447	57.0703	0
																						412	15991.6	50.4399	412	22320.9	51.2758		252.181	8690.94	252	16923.1		53.7517	1000.28	57.0704	0
																						414	17043.7	53.7585	414	23774.8	54.6157		252.182	6235.82	252.001	11131.1		53.7518	1098.37	57.0705	1069.17
																						416	18138.4	57.2114	416	25268.6	58.0474		252.183	3587.38	252.002	4862.85		53.7519	956.398	57.0706	4901.82
																						418	19208.6	60.587	418	26747.7	61.4451		252.184	0	252.003	1380.15		53.752	633.574	57.0707	12661.2
																						420	20214.4	63.7594	420	28127.8	64.6156		252.185	2424.84	252.004	0		53.7521	0	57.0708	21119.4
																						422	21068.5	66.4534	422	29322	67.3588		252.186	5601.03	252.005	0		53.7522	0	57.0709	25435.1
																						424	21818.9	68.8203	424	30350.3	69.7211		252.187	10629.2	252.006	0		53.7523	0	57.071	18710.4
																						426	22468.5	70.8689	426	31221.3	71.722		252.188	15203.8	252.007	0		53.7524	0	57.0711	10351.4
																						428	23017.5	72.6008	428	31967.1	73.4353		252.189	16577.9	252.21	0		54.405	0	57.0712	2907.09
																						430	23537.3	74.2403	430	32675.4	75.0623		252.19	13495.8	252.211	0		54.4051	0	57.0713	217.377
																						432	24094.9	75.9989	432	33430.3	76.7964		252.191	7724.69	252.212	0		54.4052	0	57.0714	0
																						434	24749.4	78.0632	434	34312.7	78.8236		252.192	3047.02	252.213	0		54.4053	0	57.0715	0
																						436	25532.4	80.5331	436	35380.7	81.2769		252.193	0	252.214	1321.59		54.4054	675.185	57.0716	0
																						438	26444.7	83.4105	438	36633.8	84.1556		252.194	0	252.215	4172.33		54.4055	1143.97	57.0717	0
																						440	27476.4	86.6648	440	38027.2	87.3565		252.195	0	252.216	7542.89		54.4056	1274.49	57.9205	0
																						442	28527.6	89.9804	442	39463.7	90.6565		252.195	0	252.217	9355.7		54.4057	974.169	57.9206	0
																						444	29555.6	93.2228	444	40834	93.8044		252.211	0	252.218	8133.83		54.4058	465.435	57.9207	0
																						446	30472.4	96.1144	446	42036.5	96.5667		252.212	0	252.218	4755.67		54.4059	0	57.9208	0
																						448	31172.1	98.3214	448	42939	98.6401		252.213	0	252.219	1615.04		54.406	0	57.9209	2124.08
																						450	31599.7	99.6703	450	43455.7	99.827		252.214	0	252.22	0		54.4061	0	57.921	3078.12
																						452	31704.2	100	452	43531	100		252.214	2932.58	252.221	0		54.4062	0	57.9211	3325.84
																						454	31501.2	99.3595	454	43174.2	99.1803		252.215	7933.97	252.222	0		55.0545	0	57.9212	2731.58
																						456	31027.6	97.8659	456	42443.7	97.5021		252.216	12460.1	252.223	0		55.0546	0	57.9213	1598.18
																						458	30369.5	95.7901	458	41450.8	95.2214		252.217	12890.1	253.088	0		55.0547	0	57.9215	0
																						460	29605.9	93.3814	460	40347.2	92.6861		252.218	8939.31	253.089	0		55.0548	0	57.9216	0
																						462	28854.3	91.0109	462	39255.1	90.1772		252.219	3883.51	253.09	0		55.0549	273.123	57.9217	0
																						464	28226.8	89.0316	464	38353.9	88.107		252.22	0	253.091	0		55.055	726.274	57.9218	0
																						466	27786.1	87.6415	466	37703.1	86.6121		252.221	0	253.092	1713.61		55.0551	2411.93	59.0493	0
																						468	27555.8	86.9151	468	37354.6	85.8115		252.222	0	253.093	4088.64		55.0552	4569.47	59.0494	0
																						470	27532.9	86.8428	470	37261.9	85.5986		252.223	0	253.094	5987.98		55.0553	6787.5	59.0495	0
																						472	27645.9	87.1994	472	37351.5	85.8043		253.089	0	253.095	6361.74		55.0554	6686.67	59.0496	0
																						474	27803.3	87.6959	474	37487.6	86.1169		253.09	0	253.096	5132.02		55.0555	4335	59.0497	518.874
																						476	27880.5	87.9393	476	37522.5	86.1971		253.091	0	253.097	3016.49		55.0556	2056.38	59.0498	1833.32
																						478	27803.4	87.6962	478	37311.5	85.7124		253.092	0	253.097	0		55.0557	410.078	59.05	4093.87
																						480	27462.3	86.6202	480	36745.4	84.412		253.092	1895.83	253.098	0		55.0558	0	59.0501	6339.41
																						482	26781.5	84.4728	482	35702.9	82.0172		253.093	4602.21	253.099	0		55.0559	0	59.0502	10767.8
																						484	25764.8	81.2661	484	34223.3	78.6182		253.094	5924.66	253.1	0		55.0559	0	59.0503	5842.25
																						486	24451.4	77.1235	486	32334.2	74.2785		253.095	5062.73	253.137	0		55.056	0	59.0504	3421.04
																						488	22803.7	71.9263	488	29979.7	68.8697		253.096	2714.55	253.138	0		55.3548	0	59.0505	1376.06
																						490	20888.5	65.8854	490	27254.9	62.6102		253.097	0	253.139	0		55.3549	0	59.0506	0
																						492	18842.7	59.4327	492	24396.9	56.045		253.098	0	253.139	0		55.355	0	59.0507	0
																						494	16720.4	52.7385	494	21439.5	49.2511		253.099	0	253.14	1111.74		55.3551	0	59.0508	0
																						496	14608.7	46.0782	496	18508.7	42.5184		253.1	0	253.141	4123.1		55.3552	672.198	59.0509	0
																						498	12589.2	39.7083	498	15699	36.0639		253.173	0	253.142	7040.72		55.3553	1049.88	60.5611	0
																						500	10716.2	33.8005	500	13100.8	30.0954		253.174	0	253.143	7520.72		55.3554	1201.51	60.5613	0
																						502	9016.86	28.4406	502	10753.1	24.7021		253.175	0	253.144	5204.93		55.3555	1006.45	60.5614	0
																						504	7517.73	23.7121	504	8675.77	19.9301		253.176	0	253.145	2050.32		55.3556	555.997	60.5615	0
																						506	6218.7	19.6147	506	6879.82	15.8044		253.177	2459.35	253.146	0		55.3557	0	60.5616	1613.32
																						508	5105.54	16.1037	508	5355.78	12.3034		253.177	6400.63	253.147	0		55.3558	0	60.5617	2923.63
																						510	4182.68	13.1928	510	4088.22	9.3915		253.178	11320.5	253.148	0		55.3559	0	60.5618	3724.21
																						512	3425.3	10.8039	512	3049.81	7.00606		253.179	21731.5	253.149	0		55.356	0	60.5619	3385.63
																						514	2808.57	8.85865	514	2202.18	5.05888		253.18	19152.3	253.17	0		57.0702	0	60.562	2048.14
																						516	2309.14	7.28336	516	1526.83	3.50746		253.181	8587.72	253.171	0		57.0703	0	60.5622	0
																						518	1906.78	6.01429	518	984.096	2.26068		253.182	3625.84	253.172	0		57.0704	0	60.5623	0
																						520	1587.59	5.00751	520	563.036	1.29341		253.183	880.037	253.173	0		57.0705	0	60.5624	0
																						522	1328.86	4.19144	522	237.723	0.5461		253.184	0	253.174	1064.14		57.0706	546.003	60.5625	0
																						524	1120.81	3.53521	524	0	0		253.185	0	253.175	5256.95		57.0707	1994.05	61.5394	0
																						526	961.811	3.0337	526	0	0		253.186	0	253.176	21378.5		57.0708	4263.3	61.5395	0
																						528	827.486	2.61002	528	0	0		253.187	0	253.177	73637.8		57.0709	6712.96	61.5396	0
																						530	719.108	2.26818	530	0	0		253.189	0	253.178	207964		57.071	7021.41	61.5397	0
																						532	630.703	1.98933	532	0	0		253.19	0	253.179	351780		57.0711	4610.35	61.5398	1600.1
																						534	560.486	1.76786	534	0	0		253.191	0	253.18	450687		57.0712	2248	61.54	2815.71
																						536	497.297	1.56855	536	0	0		253.192	0	253.181	349405		57.0713	461.434	61.5401	3884.27
																						538	446.514	1.40837	538	0	0		253.193	1546.65	253.182	204767		57.0714	0	61.5402	4165.93
																						540	404.351	1.27539	540	0	0		253.194	4618.28	253.183	67546		57.0715	0	61.5403	3242.72
																						542	366.405	1.1557	542	0	0		253.195	8420.62	253.183	14963.3		57.0716	0	61.5404	1478.86
																						544	339.568	1.07105	544	0	0		253.196	10736.9	253.184	1035.58		57.0717	0	61.5405	0
																						546	312.514	0.985715	546	0	0		253.197	9824.74	253.185	0		58.5134	0	61.5406	0
																						548	287.054	0.905412	548	0	0		253.198	6307.03	253.186	0		58.5135	0	61.5408	0
																						550	270.784	0.854093	550	0	0		253.198	2586.66	253.187	0		58.5136	0	61.5409	0
																						552	251.054	0.791863	552	0	0		253.199	0	253.188	0		58.5137	0	61.5431	0
																						554	235.649	0.743271	554	0	0		253.2	0	253.189	0		58.5138	675.908	61.5432	0
																						556	222.784	0.702694	556	0	0		253.201	0	253.19	0		58.5139	1119.46	61.5433	0
																						558	210.027	0.662457	558	0	0		253.202	0	253.191	952.299		58.514	1296.81	61.5434	0
																						560	198.189	0.625119	560	0	0		253.209	0	253.192	3297.23		58.5141	1075.94	61.5435	2419.06
																						562	187.595	0.591702	562	0	0		253.21	0	253.193	9165.32		58.5142	593.79	61.5436	3390.1
																						564	177.892	0.561098	564	0	0		253.211	0	253.194	16051.2		58.5144	0	61.5437	3551.47
																						566	166.595	0.525465	566	0	0		253.212	0	253.195	18229		58.5145	0	61.5439	2760.94
																						568	165.649	0.522481	568	0	0		253.213	2245.42	253.196	9824.57		58.5146	0	61.544	1467.85
																						570	153.622	0.484546	570	0	0		253.214	6295.63	253.197	5502.2		58.5147	0	61.5441	0
																						572	147.568	0.465451	572	0	0		253.215	14224.7	253.198	2038.02		62.1785	0	61.5442	0
																						574	142.865	0.450618	574	0	0		253.216	22073.1	253.199	0		62.1786	0	61.5443	0
																						576	139.243	0.439194	576	0	0		253.217	20127.5	253.2	0		62.1787	0	61.5444	0
																						578	134.73	0.424958	578	0	0		253.218	8774.09	253.201	0		62.1788	0	62.6046	0
																						580	127.324	0.4016	580	0	0		253.219	3404.89	253.202	0		62.179	624.137	62.6047	0
																						582	127.027	0.400662	582	0	0		253.219	1055.85	253.209	0		62.1791	1114.49	62.6048	0
																						584	120.135	0.378924	584	0	0		253.22	0	253.21	0		62.1792	1288.41	62.6049	0
																						586	115.676	0.364859	586	0	0		253.221	0	253.211	0		62.1793	1037.04	62.605	1659.32
																						588	110.405	0.348235	588	0	0		253.222	0	253.212	0		62.1794	541.902	62.6051	3148.84
																						590	105.622	0.333147	590	0	0		253.223	0	253.213	2605.55		62.1796	0	62.6053	3970.84
																						592	105.27	0.332039	592	0	0		253.247	0	253.214	6365.88		62.1797	0	62.6054	3487.46
																						594	103.162	0.325389	594	0	0		253.248	0	253.215	13688.7		62.1798	0	62.6055	1967.24
																						596	103.946	0.327861	596	0	0		253.249	0	253.216	19467.8		62.1799	0	62.6056	0
																						598	100.838	0.318058	598	0	0		253.25	0	253.217	16450.9		64.4286	0	62.6057	0
																						600	100.297	0.316353	600	0	0		253.251	2501.59	253.218	7254.26		64.4287	0	62.6059	0
																						602	88.9459	0.280549	602	0	0		253.252	5224.58	253.219	2978.58		64.4288	0	62.606	0
																						604	89.5135	0.282339	604	0	0		253.253	6440.48	253.22	880.068		64.4289	0	63.1568	0
																						606	84.0541	0.265119	606	0	0		253.254	4942.23	253.221	0		64.4291	1001.82	63.1569	0
																						608	82.7838	0.261113	608	0	0		253.255	1923.07	253.222	0		64.4292	1504.15	63.1571	0
																						610	81.0541	0.255657	610	0	0		253.256	0	253.223	0		64.4293	1595.03	63.1572	0
																						612	78.8108	0.248581	612	0	0		253.257	0	253.224	0		64.4294	1244.66	63.1573	0
																						614	78.8378	0.248666	614	0	0		253.258	0	253.246	0		64.4296	698.851	63.1574	0
																						616	80.9189	0.255231	616	0	0		253.259	0	253.247	0		64.4297	0	63.1575	0
																						618	76.9189	0.242614	618	0	0		253.988	0	253.248	0		64.4298	0	63.1577	0
																						620	72.1892	0.227696	620	0	0		253.989	0	253.249	0		64.4299	0	63.1578	0
																						622	76.1351	0.240142	622	0	0		253.99	0	253.25	2433.59		64.4301	0	63.1579	0
																						624	70.4324	0.222154	624	0	0		253.991	0	253.251	4654.9		65.0387	0	63.158	0
																						626	76.1622	0.240227	626	0	0		253.992	1646.52	253.252	5976.93		65.0388	0	63.1581	0
																						628	77.8378	0.245512	628	0	0		253.993	3009.38	253.253	5498.85		65.0389	0	63.1583	0
																						630	73.5405	0.231958	630	0	0		253.994	8792.89	253.254	3487.09		65.039	0	63.1584	0
																						632	74	0.233407	632	0	0		253.995	18112.7	253.255	0		65.0392	510.01	63.1585	0
																						634	69	0.217636	634	0	0		253.996	27016.2	253.256	0		65.0393	1301.81	63.1586	0
																						636	66.4324	0.209538	636	0	0		253.997	22981	253.257	0		65.0394	3396.77	63.1587	0
																						638	61.1351	0.192829	638	0	0		253.998	12829.9	253.258	0		65.0395	4879.93	63.1589	0
																						640	65.0811	0.205276	640	0	0		253.999	3736.18	253.99	0		65.0397	4660.07	63.159	0
																						642	64.6486	0.203912	642	0	0		254	1718.99	253.991	0		65.0398	3033.32	63.1591	0
																						644	60.8919	0.192062	644	0	0		254.001	0	253.992	0		65.0399	1171.14	63.1592	0
																						646	61.9459	0.195387	646	0	0		254.002	0	253.993	0		65.04	428.069	63.9866	0
																						648	65.0811	0.205276	648	0	0		254.003	0	253.994	3184.39		65.0402	0	63.9867	0
																						650	63.0811	0.198967	650	0	0		254.004	0	253.994	6624.21		65.0403	0	63.9868	0
																						652	62.7838	0.19803	652	0	0		254.178	0	253.995	10028.3		65.0404	0	63.987	0
																						654	52.0811	0.164272	654	0	0		254.179	0	253.996	11155.7		65.0405	0	63.9871	1329.13
																						656	40.2162	0.126848	656	0	0		254.18	0	253.997	8907.63		65.1463	0	63.9872	2736.94
																						658	48.2973	0.152337	658	0	0		254.181	0	253.998	4770.2		65.1464	0	63.9873	3732.6
																						660	54.4324	0.171688	660	0	0		254.182	3149.56	253.999	1387.15		65.1465	0	63.9874	3574.11
																						662	57.0541	0.179957	662	0	0		254.182	4958.6	254	0		65.1466	0	63.9876	2336.91
																						664	56.7838	0.179105	664	0	0		254.183	5596.39	254.001	0		65.1467	967.767	63.9877	0
																						666	53.4324	0.168534	666	0	0		254.184	4676.04	254.002	0		65.1469	1556.2	63.9878	0
																						668	50.1351	0.158134	668	0	0		254.185	2576.54	254.003	0		65.147	1701.99	63.9879	0
																						670	52.6216	0.165977	670	0	0		254.186	0	254.175	0		65.1471	1305.2	63.9881	0
																						672	57.3784	0.18098	672	0	0		254.187	0	254.176	0		65.1472	664.102	64.9773	0
																						674	52.8649	0.166744	674	0	0		254.188	0	254.177	0		65.1474	0	64.9774	0
																						676	56.1081	0.176973	676	0	0		254.189	0	254.178	0		65.1475	0	64.9775	0
																						678	46.1081	0.145432	678	0	0		254.241	0	254.179	2292.47		65.1476	0	64.9776	0
																						680	57.5676	0.181577	680	0	0		254.242	0	254.18	9811.15		65.1477	0	64.9778	1871.65
																						682	50.5676	0.159498	682	0	0		254.243	0	254.181	33018.7		65.2237	0	64.9779	3094.75
																						684	56.8108	0.17919	684	0	0		254.244	0	254.182	60944.6		65.2239	0	64.978	3633.67
																						686	50.5405	0.159412	686	0	0		254.245	2399.56	254.183	87014.2		65.224	0	64.9781	3034.68
																						688	47.7568	0.150632	688	0	0		254.246	7249.77	254.184	78229.6		65.2241	0	64.9783	1644.39
																						690	45.7297	0.144238	690	0	0		254.247	12875.7	254.185	48488.9		65.2242	874.54	64.9784	0
																						692	50.3784	0.158901	692	0	0		254.248	15772.1	254.186	21021.6		65.2244	1304.21	64.9785	0
																						694	53.2432	0.167937	694	0	0		254.249	14078.6	254.187	4686.07		65.2245	1392.31	64.9786	0
																						696	51.1081	0.161203	696	0	0		254.25	9151.09	254.187	0		65.2246	1098.08	64.9788	0
																						698	52.5676	0.165806	698	0	0		254.251	4205.39	254.188	0		65.2247	604.162	65.0385	0
																						700	49.1081	0.154894	700	0	0		254.252	1637.03	254.189	0		65.2249	0	65.0387	0
																						702	49.8108	0.157111	702	0	0		254.253	0	254.19	0		65.225	0	65.0388	0
																						704	48.8378	0.154042	704	0	0		254.254	0	254.191	0		65.2251	0	65.0389	0
																						706	49.8378	0.157196	706	0	0		254.255	0	254.241	0		65.2253	0	65.039	1429.82
																						708	44.027	0.138868	708	0	0		254.256	0	254.242	0		67.0541	0	65.0392	2928.47
																						710	50.9189	0.160606	710	0	0		254.506	0	254.243	0		67.0543	0	65.0393	9219.48
																						712	47	0.148245	712	0	0		254.507	0	254.244	0		67.0544	0	65.0394	16016
																						714	44.4595	0.140232	714	0	0		254.508	0	254.245	3589.39		67.0545	0	65.0395	20269.6
																						716	44.027	0.138868	716	0	0		254.509	0	254.246	7300.08		67.0547	422.266	65.0397	15373.6
																						718	41.1351	0.129746	718	0	0		254.51	2328.3	254.247	9571.87		67.0548	2689.17	65.0398	8794.77
																						720	39.4324	0.124376	720	0	0		254.51	4639.01	254.248	8850.65		67.0549	9134.26	65.0399	2549.07
																						722	40.6757	0.128297	722	0	0		254.511	5581.32	254.249	5824.24		67.0551	16524	65.04	1449.98
																						724	34	0.107241	724	0	0		254.512	4250.49	254.25	2539.67		67.0552	23061.1	65.0402	0
																						726	32.6757	0.103064	726	0	0		254.513	1693.93	254.251	0		67.0553	19759.5	65.0403	0
																						728	33.1892	0.104684	728	0	0		254.514	0	254.252	0		67.0554	11968.5	65.0404	0
																						730	33.7297	0.106389	730	0	0		254.515	0	254.253	0		67.0556	4840.71	65.0405	0
																						732	38.4324	0.121222	732	0	0		254.516	0	254.254	0		67.0557	1099.8	67.0538	0
																						734	39.7297	0.125314	734	0	0		254.517	0	254.952	0		67.0558	0	67.0539	0
																						736	45.4054	0.143216	736	0	0		254.952	0	254.953	0		67.056	0	67.054	0
																						738	51.8108	0.163419	738	0	0		254.953	0	254.954	0		67.0561	0	67.0542	0
																						740	55.5405	0.175183	740	0	0		254.954	0	254.955	0		67.0562	0	67.0543	1719.51
																						742	60.4595	0.190698	742	0	0		254.955	0	254.956	1149.03		67.0564	0	67.0544	2493.08
																						744	62.2703	0.19641	744	0	0		254.956	1685.78	254.957	4382.1		69.0697	0	67.0545	3112.9
																						746	61.027	0.192488	746	0	0		254.957	6321.62	254.958	7935.57		69.0698	0	67.0547	8733.62
																						748	57.5135	0.181406	748	0	0		254.958	12641.9	254.959	9104.08		69.07	0	67.0548	30031.7
																						750	52.2973	0.164954	750	0	0		254.959	16782.7	254.96	6844.25		69.0701	0	67.0549	68341.5
																						752	49.2703	0.155406	752	0	0		254.96	15467.1	254.961	3090.41		69.0702	0	67.0551	109878
																						754	49.1081	0.154894	754	0	0		254.961	9757.24	254.962	0		69.0704	957.739	67.0552	121605
																						756	50.1892	0.158304	756	0	0		254.962	3994.06	254.963	0		69.0705	3681.06	67.0553	83655.9
																						758	47.7838	0.150717	758	0	0		254.963	0	254.964	0		69.0706	7541.49	67.0555	44047.9
																						760	47.1892	0.148842	760	0	0		254.964	0	254.965	0		69.0708	11639.9	67.0556	12563.1
																						762	42.3514	0.133583	762	0	0		254.965	0	255.151	0		69.0709	11805.1	67.0557	2686.32
																						764	51.5676	0.162652	764	0	0		254.966	0	255.152	0		69.0711	7766.56	67.0558	1007.36
																						766	48.5676	0.15319	766	0	0		255.152	0	255.153	0		69.0712	3913.78	67.056	0
																						768	51.6757	0.162993	768	0	0		255.153	0	255.154	0		69.0713	1060.18	67.0561	0
																						770	48.5405	0.153104	770	0	0		255.154	0	255.155	2036.48		69.0715	0	67.0562	0
																						772	50.5135	0.159327	772	0	0		255.155	0	255.156	4186.97		69.0716	0	67.0564	0
																						774	54.3243	0.171347	774	0	0		255.156	1652.06	255.157	6586.99		69.0717	0	67.4459	0
																						776	57.7297	0.182088	776	0	0		255.157	5290.11	255.158	8533.81		69.0719	0	67.4461	0
																						778	53.3514	0.168278	778	0	0		255.158	10270	255.159	9234.9		69.072	0	67.4462	0
																						780	50.8378	0.16035	780	0	0		255.159	14140.5	255.16	8091.14		71.6381	0	67.4463	0
																						782	55.0811	0.173734	782	0	0		255.16	14139.8	255.161	5385		71.6382	0	67.4465	1393.21
																						784	52.2703	0.164868	784	0	0		255.161	9972.3	255.162	2457.83		71.6384	0	67.4466	2692.66
																						786	48.4595	0.152849	786	0	0		255.162	4520.87	255.163	0		71.6385	0	67.4467	3442.89
																						788	44.027	0.138868	788	0	0		255.163	922.361	255.164	0		71.6387	613.17	67.4469	3088.5
																						790	48.2973	0.152337	790	0	0		255.164	0	255.165	0		71.6388	1187.68	67.447	1857.11
																						792	41.8649	0.132048	792	0	0		255.164	0	255.166	0		71.6389	1382.08	67.4471	0
																						794	48.1622	0.151911	794	0	0		255.165	0	255.179	0		71.6391	1070.47	67.4473	0
																						796	46.6486	0.147137	796	0	0		255.166	0	255.18	0		71.6392	506.913	67.4474	0
																						798	40.7568	0.128553	798	0	0		255.189	0	255.181	0		71.6394	0	67.4475	0
																						800	52.3784	0.165209	800	9.1566	0.0210347		255.19	0	255.182	0		71.6395	0	68.7417	0
																													255.191	0	255.183	2853.89		71.6397	0	68.7419	0
																													255.192	0	255.184	6342.83		71.6398	0	68.742	0
																													255.193	2252.73	255.185	9844.25		73.7976	0	68.7422	0
																													255.193	6451.24	255.186	11733.6		73.7978	0	68.7423	1576.23
																													255.194	10712.1	255.187	10933.5		73.7979	0	68.7424	3071.3
																													255.195	11978.7	255.188	7887.99		73.7981	0	68.7426	3751.68
																													255.196	9339.33	255.189	4417.32		73.7982	550.154	68.7427	3214.11
																													255.197	4930.53	255.19	2239.17		73.7984	1061.39	68.7428	1911.94
																													255.198	1537.47	255.191	0		73.7985	1318.64	68.743	0
																													255.199	0	255.192	3285.69		73.7987	1141.48	68.7431	0
																													255.2	0	255.193	6202.73		73.7988	657.954	68.7432	0
																													255.201	0	255.194	9744.82		73.799	0	68.7434	0
																													255.202	0	255.195	11782.2		73.7991	0	69.0334	0
																													255.204	0	255.196	10505.2		73.7993	0	69.0335	0
																													255.205	0	255.197	6522.19		73.7994	0	69.0336	0
																													255.206	0	255.198	2426.78		73.8473	0	69.0338	0
																													255.207	0	255.199	0		73.8474	0	69.0339	594.825
																													255.208	1667.04	255.2	0		73.8476	0	69.034	4576.58
																													255.209	4960.99	255.2	0		73.8477	0	69.0342	10742.5
																													255.21	7842.1	255.201	0		73.8479	557.73	69.0343	17409.3
																													255.211	7759.17	255.225	0		73.848	1068.65	69.0345	18441.6
																													255.212	4796.82	255.226	0		73.8482	1302.81	69.0346	12302.3
																													255.213	1494.43	255.227	0		73.8483	1066.62	69.0347	6267.87
																													255.214	0	255.228	0		73.8485	536.515	69.0349	1791.43
																													255.215	0	255.229	2395.94		73.8486	0	69.035	0
																													255.216	0	255.229	6827.31		73.8488	0	69.0351	0
																													255.217	0	255.23	12477.5		73.8489	0	69.0353	0
																													255.224	0	255.231	15807.1		73.8491	0	69.0354	0
																													255.225	0	255.232	14657.6		74.0963	0	69.0696	0
																													255.226	0	255.233	9961.96		74.0965	0	69.0697	0
																													255.227	0	255.234	4728.68		74.0966	0	69.0698	0
																													255.228	1782.26	255.235	1451.48		74.0968	0	69.07	0
																													255.229	4897.03	255.236	0		74.0969	547.882	69.0701	949.684
																													255.23	12723.5	255.237	0		74.0971	1568.06	69.0703	3759.79
																													255.231	21124.4	255.238	0		74.0972	2733.65	69.0704	12898.1
																													255.232	23694.6	255.239	0		74.0974	3321.12	69.0705	36349.3
																													255.233	15989.8	256.255	0		74.0975	2892.27	69.0707	61381.1
																													255.234	7463.87	256.256	0		74.0977	1764.33	69.0708	78742.9
																													255.235	2790.65	256.257	0		74.0978	716.591	69.0709	61309.2
																													255.236	0	256.258	0		74.098	0	69.0711	35757.1
																													255.237	0	256.259	2630.39		74.0982	0	69.0712	11731
																													255.238	0	256.26	14552.1		74.0983	0	69.0713	1859.91
																													255.239	0	256.261	41312		74.0985	0	69.0715	0
																													255.555	0	256.262	69679		77.0385	0	69.0716	0
																													255.556	0	256.263	87626.7		77.0387	0	69.0717	0
																													255.557	0	256.264	68155		77.0388	0	69.0719	0
																													255.558	0	256.265	40284.2		77.039	0	69.072	0
																													255.559	2534.23	256.266	14342.8		77.0391	702.012	71.0491	0
																													255.56	4617.23	256.267	2726.79		77.0393	1151.91	71.0492	0
																													255.561	5487.92	256.268	0		77.0395	1412.68	71.0494	0
																													255.562	4486.98	256.269	0		77.0396	1312.79	71.0495	0
																													255.563	2205.45	256.27	0		77.0398	884.687	71.0497	2509.64
																													255.564	0	256.271	0		77.04	0	71.0498	4954.57
																													255.565	0	256.835	0		77.0401	0	71.0499	6774.48
																													255.566	0	256.836	0		77.0403	0	71.0501	6732.98
																													255.567	0	256.837	0		77.0404	0	71.0502	4822.15
																													256.08	0	256.838	0		79.0537	0	71.0504	2344.66
																													256.081	0	256.839	2255.49		79.0538	0	71.0505	0
																													256.082	0	256.84	4446.21		79.054	0	71.0507	0
																													256.083	0	256.841	5721.01		79.0542	0	71.0508	0
																													256.084	3191.25	256.842	5115.48		79.0543	258.645	71.0509	0
																													256.085	7860.21	256.843	2951.98		79.0545	1223.35	71.0855	0
																													256.086	12101.5	256.844	0		79.0547	4502.71	71.0856	0
																													256.087	12761.7	256.845	0		79.0548	12317.9	71.0857	0
																													256.088	9457.41	256.846	0		79.055	20693.3	71.0859	0
																													256.089	4862.96	256.847	0		79.0552	25731.1	71.086	1975.86
																													256.09	1627.93	256.948	0		79.0553	19475.6	71.0862	3780.75
																													256.091	0	256.949	0		79.0555	11320.1	71.0863	5005.83
																													256.092	0	256.949	0		79.0557	3772.44	71.0865	4852.54
																													256.093	0	256.95	0		79.0558	923.239	71.0866	3414.95
																													256.094	0	256.951	2122.66		79.056	66.0691	71.0867	1642.74
																													256.176	0	256.952	5322.12		79.0562	0	71.0869	0
																													256.177	0	256.953	13452		79.0563	0	71.087	0
																													256.177	0	256.954	21448.8		79.0565	0	71.0872	0
																													256.178	0	256.955	23780.3		79.0567	0	71.0873	0
																													256.179	2054.01	256.956	16726		79.8111	0	74.0963	0
																													256.18	5773.11	256.957	8820.87		79.8112	0	74.0965	0
																													256.181	8888.34	256.958	3187.05		79.8114	0	74.0966	0
																													256.182	9263.01	256.959	1280.41		79.8116	0	74.0968	0
																													256.183	6639.73	256.96	0		79.8117	621.811	74.0969	1623.61
																													256.184	2914.42	256.961	0		79.8119	1118.67	74.0971	3194.84
																													256.185	0	256.962	0		79.8121	1344.58	74.0972	3815.37
																													256.186	0	256.963	0		79.8123	1142.24	74.0974	2994.56
																													256.187	0	257.092	0		79.8124	649.978	74.0975	1381.49
																													256.188	0	257.093	0		79.8126	0	74.0977	0
																													256.255	0	257.094	0		79.8128	0	74.0979	0
																													256.256	0	257.095	0		79.8129	0	74.098	0
																													256.257	0	257.096	1857.66		79.8131	0	74.0982	0
																													256.258	0	257.097	4760.4		80.0619	0	77.038	0
																													256.259	429.025	257.098	7162.74		80.062	0	77.0382	0
																													256.26	7815.61	257.099	7456.63		80.0622	0	77.0384	0
																													256.261	31134.9	257.1	5325.9		80.0624	0	77.0385	0
																													256.262	60002.6	257.101	2238.78		80.0626	826.091	77.0387	547.562
																													256.263	88145.9	257.102	0		80.0627	1643.06	77.0388	3391.13
																													256.264	81469.4	257.103	0		80.0629	2238.57	77.039	10714.8
																													256.265	51352.2	257.104	0		80.0631	2217.61	77.0392	19640
																													256.266	23380.6	257.105	0		80.0632	1577.12	77.0393	28201.7
																													256.267	5990.59	257.119	0		80.0634	738.039	77.0395	25825.9
																													256.268	270.997	257.12	0		80.0636	0	77.0396	16199.5
																													256.269	0	257.121	0		80.0637	0	77.0398	7297.01
																													256.27	0	257.122	0		80.0639	0	77.04	1756.69
																													256.271	0	257.123	2798.93		80.0641	0	77.0401	0
																													256.272	0	257.124	5923.1		80.1073	0	77.0403	0
																													256.294	0	257.125	8356.66		80.1074	0	77.0404	0
																													256.295	0	257.126	8554.02		80.1076	0	77.0406	0
																													256.296	0	257.127	6397.95		80.1078	0	78.0462	0
																													256.297	0	257.128	3425.16		80.1079	677.816	78.0464	0
																													256.298	2258.53	257.129	0		80.1081	1144.98	78.0466	0
																													256.299	4573.42	257.13	0		80.1083	1344.11	78.0467	0
																													256.3	5656.51	257.131	0		80.1084	1136.04	78.0469	2826.03
																													256.301	4393.69	257.132	1701.4		80.1086	645.602	78.047	4913.15
																													256.302	1730.11	257.133	4571.04		80.1088	0	78.0472	6174.42
																													256.303	0	257.134	8913.42		80.1089	0	78.0474	5862.86
																													256.304	0	257.135	18190.7		80.1091	0	78.0475	4191.7
																													256.305	0	257.136	17138.3		80.1093	0	78.0477	2188.05
																													256.306	0	257.137	8901.92		81.0692	0	78.0479	0
																													256.94	0	257.138	4556.61		81.0694	0	78.048	0
																													256.941	0	257.139	1750.13		81.0696	0	78.0482	0
																													256.942	0	257.14	0		81.0698	0	78.0484	0
																													256.943	0	257.141	0		81.0699	490.207	78.4989	0
																													256.944	3170.72	257.142	0		81.0701	1844.56	78.4991	0
																													256.945	4375.52	257.143	0		81.0703	7643.68	78.4993	0
																													256.946	4564.97	257.147	0		81.0705	18051.6	78.4994	0
																													256.947	4279	257.148	0		81.0706	29329.4	78.4996	2285.68
																													256.948	3789.2	257.149	0		81.0708	32662.1	78.4998	3727.79
																													256.949	0	257.15	0		81.071	22565	78.4999	4194.46
																													256.95	0	257.151	2369.97		81.0711	12018.8	78.5001	3337.74
																													256.951	2466.36	257.152	4606.8		81.0713	3643.9	78.5003	1745.91
																													256.952	5046.51	257.153	5779.07		81.0715	913.396	78.5004	0
																													256.953	14009.3	257.154	5082.81		81.0717	202.627	78.5006	0
																													256.954	23991.1	257.155	2895.15		81.0719	0	78.5008	0
																													256.955	29259.3	257.156	0		81.072	0	78.5009	0
																													256.956	21405.7	257.157	0		81.0722	0	79.0533	0
																													256.957	11574.6	257.158	0		81.0724	0	79.0535	0
																													256.958	4001.09	257.158	0		83.0489	0	79.0537	0
																													256.959	1549.75	257.163	0		83.049	0	79.0538	0
																													256.96	0	257.164	0		83.0492	0	79.054	1618.4
																													256.961	0	257.165	0		83.0494	0	79.0542	3889.21
																													256.962	0	257.166	0		83.0496	725.226	79.0543	7473.16
																													256.963	0	257.167	0		83.0497	1771.03	79.0545	23718.8
																													257.119	0	257.168	7225.08		83.0499	2721.63	79.0547	75584.4
																													257.12	0	257.169	31375.8		83.0501	2901.38	79.0548	142703
																													257.121	0	257.17	74793.7		83.0503	2181.94	79.055	207747
																													257.122	0	257.171	121440		83.0505	1104.84	79.0552	189182
																													257.123	2736.58	257.172	138415		83.0506	0	79.0553	117449
																													257.124	4634.66	257.173	99362		83.0508	0	79.0555	50944.9
																													257.125	5539.99	257.174	55868.8		83.051	0	79.0557	13012.6
																													257.126	5024.31	257.175	19088.4		83.0512	0	79.0558	3098.13
																													257.127	3379.87	257.176	4243.99		83.0851	0	79.056	2429.33
																													257.128	0	257.177	0		83.0853	0	79.0562	988.037
																													257.129	0	257.178	0		83.0855	0	79.0564	0
																													257.13	0	257.179	0		83.0857	0	79.0565	0
																													257.131	0	257.18	0		83.0858	743.294	79.0567	0
																													257.132	1305.48	257.181	0		83.086	2134.81	79.0569	0
																													257.133	3670.26	257.183	0		83.0862	3820.33	80.0616	0
																													257.134	10267.8	257.184	0		83.0864	4995.19	80.0617	0
																													257.135	18607.7	257.185	0		83.0866	3771.11	80.0619	0
																													257.136	24441.8	257.186	0		83.0867	2088.39	80.0621	0
																													257.137	19295.4	257.187	3886.42		83.0869	765.829	80.0622	1235.11
																													257.138	8265.33	257.188	8993.01		83.0871	295.29	80.0624	5596.48
																													257.139	3654.06	257.189	14548.9		83.0873	0	80.0626	15350.1
																													257.14	1166.44	257.19	17132.4		83.0875	0	80.0628	26006
																													257.141	0	257.191	14667.7		83.0876	0	80.0629	32183
																													257.142	0	257.192	8954.85		83.0878	0	80.0631	23970.6
																													257.143	0	257.193	3960.86		85.0643	0	80.0633	13544.4
																													257.144	0	257.194	0		85.0644	0	80.0634	3895.9
																													257.164	0	257.195	0		85.0646	0	80.0636	452.919
																													257.165	0	257.196	0		85.0648	0	80.0638	0
																													257.166	0	257.197	0		85.065	423.801	80.0639	0
																													257.167	0	257.214	0		85.0652	1270.48	80.0641	0
																													257.168	1463.83	257.215	0		85.0654	3366.52	80.0643	0
																													257.169	12612.6	257.216	0		85.0656	5130.67	81.0687	0
																													257.17	40415.7	257.217	0		85.0658	4882.8	81.0689	0
																													257.171	71631.1	257.218	1144.32		85.0659	3001.27	81.0691	0
																													257.172	97983.4	257.219	3689.8		85.0661	1200.89	81.0693	0
																													257.173	84190	257.22	8089.66		85.0663	495.808	81.0694	1296.43
																													257.174	51983.7	257.221	17138.4		85.0665	0	81.0696	3595.15
																													257.175	21745.7	257.222	19409.8		85.0667	0	81.0698	4770.04
																													257.176	4661.18	257.223	10108.8		85.0669	0	81.07	8916.29
																													257.177	0	257.224	5746.8		85.0671	0	81.0701	30848.8
																													257.178	0	257.225	2370.65		86.7529	0	81.0703	100092
																													257.179	0	257.226	0		86.7531	0	81.0705	185339
																													257.18	0	257.227	0		86.7533	0	81.0706	264590
																													257.181	0	257.228	0		86.7534	0	81.0708	233804
																													257.184	0	257.229	0		86.7536	871.505	81.071	143569
																													257.185	0	257.259	0		86.7538	1237.37	81.0712	60369.2
																													257.186	0	257.26	0		86.754	1346.63	81.0713	16298.1
																													257.187	0	257.261	0		86.7542	1205.59	81.0715	4520.33
																													257.188	1807.38	257.262	0		86.7544	913.657	81.0717	3039.05
																													257.189	5689.83	257.263	3281.22		86.7546	0	81.0719	245.801
																													257.19	8484.76	257.264	7738.84		86.7548	0	81.072	0
																													257.191	7671.95	257.265	12514.9		86.755	0	81.0722	0
																													257.192	4060.93	257.266	14614.7		86.7552	0	81.0724	0
																													257.193	0	257.267	12534.3		91.0532	0	81.0726	0
																													257.194	0	257.268	7572.92		91.0534	0	82.6631	0
																													257.195	0	257.269	2824.72		91.0536	0	82.6633	0
																													257.196	0	257.27	0		91.0538	0	82.6635	0
																													257.215	0	257.271	0		91.054	479.158	82.6636	0
																													257.216	0	257.272	0		91.0542	2481.79	82.6638	2381.56
																													257.217	0	257.273	0		91.0544	10706.9	82.664	3617.09
																													257.218	0	258.169	0		91.0546	28900	82.6642	3901.31
																													257.219	2713.69	258.17	0		91.0548	48322	82.6644	3075.37
																													257.22	8041.13	258.171	0		91.0551	58480.9	82.6645	1649.3
																													257.221	14630	258.172	0		91.0553	43084.9	82.6647	0
																													257.222	18161.1	258.173	3063.54		91.0555	24418.7	82.6649	0
																													257.223	16026.7	258.174	7769.62		91.0557	8051.56	82.6651	0
																													257.224	10073.4	258.175	12419		91.0559	2180.94	82.6652	0
																													257.225	4313.3	258.176	13604.7		91.0561	433.45	83.0485	0
																													257.226	1088.39	258.177	10464.1		91.0563	0	83.0487	0
																													257.227	0	258.178	5505.84		91.0565	0	83.0489	0
																													257.228	0	258.179	1812.79		91.0567	0	83.049	0
																													257.229	0	258.18	0		91.0569	0	83.0492	439.849
																													257.23	0	258.181	0		91.936	0	83.0494	2870.26
																													257.26	0	258.182	0		91.9362	0	83.0496	9790.92
																													257.261	0	258.183	0		91.9364	0	83.0498	17380
																													257.262	0	258.945	0		91.9366	0	83.0499	23313.9
																													257.263	0	258.946	0		91.9368	768.808	83.0501	18959.8
																													257.264	3080.99	258.947	0		91.937	1340.89	83.0503	11189
																													257.265	7721.04	258.948	0		91.9373	1547.2	83.0505	3864.76
																													257.266	11830	258.949	1352.19		91.9375	1282.77	83.0506	603.147
																													257.267	12949.7	258.95	4166.14		91.9377	745.362	83.0508	0
																													257.268	10366.7	258.951	7469.48		91.9379	0	83.051	0
																													257.269	5750.45	258.952	9369.97		91.9381	0	83.0512	0
																													257.27	2046.05	258.953	8467.21		91.9383	0	83.0513	0
																													257.271	0	258.954	5433.11		91.9385	0	83.0849	0
																													257.272	0	258.955	2348.87		92.0615	0	83.0851	0
																													257.273	0	258.956	0		92.0618	0	83.0853	0
																													257.274	0	258.957	0		92.062	0	83.0855	0
																													258.17	0	258.958	0		92.0622	0	83.0856	1365.59
																													258.171	0	258.959	0		92.0624	578.163	83.0858	7724.23
																													258.172	0	259.136	0		92.0626	1347.16	83.086	18995.1
																													258.173	0	259.136	0		92.0628	1843.99	83.0862	31250.5
																													258.174	2958.49	259.137	0		92.063	1679.91	83.0864	35369.9
																													258.175	6761.81	259.138	0		92.0632	986.672	83.0865	24782.4
																													258.176	8841.48	259.139	3751.83		92.0634	0	83.0867	13491.2
																													258.176	7468.86	259.14	5505.85		92.0636	0	83.0869	4103.22
																													258.177	4188.1	259.141	6975.84		92.0638	0	83.0871	598.627
																													258.178	1336.52	259.142	6817.99		92.0641	0	83.0873	0
																													258.179	0	259.143	4807.08		92.3279	0	83.0875	0
																													258.18	0	259.144	2214.03		92.3281	0	83.0877	0
																													258.181	0	259.145	0		92.3283	0	83.0879	0
																													258.182	0	259.146	0		92.3285	0	85.0641	0
																													258.271	0	259.147	0		92.3288	0	85.0643	0
																													258.272	0	259.148	0		92.329	0	85.0645	0
																													258.273	0	259.149	0		92.3292	0	85.0647	0
																													258.274	0	259.15	0		92.3294	0	85.0649	1356.42
																													258.275	1744.9	259.151	1634.14		92.3296	0	85.065	4359.38
																													258.276	4756.34	259.152	5117.16		92.3298	0	85.0652	11374.8
																													258.277	10395.1	259.153	7960.03		92.33	0	85.0654	18930.7
																													258.278	16141.8	259.154	7987.4		92.3302	0	85.0656	23348.6
																													258.279	18542.8	259.155	5273.38		92.3304	0	85.0658	17402.1
																													258.28	16168.2	259.156	2069.6		92.3306	0	85.066	9766.75
																													258.281	10574.8	259.157	0		93.0688	0	85.0662	2841.42
																													258.282	4925.82	259.158	0		93.069	0	85.0663	132.215
																													258.283	1729.65	259.159	0		93.0692	0	85.0665	0
																													258.284	0	259.16	0		93.0695	0	85.0667	0
																													258.285	0	259.181	0		93.0697	570.954	85.0669	0
																													258.286	0	259.182	0		93.0699	3472.51	85.0671	0
																													258.287	0	259.183	0		93.0701	13559.9	87.62	0
																													258.945	0	259.184	0		93.0703	31008.1	87.6202	0
																													258.946	0	259.185	1187.48		93.0705	49931.2	87.6204	0
																													258.947	0	259.186	2772.45		93.0707	55002.5	87.6206	0
																													258.948	0	259.187	9609.72		93.0709	37983.5	87.6208	2724.92
																													258.949	3058.67	259.188	30174.9		93.0712	20280.5	87.621	3794.8
																													258.95	8102.17	259.189	55192.1		93.0714	6237.53	87.6212	3985.55
																													258.951	12840.7	259.19	77930.8		93.0716	1656.83	87.6214	3153.39
																													258.952	13480.6	259.191	68008.7		93.0718	599.015	87.6215	1688.07
																													258.953	9425.93	259.192	41546.7		93.072	0	87.6218	0
																													258.954	4035.15	259.193	16968		93.0722	0	87.6219	0
																													258.955	0	259.194	3802.86		93.0724	0	87.6221	0
																													258.956	0	259.195	108.766		93.0727	0	87.6223	0
																													258.957	0	259.196	0		93.2652	0	89.6582	0
																													258.958	0	259.197	0		93.2654	0	89.6584	0
																													259.109	0	259.198	0		93.2656	0	89.6586	0
																													259.11	0	259.199	0		93.2659	0	89.6588	0
																													259.111	0	259.2	0		93.2661	848.439	89.659	1920.99
																													259.112	0	259.201	0		93.2663	1379.67	89.6592	3285.02
																													259.113	2847.29	259.202	1416.27		93.2665	1527.55	89.6594	3764.25
																													259.114	6090.69	259.203	4612.76		93.2667	1192.46	89.6596	2947.09
																													259.115	7725.47	259.204	9795.62		93.2669	588.582	89.6598	1399.5
																													259.115	6556.1	259.205	14447.4		93.2671	0	89.66	0
																													259.116	3730.5	259.206	15321.3		93.2674	0	89.6602	0
																													259.117	0	259.207	11839.8		93.2676	0	89.6604	0
																													259.118	0	259.208	6569.12		93.2678	0	89.6606	0
																													259.119	0	259.209	2521.19		94.0774	0	89.7825	0
																													259.12	0	259.21	0		94.0776	0	89.7827	0
																													259.147	0	259.211	0		94.0778	0	89.783	0
																													259.148	0	259.212	0		94.078	0	89.7832	0
																													259.149	0	259.213	0		94.0782	1099.87	89.7834	1727.43
																													259.15	0	260.18	0		94.0785	1733.34	89.7836	2955.42
																													259.151	2660.38	260.181	0		94.0787	1801.33	89.7838	3470.71
																													259.152	6591.84	260.182	0		94.0789	1231.37	89.784	2955.07
																													259.153	9221.44	260.183	0		94.0791	454.908	89.7842	1747.68
																													259.154	8349.27	260.184	2756.57		94.0793	0	89.7844	0
																													259.155	4752.79	260.185	5809.96		94.0795	0	89.7846	0
																													259.156	1300.21	260.186	7228.75		94.0798	0	89.7848	0
																													259.157	0	260.187	6083.94		94.08	0	89.785	0
																													259.158	0	260.188	3498.02		94.8916	0	91.0524	0
																													259.159	0	260.189	0		94.8918	0	91.0526	0
																													259.16	0	260.19	0		94.8921	0	91.0528	0
																													259.182	0	260.191	3820.41		94.8923	0	91.053	0
																													259.183	0	260.192	6856.08		94.8925	647.5	91.0532	0
																													259.184	0	260.193	8618.76		94.8927	1186.02	91.0534	3355.91
																													259.185	0	260.194	8283.04		94.8929	1453.95	91.0536	5599.92
																													259.186	0	260.195	6857.6		94.8932	1239.72	91.0538	7463.74
																													259.187	6091.51	260.196	5580.56		94.8934	681.353	91.0541	12082.2
																													259.188	27202.8	260.197	4691.44		94.8936	0	91.0543	41628.8
																													259.189	60959.9	260.198	564.095		94.8938	0	91.0545	142292
																													259.19	97417.3	260.199	4080.77		94.894	0	91.0547	277828
																													259.191	105212	260.2	15874.8		94.8942	0	91.0549	415382
																													259.192	72409	260.201	29928.5		95.0481	0	91.0551	392543
																													259.193	39079.1	260.202	42185.9		95.0483	0	91.0553	247859
																													259.194	12186.8	260.203	36109.8		95.0485	0	91.0555	113735
																													259.195	2478.63	260.204	22240.4		95.0487	0	91.0557	32225.8
																													259.196	0	260.205	9172.92		95.049	263.855	91.0559	10343.4
																													259.197	0	260.206	3302.15		95.0492	1547.32	91.0561	7625.13
																													259.198	0	260.207	6459.59		95.0494	5286.89	91.0563	3352.26
																													259.199	0	260.208	9274.68		95.0496	9753.76	91.0565	6009.55
																													259.2	0	260.209	9570.68		95.0498	13722.6	91.0567	1967.07
																													259.201	0	260.21	6670.26		95.0501	11861.1	91.0569	0
																													259.202	0	260.211	2931.71		95.0503	7240.54	91.0571	0
																													259.203	2559.28	260.212	0		95.0505	2953.47	91.0573	0
																													259.204	7320.64	260.213	0		95.0507	775.485	91.0576	0
																													259.205	12776.9	260.214	0		95.0509	101.857	91.9293	0
																													259.206	14878.7	260.215	0		95.0512	0	91.9295	0
																													259.207	11948.4	261.104	0		95.0514	0	91.9297	0
																													259.207	6465.67	261.105	0		95.0516	0	91.9299	0
																													259.208	2049.61	261.106	0		95.0518	0	91.9302	1223.76
																													259.209	0	261.107	0		95.0844	0	91.9304	3032.6
																													259.21	0	261.108	1571.17		95.0846	0	91.9306	4462.28
																													259.211	0	261.109	4791.84		95.0848	0	91.9308	4305.43
																													259.212	0	261.11	8966.27		95.085	0	91.931	2591.98
																													259.604	0	261.111	11894.7		95.0852	174.368	91.9312	0
																													259.605	0	261.112	11478.3		95.0855	1355.91	91.9314	0
																													259.606	0	261.113	7951.14		95.0857	5475.83	91.9316	0
																													259.607	0	261.114	3797.41		95.0859	15123.3	91.9319	0
																													259.608	3311.81	261.115	0		95.0861	25543.5	92.0612	0
																													259.609	6340.64	261.116	0		95.0863	31520.4	92.0614	0
																													259.61	7904.08	261.117	0		95.0866	23484.2	92.0616	0
																													259.611	7202.41	261.118	0		95.0868	13354.5	92.0618	0
																													259.612	5312.41	261.123	0		95.087	4218.72	92.062	1459.22
																													259.613	3508.36	261.124	0		95.0872	943.115	92.0622	5930.17
																													259.614	0	261.125	0		95.0874	18.4255	92.0624	12865.7
																													259.615	0	261.126	0		95.0877	0	92.0626	20349.5
																													259.616	0	261.127	1784.3		95.0879	0	92.0628	21733.5
																													259.617	0	261.128	5625.42		95.0881	0	92.063	14554.3
																													259.647	0	261.129	11411.4		95.0883	0	92.0633	7303.45
																													259.648	0	261.13	16152.7		95.5963	0	92.0635	1493.59
																													259.649	0	261.131	16545.5		95.5965	0	92.0636	0
																													259.65	0	261.132	12196.6		95.5967	0	92.0639	0
																													259.651	2952.55	261.133	6166.27		95.5969	0	92.0641	0
																													259.652	5353.73	261.134	1923.27		95.5971	784.844	92.0643	0
																													259.653	6420.95	261.135	0		95.5974	1309.59	92.3277	0
																													259.654	5633.34	261.136	0		95.5976	1513.89	92.3279	0
																													259.655	3839.69	261.137	0		95.5978	1229.82	92.3281	0
																													259.656	0	261.138	0		95.598	629.599	92.3283	0
																													259.657	0	261.14	0		95.5983	0	92.3286	0
																													259.658	0	261.141	0		95.5985	0	92.3288	0
																													259.659	0	261.142	0		95.5987	0	92.329	0
																													260.186	0	261.143	0		95.5989	0	92.3292	0
																													260.187	0	261.144	2667.06		96.4342	0	92.3294	0
																													260.188	0	261.145	3993.39		96.4344	0	92.3296	0
																													260.189	0	261.146	14815.1		96.4346	0	92.3298	0
																													260.19	1141.9	261.147	27557.6		96.4348	0	92.33	0
																													260.191	3309.46	261.148	36540.6		96.4351	701.311	92.3303	0
																													260.192	7854.75	261.149	32043.8		96.4353	1182	92.3305	0
																													260.193	16325.3	261.15	17861.3		96.4355	1401.81	93.0682	0
																													260.194	19455.4	261.151	5974.95		96.4357	1218.68	93.0684	0
																													260.195	10813.4	261.152	1770.92		96.436	736.057	93.0686	0
																													260.196	5928.8	261.153	3984.74		96.4362	0	93.0688	0
																													260.197	2351.46	261.154	16436.1		96.4364	0	93.0691	0
																													260.198	0	261.155	52691.4		96.4366	0	93.0693	4330.66
																													260.199	3772.85	261.156	95070.6		96.4369	0	93.0695	7521.88
																													260.2	6095.78	261.157	131230		97.064	0	93.0697	15054.2
																													260.201	6899.24	261.158	111125		97.0642	0	93.0699	49837.2
																													260.202	5187.6	261.159	67666.2		97.0644	0	93.0701	157933
																													260.203	2124.26	261.16	26156.4		97.0646	0	93.0703	290578
																													260.204	0	261.161	7181.31		97.0649	454.655	93.0705	412411
																													260.205	0	261.162	4109.37		97.0651	1197.46	93.0708	361602
																													260.206	0	261.163	9174.46		97.0653	2013.71	93.071	221340
																													260.207	0	261.164	12767.9		97.0656	2386.1	93.0712	91625.3
																													261.123	0	261.165	4527.23		97.0658	2003.16	93.0714	24377.5
																													261.124	0	261.166	915.443		97.066	1122.17	93.0716	7083.48
																													261.125	0	261.167	0		97.0662	0	93.0718	5688.34
																													261.126	0	261.168	0		97.0665	0	93.072	1967.48
																													261.127	1999.5	261.169	0		97.0667	0	93.0722	0
																													261.128	5434.66	261.17	0		97.0669	0	93.0725	0
																													261.129	11003.1	261.198	0		99.7197	0	93.0727	0
																													261.13	16227.6	261.199	0		99.7199	0	93.0729	0
																													261.131	17567.6	261.2	0		99.7202	0	94.0767	0
																													261.132	13827.2	261.201	0		99.7204	0	94.0769	0
																													261.133	7710.42	261.202	3070.43		99.7207	935.676	94.0772	0
																													261.134	3047.95	261.203	6516.3		99.7209	1392.46	94.0774	0
																													261.135	0	261.204	8842.54		99.7211	1559.68	94.0776	1688.05
																													261.136	0	261.205	8665.96		99.7214	1322.85	94.0778	6663.22
																													261.137	0	261.206	6594.64		99.7216	782.539	94.078	12240.7
																													261.138	0	261.207	4092.36		99.7218	0	94.0782	17957.7
																													261.14	0	261.208	2037.85		99.7221	0	94.0785	17731.5
																													261.141	0	261.209	0		99.7223	0	94.0787	11421.6
																													261.142	0	261.21	0		99.7225	0	94.0789	5198.69
																													261.143	0	261.211	0		100.111	0	94.0791	739.061
																													261.144	591.82	261.212	0		100.111	0	94.0793	0
																													261.145	7310.68	261.237	0		100.112	0	94.0795	0
																													261.146	25270.5	261.238	0		100.112	0	94.0798	0
																													261.147	48811.7	261.239	0		100.112	428.501	94.08	0
																													261.148	70071.9	261.24	0		100.112	1306.01	95.0474	0
																													261.149	68062.7	261.241	3370.86		100.113	2305.06	95.0477	0
																													261.15	45352.4	261.242	5593.25		100.113	2755.41	95.0479	0
																													261.151	21301.8	261.243	6172.9		100.113	2294.65	95.0481	0
																													261.152	6426.49	261.244	4480.61		100.113	1273.08	95.0483	1403.18
																													261.153	2092.34	261.245	1761.33		100.114	377.186	95.0485	3878.16
																													261.154	9340.96	261.246	0		100.114	0	95.0488	5421.85
																													261.155	38377.2	261.247	0		100.114	0	95.049	19453.4
																													261.156	77238.4	261.248	0		100.114	0	95.0492	71662.3
																													261.157	118083	261.249	0		100.115	0	95.0494	176361
																													261.158	114191	261.903	0		102.94	0	95.0496	290066
																													261.159	73058.5	261.904	0		102.94	0	95.0499	338643
																													261.16	34804.7	261.905	0		102.941	0	95.0501	242941
																													261.161	9468.96	261.906	0		102.941	0	95.0503	134360
																													261.162	1768.69	261.907	2786.14		102.941	701.813	95.0505	41966.3
																													261.163	0	261.908	5503.73		102.941	1241.81	95.0507	10952.1
																													261.164	0	261.909	6817.78		102.942	1486.48	95.051	3756.77
																													261.165	0	261.91	5460.08		102.942	1275.34	95.0512	1759.1
																													261.166	0	261.911	2460.83		102.942	754.786	95.0514	0
																													261.237	0	261.912	0		102.942	0	95.0516	0
																													261.238	0	261.913	0		102.943	0	95.0518	0
																													261.239	0	261.914	0		102.943	0	95.0521	0
																													261.24	0	261.915	0		102.943	0	95.0835	0
																													261.241	2535.67	262.146	0		103.053	0	95.0837	0
																													261.242	5049.05	262.147	0		103.053	0	95.0839	0
																													261.243	6308.89	262.148	0		103.053	0	95.0841	0
																													261.244	5022.23	262.149	0		103.054	0	95.0844	0
																													261.245	2116.8	262.15	3532.73		103.054	391.446	95.0846	0
																													261.246	0	262.151	6988.7		103.054	925.379	95.0848	0
																													261.247	0	262.152	8874.03		103.054	2388.52	95.085	4019.06
																													261.248	0	262.153	8070.73		103.055	4162.63	95.0852	6101.97
																													261.249	0	262.154	5659.97		103.055	5543.27	95.0855	21139.3
																													261.904	0	262.155	3269.61		103.055	4560.07	95.0857	71905
																													261.905	0	262.156	0		103.055	2743.21	95.0859	138989
																													261.906	0	262.157	1771.4		103.056	877.249	95.0861	205795
																													261.907	0	262.158	4294.03		103.056	273.589	95.0863	191861
																													261.908	1803.62	262.159	9269.51		103.056	0	95.0866	120393
																													261.909	5051.3	262.16	14503.8		103.056	0	95.0868	54132.1
																													261.91	7695.22	262.161	16895.4		103.057	0	95.087	15025.8
																													261.911	7981.72	262.162	14998.7		103.057	0	95.0872	4375.31
																													261.912	6066.44	262.163	10133.4		105.066	0	95.0874	2924.33
																													261.913	3290.49	262.164	5072.71		105.067	0	95.0877	538.067
																													261.914	0	262.165	1794.04		105.067	0	95.0879	0
																													261.915	0	262.166	0		105.067	0	95.0881	0
																													261.916	0	262.167	0		105.067	0	95.0883	0
																													261.917	0	262.168	0		105.068	0	95.0885	0
																													261.983	0	262.169	0		105.068	0	95.8503	0
																													261.984	0	262.246	0		105.068	0	95.8505	0
																													261.985	0	262.247	0		105.068	0	95.8508	0
																													261.986	0	262.248	0		105.069	0	95.851	0
																													261.987	1683.14	262.249	0		105.069	500.074	95.8512	1670.15
																													261.988	4920.39	262.25	3974.77		105.069	872.575	95.8514	3047.34
																													261.989	12607.7	262.251	7787.9		105.07	2309.47	95.8517	3613.79
																													261.99	21893.4	262.252	9929.28		105.07	9958.95	95.8519	3066.24
																													261.991	24285.8	262.253	9005.05		105.07	33426	95.8521	1852.69
																													261.992	16056.7	262.254	6016.2		105.07	61759.4	95.8523	0
																													261.993	6128.44	262.255	2906.65		105.071	87737.2	95.8525	0
																													261.994	2007.25	262.256	0		105.071	76964.2	95.8528	0
																													261.995	0	262.257	0		105.071	47351.5	95.853	0
																													261.996	0	262.259	0		105.071	20129.2	97.0637	0
																													261.997	0	262.26	0		105.072	5943.8	97.064	0
																													261.998	0	263.073	0		105.072	1817.87	97.0642	0
																													262.045	0	263.074	0		105.072	778.796	97.0644	0
																													262.046	0	263.075	0		105.072	0	97.0647	78.8382
																													262.047	0	263.076	0		105.073	0	97.0649	3818.01
																													262.048	0	263.077	1449.16		105.073	0	97.0651	9493.06
																													262.049	3608.24	263.078	10012.1		105.073	0	97.0653	15498.4
																													262.05	6085.81	263.079	33082.7		105.073	0	97.0656	16675.2
																													262.051	6573.71	263.08	59078.3		106.077	0	97.0658	11308.5
																													262.052	4649.43	263.081	80498.9		106.077	0	97.066	5835.51
																													262.053	1887.8	263.082	67113.2		106.077	0	97.0662	1979.33
																													262.054	0	263.083	40685.6		106.077	0	97.0665	0
																													262.055	0	263.084	15673.2		106.078	324.868	97.0667	0
																													262.056	0	263.085	3934.42		106.078	1168.85	97.0669	0
																													262.057	0	263.086	1173.43		106.078	2352.39	97.0671	0
																													262.068	0	263.088	0		106.078	3238.24	97.1003	0
																													262.069	0	263.089	0		106.079	3191.84	97.1005	0
																													262.07	0	263.09	0		106.079	2222.07	97.1007	0
																													262.071	0	263.091	0		106.079	1003.42	97.1009	0
																													262.072	3578.11	263.146	0		106.079	0	97.1012	1723.68
																													262.073	5982.52	263.147	0		106.08	0	97.1014	4392.69
																													262.074	6799.59	263.148	0		106.08	0	97.1016	7333.13
																													262.075	4976.3	263.149	0		106.08	0	97.1018	8765.77
																													262.076	1961.39	263.15	2729.93		107.084	0	97.1021	7695.81
																													262.077	0	263.151	4103.86		107.084	0	97.1023	4909.47
																													262.078	0	263.152	13860.9		107.084	0	97.1025	2179.63
																													262.079	0	263.153	28455.4		107.085	0	97.1028	0
																													262.08	0	263.154	42874		107.085	0	97.103	0
																													262.145	0	263.155	39354		107.085	1601.18	97.1032	0
																													262.146	0	263.156	23632.3		107.085	7554.1	97.1034	0
																													262.148	0	263.157	8786.35		107.086	23063.4	99.0798	0
																													262.149	0	263.158	1057.76		107.086	39786.3	99.0801	0
																													262.15	3704.39	263.159	1639.08		107.086	52818.4	99.0803	0
																													262.151	8231.04	263.16	9035.25		107.086	43129.4	99.0806	0
																													262.152	11074.7	263.161	8227.69		107.087	25983.5	99.0808	2249.58
																													262.153	10438.4	263.162	5029.76		107.087	10107.1	99.081	4139.72
																													262.154	7416.65	263.163	2271.97		107.087	2706.84	99.0813	5101.28
																													262.155	4161.75	263.164	0		107.088	313.663	99.0815	4471.95
																													262.156	0	263.165	0		107.088	0	99.0817	2777.85
																													262.157	0	263.166	0		107.088	0	99.082	0
																													262.158	2955.96	263.167	0		107.088	0	99.0822	0
																													262.159	5989.84	263.172	0		107.089	0	99.0824	0
																													262.16	8537.3	263.173	0		107.207	0	99.0827	0
																													262.161	8878.03	263.174	0		107.207	0	100.111	0
																													262.162	6987.27	263.175	0		107.208	0	100.111	0
																													262.163	4064.36	263.176	1312.04		107.208	0	100.112	0
																													262.164	0	263.177	4238.67		107.208	667.369	100.112	0
																													262.165	0	263.178	8211.31		107.209	1247.06	100.112	2333.28
																													262.166	0	263.179	10563.6		107.209	1546.41	100.112	4687.08
																													262.167	0	263.18	9432.44		107.209	1324.64	100.113	6127.31
																													262.231	0	263.181	5575.56		107.209	720.599	100.113	5398.88
																													262.232	0	263.182	1720.48		107.21	0	100.113	3022.49
																													262.233	0	263.183	0		107.21	0	100.113	0
																													262.234	0	263.184	0		107.21	0	100.114	0
																													262.235	1985.36	263.185	0		107.21	0	100.114	0
																													262.236	4739.2	263.186	0		108.092	0	100.114	0
																													262.237	6749.21	263.229	0		108.093	0	103.053	0
																													262.238	6921.76	263.23	0		108.093	0	103.053	0
																													262.239	5239.2	263.231	0		108.093	0	103.053	0
																													262.24	2606.64	263.232	0		108.093	388.196	103.054	0
																													262.241	0	263.233	2679.16		108.094	1214.81	103.054	1077.3
																													262.242	0	263.234	4390.65		108.094	2000.03	103.054	7377.76
																													262.243	0	263.235	13817.2		108.094	2168.03	103.054	19015.1
																													262.244	0	263.236	24104.7		108.094	1564.26	103.055	31499.7
																													262.246	0	263.237	28385.3		108.095	660.258	103.055	36797.7
																													262.247	0	263.238	20326.2		108.095	0	103.055	26827.2
																													262.248	0	263.239	11046.4		108.095	0	103.055	15257.4
																													262.249	0	263.24	2867.62		108.095	0	103.056	5225.6
																													262.25	3641.3	263.241	1102.65		108.096	0	103.056	975.219
																													262.251	8713.77	263.242	0		109.063	0	103.056	0
																													262.252	12976.9	263.243	0		109.064	0	103.056	0
																													262.253	13369.7	263.244	0		109.064	0	103.057	0
																													262.254	9832.61	263.245	0		109.064	0	103.057	0
																													262.255	4912.91	263.891	0		109.065	320.733	105.043	0
																													262.256	1254.78	263.893	0		109.065	952.424	105.043	0
																													262.257	0	263.894	0		109.065	2748.82	105.044	0
																													262.258	0	263.895	0		109.065	4449.2	105.044	0
																													262.259	0	263.896	2126.72		109.066	5046.67	105.044	1275.4
																													262.26	0	263.897	4166.39		109.066	3535.64	105.045	2294.53
																													263.073	0	263.898	5117.17		109.066	1817.19	105.045	7983.94
																													263.074	0	263.899	4381.49		109.066	674.998	105.045	15430
																													263.075	0	263.9	2450.54		109.067	0	105.045	22650.6
																													263.076	0	263.901	0		109.067	0	105.046	21039.9
																													263.077	1786.91	263.902	0		109.067	0	105.046	13236
																													263.078	11114.1	263.903	0		109.067	0	105.046	5986.76
																													263.079	39954.3	263.904	0		109.099	0	105.046	1240.62
																													263.08	78908.3	264.002	0		109.1	0	105.047	0
																													263.081	118937	264.003	0		109.1	0	105.047	0
																													263.082	115850	264.004	0		109.1	0	105.047	0
																													263.083	74812.1	264.005	0		109.1	400.914	105.047	0
																													263.084	36258	264.006	1846.03		109.101	881.86	105.067	0
																													263.085	9257.24	264.007	5645.77		109.101	3132.33	105.067	0
																													263.086	470.692	264.008	9274		109.101	10172.9	105.068	0
																													263.087	0	264.009	9918.93		109.102	18874.3	105.068	0
																													263.088	0	264.01	7078.05		109.102	26733	105.068	0
																													263.089	0	264.011	3067.03		109.102	23368.7	105.068	0
																													263.09	0	264.013	0		109.102	14284.1	105.069	0
																													263.146	0	264.014	0		109.103	5826.66	105.069	10506.7
																													263.147	0	264.015	0		109.103	1444.64	105.069	14096
																													263.148	0	264.016	0		109.103	280.542	105.07	43219.1
																													263.149	0	264.155	0		109.103	0	105.07	155810
																													263.15	2488.84	264.156	0		109.104	0	105.07	392045
																													263.151	2810.68	264.157	0		109.104	0	105.07	648135
																													263.152	11687.8	264.158	0		109.104	0	105.071	762574
																													263.153	25596.7	264.159	2959.79		110.128	0	105.071	548299
																													263.154	39972.4	264.16	7184.7		110.128	0	105.071	302713
																													263.155	40434.5	264.161	11261.9		110.128	0	105.071	94154.9
																													263.156	26070.3	264.162	12522.6		110.129	0	105.072	27054.3
																													263.157	12368	264.163	9963.09		110.129	793.108	105.072	14276.9
																													263.158	2659.88	264.164	5443.08		110.129	1235.65	105.072	11710.2
																													263.159	1913.54	264.165	1925.9		110.129	1387.44	105.072	4280.35
																													263.16	7145.25	264.166	0		110.13	1154.16	105.073	235.901
																													263.161	12592.7	264.167	0		110.13	674.551	105.073	0
																													263.162	11296.4	264.168	0		110.13	0	105.073	0
																													263.163	7808.17	264.169	0		110.13	0	105.073	0
																													263.164	4221.5	264.19	0		110.131	0	105.074	0
																													263.165	1468.14	264.191	0		110.131	0	106.076	0
																													263.166	0	264.192	0		110.348	0	106.077	0
																													263.167	0	264.193	0		110.348	0	106.077	0
																													263.168	0	264.194	3062.88		110.349	0	106.077	0
																													263.169	0	264.195	5970.13		110.349	0	106.077	1415.75
																													263.194	0	264.196	7289.23		110.349	867.835	106.078	6661.53
																													263.195	0	264.197	5830.45		110.349	1431.9	106.078	15881.7
																													263.196	0	264.198	2822.99		110.35	1562.61	106.078	25948
																													263.197	0	264.199	0		110.35	1172.04	106.078	29408.2
																													263.198	2827.25	264.2	0		110.35	546.047	106.079	20596.6
																													263.199	4725.4	264.201	0		110.351	0	106.079	11022.8
																													263.2	5564.3	264.202	0		110.351	0	106.079	2991.85
																													263.201	4242.78	264.222	0		110.351	0	106.079	222.365
																													263.202	1454.37	264.223	0		110.351	0	106.08	0
																													263.203	0	264.224	0		111.079	0	106.08	0
																													263.204	0	264.225	0		111.08	0	106.08	0
																													263.205	0	264.226	2331.89		111.08	0	106.08	0
																													263.206	0	264.227	4921.27		111.08	0	107.048	0
																													263.229	0	264.228	5886.42		111.08	570.634	107.048	0
																													263.23	0	264.229	4285.5		111.081	1393.54	107.049	0
																													263.231	0	264.23	1469.97		111.081	2020.91	107.049	0
																													263.232	0	264.231	0		111.081	1895.36	107.049	2238.38
																													263.233	1386.54	264.232	0		111.081	1071.21	107.049	3954.84
																													263.234	3033.52	264.233	0		111.082	0	107.05	4899.94
																													263.235	7470.99	264.234	0		111.082	0	107.05	4517.4
																													263.236	15939.2	264.247	0		111.082	0	107.05	3064.73
																													263.237	21443.3	264.248	0		111.083	0	107.05	0
																													263.238	15830.4	264.249	0		114.997	0	107.051	0
																													263.239	7926.15	264.25	0		114.997	0	107.051	0
																													263.24	3188.46	264.251	1872.93		114.997	0	107.051	0
																													263.241	1431.59	264.252	4893.38		114.998	0	107.083	0
																													263.242	0	264.253	7422.73		114.998	772.401	107.083	0
																													263.243	0	264.254	7404.62		114.998	1313.21	107.083	0
																													263.244	0	264.255	4877.51		114.998	1525.37	107.084	0
																													263.245	0	264.256	1852.9		114.999	1267.95	107.084	0
																													263.629	0	264.257	0		114.999	727.245	107.084	0
																													263.63	0	264.258	0		114.999	0	107.084	0
																													263.631	0	264.259	0		115	0	107.085	6765.44
																													263.632	0	264.26	0		115	0	107.085	8433.9
																													263.633	1829.33	265.148	0		115	0	107.085	26810.4
																													263.634	4995.45	265.149	0		115.052	0	107.085	97277
																													263.635	6483.83	265.151	0		115.053	0	107.086	216155
																													263.636	5148.72	265.152	0		115.053	0	107.086	344704
																													263.637	2384.68	265.153	1963.86		115.053	0	107.086	369584
																													263.638	0	265.154	3461.55		115.054	0	107.086	249212
																													263.639	0	265.155	11569.4		115.054	1021.57	107.087	128670
																													263.64	0	265.156	36891.4		115.054	3785.93	107.087	38527.4
																													263.641	0	265.157	69900.1		115.055	6717.91	107.087	11643.8
																													263.89	0	265.158	102721		115.055	8771.86	107.088	6693.94
																													263.891	0	265.159	95956.2		115.055	6780.57	107.088	3146.93
																													263.892	0	265.16	60170.6		115.055	3945.94	107.088	9106.29
																													263.893	0	265.161	26649.2		115.056	1264.52	107.088	1251.52
																													263.894	2645.65	265.162	5891.69		115.056	325.793	107.089	0
																													263.895	4542.79	265.163	995.855		115.056	0	107.089	0
																													263.896	5084.07	265.164	0		115.057	0	107.089	0
																													263.897	4327.12	265.165	0		115.057	0	107.089	0
																													263.898	2869.38	265.166	0		115.057	0	108.092	0
																													263.899	0	265.167	0		116.061	0	108.092	0
																													263.9	0	265.172	0		116.061	0	108.093	0
																													263.901	0	265.173	0		116.061	0	108.093	0
																													263.902	0	265.174	0		116.062	0	108.093	862.726
																													264.003	0	265.175	0		116.062	1106.32	108.093	2513.54
																													264.004	0	265.176	2103.7		116.062	2301.77	108.094	4928.64
																													264.005	0	265.177	4698.16		116.063	3243	108.094	10059.7
																													264.006	0	265.178	7122.65		116.063	3234.82	108.094	6736.8
																													264.007	2099.62	265.179	8249.68		116.063	2261.88	108.094	5077.06
																													264.008	5181.12	265.18	7288.83		116.063	1049.14	108.095	2847.24
																													264.009	6738.51	265.181	4516.62		116.064	0	108.095	1129.22
																													264.01	5503.58	265.182	1512.36		116.064	0	108.095	0
																													264.011	2697.95	265.183	0		116.064	0	108.096	0
																													264.012	0	265.184	0		116.065	0	108.096	0
																													264.013	0	265.185	0		116.355	0	108.096	0
																													264.014	0	265.186	0		116.355	0	109.063	0
																													264.015	0	265.188	0		116.355	0	109.063	0
																													264.077	0	265.189	0		116.356	0	109.063	0
																													264.078	0	265.19	0		116.356	415.335	109.064	0
																													264.079	0	265.191	0		116.356	1346.84	109.064	0
																													264.08	0	265.192	3283.3		116.357	2140.65	109.064	2163.28
																													264.081	1597.4	265.193	6425.1		116.357	2257	109.065	8422.3
																													264.082	5869.96	265.194	8910.08		116.357	1664.73	109.065	23769.3
																													264.083	11522.2	265.195	9401.86		116.358	895.068	109.065	40329.4
																													264.084	15435.5	265.196	7445.9		116.358	0	109.065	52921.7
																													264.086	14821	265.197	4065.3		116.358	774.714	109.066	43032.5
																													264.087	9970.42	265.198	0		116.358	1254.87	109.066	25693.6
																													264.088	4294.2	265.199	0		116.359	1546.89	109.066	9496.18
																													264.089	1024.68	265.201	0		116.359	1445.8	109.066	1641.58
																													264.09	0	265.202	0		116.359	1042.24	109.067	0
																													264.091	0	265.209	0		116.36	0	109.067	0
																													264.092	0	265.21	0		116.36	0	109.067	0
																													264.093	0	265.211	0		116.36	0	109.067	0
																													264.221	0	265.212	0		116.36	0	109.099	0
																													264.222	0	265.213	2940.71		117.068	0	109.1	0
																													264.223	0	265.214	7408.44		117.068	0	109.1	0
																													264.224	0	265.215	12165.1		117.068	0	109.1	0
																													264.225	2030.44	265.216	14258.1		117.069	0	109.1	1553.14
																													264.226	5162.9	265.217	12053.5		117.069	233.771	109.101	7091.99
																													264.227	8416.79	265.218	6964.8		117.069	1558.35	109.101	27224.9
																													264.228	9700.24	265.219	2437.2		117.07	6952.33	109.101	70179.4
																													264.229	7838.05	265.22	0		117.07	16618.2	109.102	116347
																													264.23	4058.14	265.221	0		117.07	27113.7	109.102	139248
																													264.231	0	265.222	0		117.071	30278.1	109.102	102103
																													264.232	0	265.223	0		117.071	20966.3	109.102	57640.7
																													264.233	0	265.232	0		117.071	11171.8	109.103	18472.9
																													264.234	0	265.233	0		117.071	3405.49	109.103	4293.56
																													264.247	0	265.234	0		117.072	957.058	109.103	175.697
																													264.248	0	265.235	0		117.072	469.018	109.103	0
																													264.249	0	265.236	970.437		117.072	0	109.104	0
																													264.25	0	265.237	4209.58		117.073	0	109.104	0
																													264.251	3924.46	265.238	9344.29		117.073	0	109.104	0
																													264.252	6732.55	265.239	13755.9		117.073	0	109.678	0
																													264.254	7050.12	265.24	14562.1		118.076	0	109.679	0
																													264.255	4534.84	265.241	11001.4		118.077	0	109.679	0
																													264.256	1324.87	265.243	5484.8		118.077	0	109.679	0
																													264.257	0	265.244	1895.89		118.077	0	109.679	1474.97
																													264.258	0	265.245	0		118.078	586.083	109.68	3203.19
																													264.259	0	265.246	0		118.078	1300.95	109.68	4513.18
																													264.26	0	265.247	0		118.078	1866.22	109.68	4516.85
																													265.136	0	265.248	1870.67		118.078	1875.58	109.68	3234.18
																													265.137	0	265.249	4232.72		118.079	1311.64	109.681	1535.38
																													265.138	0	265.25	14969.4		118.079	553.701	109.681	0
																													265.139	0	265.251	34368.7		118.079	0	109.681	0
																													265.14	3193.24	265.252	54887.7		118.08	0	109.682	0
																													265.141	4708.67	265.253	58780.7		118.08	0	109.682	0
																													265.142	5040.14	265.254	39384.6		118.08	0	109.795	0
																													265.143	4380.6	265.255	19675.3		119.081	0	109.795	0
																													265.144	2842.71	265.256	4569.43		119.082	0	109.796	0
																													265.145	0	265.257	520.286		119.082	0	109.796	0
																													265.146	0	265.258	0		119.082	0	109.796	1877
																													265.147	0	265.259	0		119.082	0	109.796	3138.42
																													265.148	0	265.26	0		119.083	0	109.797	3746.61
																													265.158	0	265.261	0		119.083	0	109.797	3294.28
																													265.159	0	265.283	0		119.083	0	109.797	2049.25
																													265.16	0	265.285	0		119.084	0	109.797	0
																													265.161	0	265.286	0		119.084	0	109.798	0
																													265.162	2185.89	265.287	0		119.084	0	109.798	0
																													265.163	5231.26	265.288	3070.26		119.085	733.966	109.798	0
																													265.164	6828.91	265.289	5117.41		119.085	4368.02	110.072	0
																													265.165	5689.65	265.29	5992.63		119.085	18031.3	110.072	0
																													265.166	2977.05	265.291	5039.29		119.085	53789.5	110.072	0
																													265.168	0	265.292	2760.38		119.086	91729.7	110.072	0
																													265.169	0	265.293	0		119.086	117931	110.073	2501.86
																													265.17	0	265.294	0		119.086	91369.8	110.073	4579.55
																													265.171	0	265.295	0		119.087	53740.1	110.073	5584.62
																													265.173	0	265.296	0		119.087	18366.2	110.073	4783.44
																													265.174	0	266.154	0		119.087	5145.37	110.074	2849.63
																													265.175	0	266.155	0		119.088	1351.13	110.074	0
																													265.176	0	266.157	0		119.088	665.836	110.074	0
																													265.177	1727.86	266.158	0		119.088	0	110.075	0
																													265.178	5270.48	266.159	1259.48		119.089	0	110.075	0
																													265.179	9480.57	266.16	4778.64		119.089	0	111.079	0
																													265.18	11888.5	266.161	8622.74		119.089	0	111.079	0
																													265.181	10482.9	266.162	9922.89		120.091	0	111.08	0
																													265.182	6185.12	266.163	7515.77		120.092	0	111.08	0
																													265.183	2125.49	266.164	3472.78		120.092	0	111.08	2051.93
																													265.184	0	266.165	0		120.092	0	111.08	6290.55
																													265.185	0	266.166	0		120.093	0	111.081	10840.3
																													265.186	0	266.167	0		120.093	1337.35	111.081	13792
																													265.187	0	266.168	0		120.093	4524.15	111.081	10679.1
																													265.208	0	266.196	0		120.094	7890.02	111.081	6041.39
																													265.209	0	266.197	0		120.094	10431.5	111.082	2202.7
																													265.211	0	266.198	0		120.094	8471.28	111.082	815.28
																													265.212	0	266.199	0		120.095	5047.2	111.082	0
																													265.213	1342.48	266.2	2383.83		120.095	1860.76	111.083	0
																													265.214	5178.64	266.201	6539.63		120.095	317.896	111.083	0
																													265.215	10463.1	266.202	15955.3		120.096	0	111.083	0
																													265.216	13988.9	266.203	20644.5		120.096	0	115.052	0
																													265.217	13186.9	266.204	15975.5		120.096	0	115.052	0
																													265.218	8498.03	266.205	7242.89		120.096	0	115.053	0
																													265.219	3237.96	266.206	3172.58		121.063	0	115.053	0
																													265.22	0	266.207	1130		121.064	0	115.053	144.148
																													265.221	0	266.208	0		121.064	0	115.054	3779.14
																													265.222	0	266.209	0		121.064	0	115.054	15540.3
																													265.223	0	266.21	0		121.065	1154.7	115.054	33142
																													265.234	0	266.211	0		121.065	1891.08	115.055	51985
																													265.235	0	266.236	0		121.065	2099.2	115.055	54536.7
																													265.236	0	266.237	0		121.066	1570.7	115.055	36788.3
																													265.237	0	266.238	0		121.066	685.364	115.055	19247.2
																													265.238	3469.01	266.239	0		121.066	0	115.056	5948.28
																													265.239	7093.62	266.24	2116.17		121.067	0	115.056	1175.05
																													265.24	10130.7	266.241	5293.3		121.067	0	115.056	0
																													265.241	10337.5	266.242	13177.1		121.067	0	115.057	0
																													265.242	6970.88	266.243	21765.8		121.099	0	115.057	0
																													265.243	2449.58	266.244	22398.9		121.099	0	115.057	0
																													265.244	0	266.245	14612.5		121.099	0	116.06	0
																													265.245	0	266.246	3864.68		121.1	0	116.061	0
																													265.246	0	266.247	554.588		121.1	317.052	116.061	0
																													265.247	0	266.248	0		121.1	1154.54	116.061	0
																													265.248	1658.25	266.249	0		121.101	4913.93	116.062	1704.69
																													265.249	13125.1	266.25	0		121.101	15814.5	116.062	7526.25
																													265.25	39472.7	266.251	0		121.101	28542.8	116.062	14303.6
																													265.251	67432.5	266.252	2024.81		121.102	39844.9	116.063	20286.5
																													265.252	83715	266.253	4759.42		121.102	34333.5	116.063	17496.1
																													265.253	62943	266.254	7760.17		121.102	20980.1	116.063	10656.2
																													265.254	36259.4	266.255	9226.28		121.103	8696.98	116.063	4173.01
																													265.255	11626.2	266.256	8319.14		121.103	2347.85	116.064	1076.49
																													265.256	2554.83	266.257	5476.3		121.103	421.143	116.064	0
																													265.258	0	266.258	2254.15		121.104	0	116.064	0
																													265.259	0	266.26	0		121.104	0	116.065	0
																													265.26	0	266.261	0		121.104	0	116.065	0
																													265.261	0	266.262	0		121.105	0	117.067	0
																													266.195	0	266.263	0		122.216	0	117.068	0
																													266.196	0	266.858	0		122.217	0	117.068	0
																													266.197	0	266.859	0		122.217	0	117.068	0
																													266.198	0	266.86	0		122.217	0	117.068	2027.29
																													266.2	1303.6	266.861	0		122.218	981.673	117.069	3173.43
																													266.201	4588.69	266.862	2184.95		122.218	1635.68	117.069	7537.18
																													266.202	8695.38	266.863	5003.21		122.218	1807.89	117.069	30140.7
																													266.203	11246.8	266.864	6924.45		122.219	1389.44	117.07	100374
																													266.204	10139.7	266.865	6527.62		122.219	705.059	117.07	186778
																													266.205	6131.9	266.866	4172.34		122.219	0	117.07	268451
																													266.206	2286.56	266.867	1404.62		122.22	0	117.071	239405
																													266.207	0	266.868	0		122.22	0	117.071	147871
																													266.208	0	266.869	0		122.22	0	117.071	63823.4
																													266.209	0	266.87	0		123.079	0	117.071	17811
																													266.21	0	266.871	0		123.079	0	117.072	5096.01
																													266.237	0	266.931	0		123.079	0	117.072	3135.3
																													266.238	0	266.932	0		123.08	0	117.072	791.854
																													266.239	0	266.933	0		123.08	780.941	117.073	0
																													266.24	0	266.935	0		123.08	1769.51	117.073	0
																													266.241	2546.53	266.936	3923.33		123.081	3653.41	117.073	0
																													266.242	10824.8	266.937	7097.86		123.081	4280.8	117.074	0
																													266.243	19992.6	266.938	8472.49		123.081	2929.16	118.076	0
																													266.244	24233.1	266.939	6688.98		123.082	1257.38	118.076	0
																													266.245	10062.9	266.94	3088.66		123.082	455.125	118.077	0
																													266.246	3989.24	266.941	0		123.082	0	118.077	0
																													266.247	70.1577	266.942	0		123.083	0	118.077	1266.37
																													266.248	0	266.943	0		123.083	0	118.078	6264.42
																													266.249	0	266.944	0		123.083	0	118.078	12473.3
																													266.25	0	266.974	0		123.115	0	118.078	18493.1
																													266.251	0	266.975	0		123.115	0	118.078	16742.8
																													266.252	0	266.976	0		123.116	0	118.079	10269.6
																													266.253	3180.53	266.977	0		123.116	0	118.079	4344.08
																													266.254	4986.11	266.978	3761.92		123.116	725.373	118.079	1502.22
																													266.255	5820.6	266.979	6057.91		123.117	2564.13	118.08	0
																													266.256	5053.72	266.98	6261.08		123.117	4709.05	118.08	0
																													266.257	2817.4	266.981	4224.99		123.117	6631.88	118.08	0
																													266.258	0	266.982	1561.82		123.118	5907.34	118.081	0
																													266.259	0	266.983	0		123.118	3616.86	119.048	0
																													266.26	0	266.984	0		123.118	1499.01	119.048	0
																													266.261	0	266.985	0		123.119	580.823	119.048	0
																													266.859	0	266.986	0		123.119	0	119.049	0
																													266.86	0	267.16	0		123.119	0	119.049	1531.24
																													266.861	0	267.161	0		123.12	0	119.049	3740.11
																													266.862	0	267.162	0		123.12	0	119.049	5580.75
																													266.863	3140.79	267.163	0		125.094	0	119.05	5770.17
																													266.864	6972.03	267.164	0		125.095	0	119.05	4155.88
																													266.865	10046.3	267.165	8527.37		125.095	0	119.05	1863.46
																													266.866	10414.5	267.166	16846.8		125.095	0	119.051	0
																													266.867	7835.86	267.167	41282.8		125.096	789.625	119.051	0
																													266.868	3869.86	267.168	136356		125.096	1539.9	119.051	0
																													266.869	0	267.17	415375		125.096	2049.02	119.052	0
																													266.87	0	267.171	738762		125.097	1980.71	119.059	0
																													266.871	0	267.172	1.0126e+06		125.097	1387.44	119.059	0
																													266.872	0	267.173	848391		125.097	653.05	119.06	0
																													267.104	0	267.174	510623		125.098	0	119.06	0
																													267.105	0	267.175	196631		125.098	0	119.06	3114.07
																													267.106	0	267.176	49234.2		125.098	0	119.061	5248.49
																													267.107	0	267.177	12157.2		125.099	0	119.061	6099.91
																													267.108	3005.82	267.178	11187.9		128.06	0	119.061	5017.15
																													267.109	6773.52	267.179	4685.8		128.06	0	119.061	2787.4
																													267.11	9853.91	267.18	10540.5		128.06	0	119.062	0
																													267.111	10057.9	267.181	0		128.061	0	119.062	0
																													267.112	6995.55	267.182	0		128.061	375.304	119.062	0
																													267.113	2851.16	267.183	0		128.061	2054.61	119.063	0
																													267.114	0	267.184	0		128.062	6933.45	119.082	0
																													267.115	0	267.185	0		128.062	13172.2	119.082	0
																													267.116	0	267.188	0		128.062	19398.9	119.083	0
																													267.117	0	267.189	0		128.063	18146.4	119.083	0
																													267.16	0	267.19	0		128.063	11433.8	119.083	807.04
																													267.161	0	267.191	0		128.063	5224.45	119.084	4334.8
																													267.162	0	267.192	0		128.064	1285.12	119.084	11415.6
																													267.163	0	267.193	0		128.064	57.2532	119.084	18790.4
																													267.164	0	267.194	0		128.064	0	119.085	23562.3
																													267.165	10716.4	267.195	0		128.065	0	119.085	69152.6
																													267.166	22790	267.196	0		128.065	0	119.085	241240
																													267.167	34360.1	267.197	0		128.066	0	119.086	512591
																													267.168	110760	267.198	0		128.271	0	119.086	804213
																													267.169	377943	267.199	0		128.271	0	119.086	830774
																													267.17	771131	267.201	0		128.271	0	119.086	546700
																													267.171	1.18914e+06	267.202	0		128.272	0	119.087	273068
																													267.172	1.18907e+06	267.203	0		128.272	524.757	119.087	78915.6
																													267.173	770271	267.204	0		128.272	1238.6	119.087	24387
																													267.174	376568	267.205	0		128.273	1683.17	119.088	17266.7
																													267.175	106740	267.206	0		128.273	1544.57	119.088	10897.7
																													267.176	29633	267.207	1516.38		128.273	946.994	119.088	2673.74
																													267.178	19131.4	267.208	4529.99		128.274	0	119.089	0
																													267.179	9857.77	267.209	9124.63		128.274	0	119.089	0
																													267.18	27.243	267.21	18537.6		128.274	0	119.089	0
																													267.181	0	267.211	18608.9		128.275	0	119.09	0
																													267.182	0	267.212	11403.9		129.067	0	119.09	0
																													267.183	0	267.213	4947.06		129.068	0	120.087	0
																													267.184	0	267.214	1875.31		129.068	0	120.088	0
																													267.187	0	267.215	0		129.068	0	120.088	0
																													267.188	0	267.216	0		129.069	259.428	120.088	0
																													267.189	0	267.217	0		129.069	964.385	120.089	1530.39
																													267.19	0	267.218	0		129.069	3549.5	120.089	3360
																													267.191	0	267.224	0		129.07	10878.1	120.089	4233.92
																													267.192	0	267.225	0		129.07	19036.7	120.09	3355.75
																													267.193	0	267.226	0		129.07	25288.6	120.09	1543.02
																													267.194	0	267.227	0		129.071	20290.4	120.09	0
																													267.195	0	267.228	2599.76		129.071	11977.6	120.091	0
																													267.196	0	267.23	5693.22		129.071	4221.91	120.091	0
																													267.197	0	267.231	8280.86		129.072	972.546	120.091	0
																													267.198	0	267.232	8330.84		129.072	79.0481	120.091	0
																													267.199	0	267.233	5387.83		129.073	0	120.092	0
																													267.2	0	267.234	1683.89		129.073	0	120.092	0
																													267.201	0	267.235	0		129.073	0	120.092	1270.33
																													267.202	0	267.236	0		129.074	0	120.093	7242.01
																													267.204	0	267.237	0		130.076	0	120.093	25637.7
																													267.205	0	267.238	0		130.076	0	120.093	51221.8
																													267.206	0	267.26	0		130.076	0	120.094	78511.1
																													267.208	0	267.261	0		130.077	0	120.094	78272.1
																													267.209	1791.14	267.262	0		130.077	540.086	120.094	50782.5
																													267.21	5344.43	267.263	0		130.077	2512.23	120.095	25042.5
																													267.211	8170.75	267.264	1080.53		130.078	5883.41	120.095	6781.46
																													267.212	7789.64	267.265	3138.22		130.078	9571.37	120.095	427.969
																													267.213	4383.25	267.266	7075.74		130.078	10378	120.096	0
																													267.214	0	267.267	15389		130.079	6951.85	120.096	0
																													267.215	0	267.268	20396.1		130.079	3522.86	120.096	0
																													267.216	0	267.269	16642.9		130.079	894.925	120.097	0
																													267.217	0	267.27	7713.66		130.08	212.082	121.063	0
																													267.224	0	267.271	3543.74		130.08	0	121.063	0
																													267.225	0	267.272	1289.55		130.08	0	121.064	0
																													267.226	0	267.273	0		130.081	0	121.064	0
																													267.227	0	267.274	0		130.081	0	121.064	1580.37
																													267.228	2565.67	267.275	0		131.083	0	121.064	5439.77
																													267.229	6514.24	267.276	0		131.083	0	121.065	11832.8
																													267.23	11323.1	268.165	0		131.084	0	121.065	18808.6
																													267.231	13961.1	268.166	0		131.084	0	121.065	19479.2
																													267.232	11862.4	268.167	0		131.084	136.619	121.066	12512.5
																													267.233	6328.17	268.168	0		131.085	2432.51	121.066	5875.23
																													267.234	1707.72	268.17	1347.6		131.085	10262.9	121.066	1037.62
																													267.235	0	268.171	3847.65		131.085	28494.4	121.067	0
																													267.237	0	268.172	13667.5		131.086	47993.3	121.067	0
																													267.238	0	268.173	44385.8		131.086	59812.4	121.067	0
																													267.239	0	268.174	86688		131.086	45355.5	121.068	0
																													267.26	0	268.175	130069		131.087	26332.1	121.099	0
																													267.261	0	268.176	124665		131.087	8892.22	121.099	0
																													267.262	0	268.177	79136.4		131.087	2267.06	121.099	0
																													267.263	0	268.178	36939.8		131.088	130.19	121.099	0
																													267.264	2097.3	268.179	9272.88		131.088	0	121.1	2095.09
																													267.266	5741.14	268.18	1186.43		131.089	0	121.1	3731.21
																													267.267	10789.9	268.181	0		131.089	0	121.1	13777.1
																													267.268	21706.9	268.182	0		131.089	0	121.101	49504
																													267.269	20440	268.183	0		132.091	0	121.101	119336
																													267.27	12298.2	268.184	0		132.091	0	121.101	195274
																													267.271	5444.87	268.205	0		132.092	0	121.102	224882
																													267.272	2128.41	268.206	0		132.092	0	121.102	159639
																													267.273	0	268.207	0		132.093	594.725	121.102	87199
																													267.274	0	268.208	0		132.093	1439.51	121.103	26403
																													267.275	0	268.209	2522.77		132.093	3035.5	121.103	6852.2
																													267.276	0	268.21	4952.49		132.094	4686.81	121.103	3463.67
																													268.166	0	268.211	6558.32		132.094	4449.15	121.104	3373.13
																													268.167	0	268.212	6083.66		132.094	2817.35	121.104	1705
																													268.168	0	268.213	3598.94		132.095	866.92	121.104	0
																													268.169	0	268.214	0		132.095	228.61	121.105	0
																													268.17	1597.29	268.215	0		132.095	0	121.105	0
																													268.171	8490.97	268.216	0		132.096	0	121.105	0
																													268.172	32299.9	268.217	0		132.096	0	122.107	0
																													268.173	77430.8	268.855	0		132.096	0	122.108	0
																													268.174	126632	268.856	0		133.098	0	122.108	0
																													268.175	143577	268.857	0		133.099	0	122.108	0
																													268.176	100899	268.858	0		133.099	0	122.109	1516.93
																													268.177	54747.8	268.859	2151.12		133.099	0	122.109	3395.63
																													268.179	17648.2	268.86	5497.25		133.1	369.707	122.109	4686.4
																													268.18	5629.62	268.861	9348.4		133.1	1264.71	122.11	4515.13
																													268.181	2616.05	268.862	11267.6		133.1	6525.3	122.11	3041.48
																													268.182	0	268.863	9783.94		133.101	22260.5	122.11	0
																													268.183	0	268.864	5781.12		133.101	40808.8	122.111	0
																													268.184	0	268.865	1845.91		133.102	57628.9	122.111	0
																													268.185	0	268.866	0		133.102	50362.7	122.111	0
																													268.186	0	268.867	0		133.102	31031.4	123.078	0
																													268.187	0	268.868	0		133.103	13295.8	123.078	0
																													268.188	3814.81	268.87	0		133.103	3972.76	123.079	0
																													268.189	6529.35	269.093	0		133.103	1098.8	123.079	0
																													268.19	9387.87	269.094	0		133.104	376.648	123.079	1577.3
																													268.191	10145.2	269.095	0		133.104	0	123.079	3234.68
																													268.192	7595.46	269.097	0		133.104	0	123.08	10882.6
																													268.193	3394.59	269.098	4238.78		133.105	0	123.08	34553.5
																													268.194	0	269.099	6029.44		133.105	0	123.08	65616.2
																													268.195	0	269.1	6282.12		134.107	0	123.081	96457.7
																													268.196	0	269.101	5001.99		134.107	0	123.081	90356.9
																													268.197	0	269.102	2953.76		134.108	0	123.081	56912.1
																													269.167	0	269.102	0		134.108	0	123.082	25875.3
																													269.169	0	269.103	0		134.109	796.983	123.082	6347.6
																													269.17	0	269.104	0		134.109	1784.51	123.082	697.259
																													269.171	0	269.105	0		134.109	2603.55	123.083	0
																													269.172	3087.24	269.166	0		134.11	3825.22	123.083	0
																													269.173	7074.08	269.167	0		134.11	1934.36	123.083	0
																													269.174	10211.9	269.168	0		134.11	963.955	123.084	0
																													269.175	10401.6	269.169	0		134.111	313.654	123.114	0
																													269.176	8067.01	269.17	268.59		134.111	0	123.115	0
																													269.177	5182.15	269.171	7582.45		134.111	0	123.115	0
																													269.178	3012.48	269.172	18847.3		134.112	0	123.115	0
																													269.18	0	269.173	30747		134.112	0	123.116	0
																													269.181	0	269.174	35033.2		135.078	0	123.116	2155.55
																													269.182	0	269.175	28061.8		135.078	0	123.116	10245.7
																													269.183	0	269.176	18019.7		135.079	0	123.117	25163.3
																													269.202	0	269.177	5918.97		135.079	0	123.117	41277.6
																													269.203	0	269.179	2910.98		135.079	92.9798	123.117	47027.3
																													269.204	0	269.18	0		135.08	1438.68	123.118	33123.8
																													269.205	0	269.181	0		135.08	4204.07	123.118	17987.7
																													269.206	157.987	269.182	0		135.08	7123.01	123.118	5484.89
																													269.207	8856.69	269.183	0		135.081	8764.14	123.119	1205.04
																													269.208	20701.9	269.184	0		135.081	6619.36	123.119	0
																													269.209	33354	269.185	0		135.082	3838.7	123.119	0
																													269.21	43464.1	269.187	2328.06		135.082	1316.6	123.12	0
																													269.211	43740.7	269.188	7263.3		135.082	499.764	123.12	0
																													269.212	30360.4	269.189	13953.7		135.083	0	125.094	0
																													269.213	16138.6	269.19	18019		135.083	0	125.094	0
																													269.214	4207.56	269.191	16252.1		135.083	0	125.095	0
																													269.215	2690.48	269.192	10189.6		135.084	0	125.095	0
																													269.216	0	269.193	4211.47		135.114	0	125.095	1342.2
																													269.217	0	269.193	0		135.114	0	125.096	6356.26
																													269.218	0	269.195	0		135.115	0	125.096	12639.2
																													269.219	0	269.196	0		135.115	0	125.096	18876.8
																													269.22	0	269.197	0		135.115	67.3181	125.097	17292.4
																													269.221	616.067	269.2	0		135.116	1001.18	125.097	10522.3
																													269.222	9656.19	269.201	0		135.116	4767.71	125.097	4344.41
																													269.223	36319.1	269.202	0		135.117	12649.8	125.098	483.684
																													269.224	106464	269.203	0		135.117	21120.6	125.098	0
																													269.225	182323	269.204	26.1341		135.117	25153	125.098	0
																													269.226	240027	269.205	8828.27		135.118	18229.8	125.099	0
																													269.227	192437	269.206	26821.4		135.118	10149.6	125.099	0
																													269.228	113965	269.207	45404.5		135.118	3229.67	127.052	0
																													269.229	40052.3	269.208	58609.2		135.119	763.513	127.053	0
																													269.23	8644.03	269.209	49177.9		135.119	0	127.053	0
																													269.231	156.952	269.21	31164.6		135.12	0	127.053	0
																													269.232	0	269.211	14265.2		135.12	0	127.054	2517.21
																													269.233	0	269.212	3870.72		135.12	0	127.054	4750.94
																													269.234	0	269.213	2608.88		137.094	0	127.054	5821.54
																													269.236	0	269.215	0		137.094	0	127.055	4824.76
																													269.24	0	269.216	0		137.094	0	127.055	2529.4
																													269.241	0	269.217	0		137.095	0	127.055	0
																													269.242	0	269.218	0		137.095	371.786	127.056	0
																													269.243	0	269.219	0		137.096	1242.85	127.056	0
																													269.244	2707.14	269.22	0		137.096	3108.42	127.056	0
																													269.245	6766.82	269.221	0		137.096	5030.54	128.059	0
																													269.246	11323.9	269.222	1626.77		137.097	5811.88	128.06	0
																													269.247	21137.1	269.223	5379.48		137.097	4186.59	128.06	0
																													269.248	12496.6	269.224	10204.9		137.097	2271.54	128.06	0
																													269.249	8255.01	269.225	13706.5		137.098	802.586	128.061	1442.28
																													269.25	3699.28	269.226	13897		137.098	0	128.061	5480.3
																													269.251	1044.16	269.227	10566.3		137.099	0	128.061	20152.4
																													269.252	0	269.228	5636.41		137.099	0	128.062	55664.1
																													269.253	0	269.229	1947.85		137.099	0	128.062	93083.4
																													269.254	0	269.231	0		137.131	0	128.062	116128
																													269.255	0	269.232	0		137.131	0	128.063	88215.9
																													270.221	0	269.233	0		137.131	0	128.063	51067.3
																													270.222	0	269.234	0		137.132	0	128.063	16865.8
																													270.223	0	269.239	0		137.132	883.292	128.064	3420.99
																													270.224	0	269.24	0		137.132	1464.23	128.064	0
																													270.225	996.126	269.241	0		137.133	1623.2	128.065	0
																													270.226	6828.73	269.242	0		137.133	1262.39	128.065	0
																													270.227	22173.4	269.243	2203.26		137.134	649.408	128.065	0
																													270.228	39479.1	269.244	12686.6		137.134	0	128.066	0
																													270.229	53897	269.245	34124.8		137.134	0	129.067	0
																													270.23	45716.9	269.246	57178.9		137.135	0	129.067	0
																													270.231	27662.2	269.247	71285.7		137.135	0	129.068	0
																													270.232	10712.5	269.248	54932.4		139.109	0	129.068	0
																													270.233	1561.37	269.249	32240.9		139.11	0	129.068	893.381
																													270.235	0	269.251	10716.8		139.11	0	129.069	2909.7
																													270.236	0	269.252	1978.81		139.11	0	129.069	14090.7
																													270.237	0	269.253	0		139.111	648.617	129.069	50662.3
																													270.238	0	269.254	0		139.111	1553.78	129.07	105789
																													270.239	0	269.255	0		139.112	2511.65	129.07	165134
																													270.24	4333.38	269.256	0		139.112	2951.56	129.07	170085
																													270.241	8627.86	270.142	0		139.112	2575.01	129.071	112601
																													270.242	12584.7	270.143	0		139.113	1640.67	129.071	57059.3
																													270.243	14548.4	270.144	0		139.113	720.567	129.071	16841.2
																													270.244	13355.3	270.145	0		139.114	0	129.072	4661.63
																													270.245	9193.89	270.146	4540.2		139.114	0	129.072	2564.08
																													270.246	4326.81	270.147	7990.4		139.114	0	129.072	1381.36
																													270.247	0	270.148	8763.74		139.115	0	129.073	0
																													270.248	0	270.149	6355.25		141.067	0	129.073	0
																													270.249	0	270.151	2885.48		141.068	0	129.074	0
																													270.25	0	270.152	0		141.068	0	129.074	0
																													270.271	0	270.153	0		141.068	0	129.898	0
																													270.272	0	270.154	0		141.069	447.942	129.898	0
																													270.273	0	270.155	0		141.069	2613.33	129.899	0
																													270.275	0	270.172	0		141.07	6723.53	129.899	0
																													270.276	2759.97	270.173	0		141.07	11175.8	129.899	1683.88
																													270.277	9900.52	270.174	0		141.07	13216.5	129.9	3253.93
																													270.278	19280.9	270.175	0		141.071	9654.62	129.9	3993.01
																													270.279	27902.5	270.176	4138.79		141.071	5451.88	129.901	3416.62
																													270.28	24380.9	270.177	7512.78		141.072	1710.93	129.901	1949.5
																													270.281	14398.5	270.178	9608.87		141.072	268.258	129.901	0
																													270.282	5686.32	270.179	9245.26		141.072	0	129.902	0
																													270.283	2208.96	270.18	6854.31		141.073	0	129.902	0
																													270.284	0	270.181	3808.5		141.073	0	129.902	0
																													270.285	0	270.182	0		141.074	0	130.075	0
																													270.286	0	270.183	0		142.075	0	130.075	0
																													270.287	0	270.184	0		142.075	0	130.076	0
																													271.144	0	270.185	0		142.076	0	130.076	0
																													271.145	0	270.206	0		142.076	0	130.076	162.666
																													271.146	0	270.207	0		142.077	604.019	130.077	2852.42
																													271.147	0	270.208	0		142.077	4043.61	130.077	11732.2
																													271.148	2026.78	270.209	0		142.077	13014.5	130.077	36347.8
																													271.149	5384.87	270.211	2483.44		142.078	22406.9	130.078	64620.6
																													271.15	10293.7	270.212	4788.54		142.078	29016.7	130.078	88498.6
																													271.151	20508	270.213	5869.58		142.079	22658.3	130.078	74472.8
																													271.152	20715.5	270.214	5140.35		142.079	13367.9	130.079	44942.3
																													271.153	10220.4	270.215	3083.75		142.079	4888.63	130.079	17580.8
																													271.154	4993.41	270.216	0		142.08	1561.67	130.079	4225.93
																													271.155	1512.72	270.217	0		142.08	323.819	130.08	202.168
																													271.156	0	270.218	0		142.081	0	130.08	0
																													271.158	0	270.219	0		142.081	0	130.08	0
																													271.159	0	270.236	0		142.081	0	130.081	0
																													271.16	0	270.237	0		142.082	0	130.081	0
																													271.163	0	270.238	0		143.083	0	131.081	0
																													271.164	0	270.239	0		143.083	0	131.082	0
																													271.165	0	270.24	2098.99		143.083	0	131.082	0
																													271.166	0	270.241	4722.92		143.084	0	131.082	0
																													271.167	3590.79	270.242	6323.41		143.084	742.09	131.083	0
																													271.168	6473.02	270.243	6002.65		143.085	4294.97	131.083	0
																													271.169	7748.31	270.244	4005.81		143.085	15624.3	131.084	0
																													271.17	6222.95	270.245	0		143.085	30552.4	131.084	7159.9
																													271.171	2967.74	270.246	0		143.086	45641.2	131.084	10941.7
																													271.172	0	270.247	4374.87		143.086	43282.8	131.085	34664.4
																													271.173	0	270.248	7845.39		143.087	27495.4	131.085	118903
																													271.174	0	270.249	9404.02		143.087	12916.6	131.085	247783
																													271.176	0	270.251	8037.81		143.087	3674.08	131.086	385976
																													271.181	0	270.252	5082.92		143.088	725.515	131.086	393661
																													271.182	0	270.253	2343.74		143.088	0	131.086	257395
																													271.183	0	270.254	0		143.089	0	131.087	127379
																													271.184	0	270.255	0		143.089	0	131.087	35853.3
																													271.185	4655.94	270.256	0		143.09	0	131.087	9958.81
																													271.186	10884.8	270.257	0		143.407	0	131.088	6697.36
																													271.187	16861.2	270.271	0		143.407	0	131.088	4214.9
																													271.188	18809.4	270.272	0		143.408	0	131.089	897.124
																													271.189	15963.7	270.273	0		143.408	0	131.089	0
																													271.19	10557.5	270.274	0		143.409	897.142	131.089	0
																													271.191	5352.4	270.275	2329.14		143.409	1419.17	131.09	0
																													271.192	1896.83	270.276	6309.31		143.409	1608.6	131.09	0
																													271.194	0	270.277	17203.1		143.41	1308.18	132.091	0
																													271.195	0	270.278	29228.7		143.41	691.11	132.091	0
																													271.196	0	270.279	34914.4		143.411	0	132.091	0
																													271.197	0	270.28	25032.1		143.411	0	132.092	0
																													271.198	0	270.281	13671.2		143.412	0	132.092	1779.95
																													271.199	0	270.282	4072.45		143.412	0	132.093	9504.24
																													271.2	0	270.283	1821.94		144.09	0	132.093	30565.6
																													271.201	0	270.284	0		144.091	0	132.093	54613.3
																													271.202	1993.13	270.285	0		144.091	0	132.094	75529.2
																													271.203	6710.76	270.286	0		144.092	0	132.094	64384.4
																													271.204	11759.4	270.287	0		144.092	75.6335	132.094	38996.8
																													271.205	13846.9	271.134	0		144.092	974.293	132.095	15626.6
																													271.206	11718.5	271.136	0		144.093	4047.08	132.095	3557.9
																													271.207	7050.52	271.137	0		144.093	8175.79	132.095	0
																													271.208	2699.3	271.138	0		144.094	12375.4	132.096	0
																													271.209	0	271.139	2347.84		144.094	11780.4	132.096	0
																													271.21	0	271.14	4988.34		144.094	7423.33	132.097	0
																													271.212	0	271.141	6976.45		144.095	3360.67	132.097	0
																													271.213	0	271.142	7120.16		144.095	842.269	133.063	0
																													271.218	0	271.143	5821.92		144.096	104.125	133.063	0
																													271.219	0	271.144	4292.7		144.096	0	133.063	0
																													271.22	0	271.145	0		144.096	0	133.064	0
																													271.221	0	271.146	0		144.097	0	133.064	1743.84
																													271.222	1376.27	271.147	2026.49		144.097	0	133.064	6524.36
																													271.223	3611	271.148	4370.35		145.062	0	133.065	11437.5
																													271.224	11324.2	271.149	10766.6		145.063	0	133.065	15161.5
																													271.225	20448.4	271.15	19001.8		145.063	0	133.066	11990.6
																													271.226	26231.5	271.151	25763.9		145.064	0	133.066	6741.87
																													271.227	19525.2	271.152	21938.9		145.064	459.693	133.066	1695.37
																													271.228	10588.6	271.154	13513.6		145.064	1292.85	133.067	0
																													271.23	2215.4	271.155	4614.44		145.065	2298.56	133.067	0
																													271.231	3622.24	271.156	1562.15		145.065	2820.05	133.067	0
																													271.232	5620.33	271.157	0		145.066	2426.24	133.068	0
																													271.233	7366.62	271.158	0		145.066	1388.57	133.094	0
																													271.234	5839.19	271.159	0		145.066	461.088	133.094	0
																													271.235	2237.23	271.16	0		145.067	0	133.095	0
																													271.236	0	271.162	0		145.067	0	133.095	0
																													271.237	0	271.163	0		145.068	0	133.095	0
																													271.238	0	271.164	0		145.068	0	133.096	0
																													271.239	0	271.165	0		145.098	0	133.096	0
																													272.214	0	271.166	3492.37		145.098	0	133.096	0
																													272.215	0	271.167	7587.76		145.099	0	133.097	0
																													272.216	0	271.168	10964.1		145.099	0	133.097	0
																													272.217	0	271.169	11088.9		145.1	0	133.098	0
																													272.218	3049.8	271.17	7620.1		145.1	2444.81	133.098	0
																													272.219	7012.85	271.172	3137.29		145.1	11579.3	133.098	0
																													272.22	11699.6	271.173	0		145.101	33701.9	133.099	0
																													272.222	14898.9	271.174	0		145.101	57130.4	133.099	0
																													272.223	14722.8	271.175	0		145.102	72602.5	133.099	3373.5
																													272.224	10922.4	271.176	0		145.102	56236	133.1	7154.29
																													272.225	5740.8	271.18	0		145.102	33202.3	133.1	25166.1
																													272.226	2447.55	271.181	0		145.103	11865	133.1	88856.4
																													272.227	0	271.182	0		145.103	3285.07	133.101	218599
																													272.228	4611.28	271.183	0		145.104	333.839	133.101	359566
																													272.229	6914.07	271.184	1086.26		145.104	0	133.102	421138
																													272.23	8154.67	271.185	8108.81		145.105	0	133.102	302774
																													272.231	7581.85	271.186	18156		145.105	0	133.102	167599
																													272.232	5025.75	271.187	28505.5		145.105	0	133.103	52183.7
																													272.233	1765.94	271.188	31430		146.107	0	133.103	13627.1
																													272.234	0	271.19	23428.1		146.107	0	133.103	5146.77
																													272.235	0	271.191	14061.3		146.107	0	133.104	2979.09
																													272.236	0	271.192	4584.62		146.108	0	133.104	0
																													272.238	0	271.193	1795.65		146.108	723.7	133.104	0
																													272.251	0	271.194	0		146.109	1685.19	133.105	0
																													272.252	0	271.195	0		146.109	2731.22	133.105	0
																													272.253	0	271.196	0		146.109	3304.16	133.106	0
																													272.255	0	271.197	0		146.11	3079.93	133.345	0
																													272.256	3009.11	271.198	0		146.11	2220.58	133.346	0
																													272.257	6310.64	271.199	0		146.111	1211.26	133.346	0
																													272.258	7879.12	271.2	0		146.111	0	133.346	0
																													272.259	6469.29	271.201	1803.01		146.112	0	133.347	2305.61
																													272.26	3420.73	271.202	4977.31		146.112	0	133.347	3611.79
																													272.261	0	271.203	11032.8		146.112	0	133.347	4000.24
																													272.262	0	271.204	16666.2		147.078	0	133.348	3216.99
																													272.263	0	271.205	17985.1		147.079	0	133.348	1737.01
																													272.264	0	271.206	14262.3		147.079	0	133.348	0
																													273.089	0	271.208	8238.04		147.08	0	133.349	0
																													273.091	0	271.209	3267.77		147.08	823.115	133.349	0
																													273.092	0	271.21	0		147.08	1472.16	133.349	0
																													273.093	0	271.211	0		147.081	1712.05	134.106	0
																													273.094	3899.01	271.212	0		147.081	1356.88	134.107	0
																													273.095	7210.89	271.213	0		147.082	670.292	134.107	0
																													273.096	8205.44	271.218	0		147.082	0	134.107	0
																													273.097	6457.43	271.219	0		147.082	0	134.108	300.408
																													273.098	3406.11	271.22	0		147.083	0	134.108	3023.78
																													273.099	0	271.221	0		147.083	0	134.108	11805.3
																													273.1	0	271.222	1434.88		147.114	0	134.109	22819.4
																													273.101	0	271.223	5057.47		147.114	0	134.109	33596.5
																													273.102	0	271.224	10528.4		147.115	0	134.11	31300.1
																													273.14	0	271.226	14775.6		147.115	0	134.11	19905.4
																													273.141	0	271.227	14932.9		147.115	395.393	134.11	9414.08
																													273.142	0	271.228	11202.2		147.116	3104.21	134.111	2809.2
																													273.143	0	271.229	6217.62		147.116	10515.1	134.111	172.575
																													273.144	0	271.23	2383.8		147.117	18873.3	134.112	0
																													273.145	0	271.231	0		147.117	25973.4	134.112	0
																													273.146	0	271.232	0		147.118	21849.1	134.112	0
																													273.147	0	271.233	0		147.118	13258.2	134.113	0
																													273.148	0	271.234	0		147.118	5337.35	135.078	0
																													273.149	0	271.255	0		147.119	1489.34	135.078	0
																													273.15	0	271.256	0		147.119	385.876	135.079	0
																													273.152	7854.23	271.257	0		147.12	0	135.079	0
																													273.153	12919.3	271.258	0		147.12	0	135.079	1779.99
																													273.154	46687.8	271.259	1708.76		147.121	0	135.08	8035.9
																													273.155	156806	271.26	5252.74		147.121	0	135.08	20227.6
																													273.156	303178	271.262	10079.7		149.091	0	135.08	33315.4
																													273.157	455289	271.263	13146.9		149.092	0	135.081	38260.4
																													273.158	435860	271.264	11939.2		149.092	0	135.081	26734.1
																													273.159	275042	271.265	7357.48		149.093	0	135.082	14109.1
																													273.16	128756	271.266	2770.63		149.093	710.33	135.082	3631.71
																													273.161	33777.7	271.267	0		149.094	1266.88	135.082	0
																													273.162	9333.38	271.268	0		149.094	1501.78	135.083	0
																													273.163	16737	271.269	0		149.094	1297.29	135.083	0
																													273.164	50201.2	271.27	0		149.095	0	135.083	0
																													273.165	105012	272.178	0		149.095	693.418	135.084	0
																													273.167	145575	272.179	0		149.096	3228.71	135.114	0
																													273.168	135978	272.18	0		149.096	6151.68	135.114	0
																													273.169	89766.1	272.181	0		149.096	8851.27	135.114	0
																													273.17	40638.5	272.182	3033.4		149.097	7563.36	135.115	0
																													273.171	10777	272.183	6472.46		149.097	4513.24	135.115	1219.51
																													273.172	1790.35	272.184	9172.4		149.098	1765.17	135.115	2320.05
																													273.173	0	272.186	8826.38		149.098	536.33	135.116	10499.6
																													273.174	0	272.187	5480.03		149.099	0	135.116	37654.5
																													273.175	0	272.188	1957.56		149.099	0	135.117	74527.1
																													273.176	0	272.189	0		149.1	0	135.117	112229
																													273.198	0	272.19	3279.53		149.1	0	135.117	107831
																													273.199	0	272.191	6351.42		149.13	0	135.118	69108.4
																													273.2	0	272.192	7932.48		149.13	0	135.118	32926.8
																													273.201	0	272.193	6946.59		149.131	0	135.118	9821.18
																													273.202	2239.79	272.194	4145.06		149.131	0	135.119	2901.81
																													273.203	12233	272.195	0		149.132	633.479	135.119	1471.01
																													273.204	28772.4	272.196	0		149.132	1340.28	135.12	0
																													273.205	47084.2	272.197	0		149.132	3284.18	135.12	0
																													273.206	52192.3	272.198	0		149.133	5418.43	135.12	0
																													273.207	35673	272.251	0		149.133	5975.72	135.121	0
																													273.208	18585.8	272.252	0		149.134	4181.1	137.093	0
																													273.209	4510.85	272.253	0		149.134	2303.8	137.094	0
																													273.21	0	272.254	0		149.135	650.303	137.094	0
																													273.211	0	272.255	3037.56		149.135	0	137.094	0
																													273.213	0	272.256	8081.19		149.135	0	137.095	0
																													273.214	0	272.257	13848		149.136	0	137.095	3592.06
																													273.215	0	272.258	16338.7		149.136	0	137.096	13900.6
																													273.216	0	272.259	13763.3		151.109	0	137.096	25996
																													273.217	0	272.26	8288.81		151.109	0	137.096	37272.1
																													273.218	0	272.261	3505.47		151.11	0	137.097	33074.2
																													273.219	4092.74	272.262	0		151.11	0	137.097	20361.6
																													273.22	5816.59	272.263	0		151.111	470.269	137.097	8675.4
																													273.221	6123.96	272.264	0		151.111	1285.27	137.098	2058.43
																													273.222	4931.23	272.265	0		151.112	2362.21	137.098	0
																													273.223	2886.19	273.145	0		151.112	3088.13	137.099	0
																													273.224	0	273.146	0		151.112	2961.15	137.099	0
																													273.225	0	273.147	0		151.113	2060.65	137.099	0
																													273.226	0	273.149	0		151.113	987.681	138.101	0
																													273.228	0	273.15	1340.97		151.114	0	138.101	0
																													274.152	0	273.151	4522.01		151.114	0	138.102	0
																													274.153	0	273.152	5380.68		151.115	0	138.102	0
																													274.154	0	273.153	16917.1		151.115	0	138.102	683.143
																													274.155	0	273.154	65137.2		153.067	0	138.103	3951.19
																													274.156	2879.63	273.155	197577		153.068	0	138.103	14773.2
																													274.157	5372.44	273.156	341163		153.068	0	138.104	29867.5
																													274.158	17939.7	273.157	459076		153.068	0	138.104	45939.7
																													274.159	31785.3	273.158	375648		153.069	743.621	138.104	45863.9
																													274.161	42197.1	273.159	221412		153.069	2600.88	138.105	29737.7
																													274.162	34104.9	273.16	82495		153.07	4495.83	138.105	14569.5
																													274.163	20052.8	273.161	20191.2		153.07	5971.91	138.106	3861.07
																													274.164	7108	273.162	10945		153.071	4870.32	138.106	242.169
																													274.165	861.752	273.164	36655.1		153.071	2804.03	138.106	0
																													274.166	0	273.165	106384		153.072	833.087	138.107	0
																													274.167	7229.19	273.166	194121		153.072	0	138.107	0
																													274.168	10247.2	273.167	239686		153.072	0	138.108	0
																													274.169	13698	273.168	192980		153.073	0	139.109	0
																													274.17	16059.1	273.169	114430		153.073	0	139.11	0
																													274.171	15131.7	273.17	40185.1		154.075	0	139.11	0
																													274.172	10531	273.171	8663.87		154.076	0	139.11	0
																													274.173	4946.58	273.172	1034.46		154.076	0	139.111	1482.65
																													274.175	1439.89	273.173	0		154.077	0	139.111	3883.4
																													274.176	0	273.174	0		154.077	813.331	139.112	7873.69
																													274.177	0	273.175	0		154.077	2614.03	139.112	11178.8
																													274.178	0	273.176	0		154.078	4559.6	139.112	9147.23
																													274.179	0	273.177	0		154.078	5307.85	139.113	3933.6
																													274.194	0	273.179	0		154.079	3615.86	139.113	1441.53
																													274.195	0	273.18	0		154.079	1805.62	139.114	0
																													274.196	0	273.181	1884.51		154.08	520.88	139.114	0
																													274.197	0	273.182	5781		154.08	0	139.114	0
																													274.198	4121.2	273.183	10675.6		154.081	0	139.115	0
																													274.199	8418.14	273.184	14412.4		154.081	0	140.787	0
																													274.2	11930.3	273.185	14767.5		154.082	0	140.788	0
																													274.201	12233.8	273.186	11278.6		155.082	0	140.788	0
																													274.203	8854.28	273.187	6145.69		155.083	0	140.788	0
																													274.204	4237.09	273.188	2519.52		155.083	0	140.789	1642.62
																													274.205	0	273.189	0		155.084	0	140.789	3402.61
																													274.206	3956.26	273.19	0		155.084	435.118	140.79	4195.19
																													274.207	8087.06	273.191	0		155.085	3124.81	140.79	3302.77
																													274.208	11431.5	273.192	0		155.085	10155.3	140.79	1490.65
																													274.209	12183.3	273.198	0		155.085	17782.3	140.791	0
																													274.21	10202.9	273.199	0		155.086	23682.7	140.791	0
																													274.211	6497.86	273.2	0		155.086	19254.4	140.791	0
																													274.212	2862.64	273.201	0		155.087	11559.5	140.792	0
																													274.213	0	273.202	2122.61		155.087	4422.13	141.067	0
																													274.214	0	273.203	5550.43		155.088	1133.11	141.067	0
																													274.215	0	273.204	9372.19		155.088	71.7976	141.068	0
																													274.217	0	273.205	11167.4		155.089	0	141.068	0
																													274.267	0	273.206	9477.96		155.089	0	141.068	281.831
																													274.268	0	273.207	5511.36		155.09	0	141.069	5271.93
																													274.269	0	273.209	1896.71		155.09	0	141.069	20754.8
																													274.27	0	273.21	0		156.09	0	141.07	42221.8
																													274.271	4146.41	273.211	0		156.091	0	141.07	64856.5
																													274.273	6940.85	273.212	0		156.091	0	141.07	64205.4
																													274.274	8415.54	273.213	0		156.092	0	141.071	41854.1
																													274.275	7727.57	274.152	0		156.092	472.651	141.071	20759.6
																													274.276	5082.4	274.154	0		156.092	2881.87	141.072	6156.22
																													274.277	1981.59	274.155	0		156.093	9303.14	141.072	1669.85
																													274.278	0	274.156	0		156.093	16226.6	141.072	0
																													274.279	0	274.157	3093.91		156.094	21604.2	141.073	0
																													274.28	0	274.158	12053.4		156.094	17494	141.073	0
																													274.281	0	274.159	27540.7		156.095	10414.4	141.074	0
																													274.918	0	274.16	44165.6		156.095	3910.41	142.073	0
																													274.919	0	274.161	49999.7		156.096	929.747	142.073	0
																													274.92	0	274.162	35573.3		156.096	0	142.074	0
																													274.921	0	274.163	19662		156.097	0	142.074	0
																													274.922	2828.06	274.164	5738.93		156.097	0	142.075	0
																													274.923	4971	274.165	533.419		156.098	0	142.075	6573.49
																													274.924	5704.87	274.166	1051.26		156.098	0	142.075	3154.04
																													274.925	4943.29	274.167	7801.93		157.098	0	142.076	3097.1
																													274.926	3427.02	274.168	19865		157.098	0	142.076	3022.88
																													274.927	0	274.169	32948.4		157.099	0	142.077	14102
																													274.929	0	274.17	36417.5		157.099	0	142.077	52824.4
																													274.93	0	274.171	25604.1		157.099	570.488	142.077	110192
																													274.931	0	274.173	13509.8		157.1	2386.8	142.078	171668
																													275.145	0	274.174	3117.86		157.1	9557.61	142.078	175885
																													275.146	0	274.175	75.8841		157.101	26987.5	142.079	116105
																													275.147	0	274.176	0		157.101	45516.3	142.079	58935.5
																													275.148	0	274.177	0		157.102	56856.5	142.079	17844.6
																													275.149	1652.67	274.178	0		157.102	43086.4	142.08	4560.74
																													275.15	6363.77	274.179	0		157.103	25084.3	142.08	1141.94
																													275.151	29929.1	274.266	0		157.103	8548.24	142.081	0
																													275.152	80676	274.267	0		157.104	2476.27	142.081	0
																													275.154	133877	274.268	0		157.104	695.52	142.081	0
																													275.155	158087	274.27	0		157.105	0	142.082	0
																													275.156	116246	274.271	2321.07		157.105	0	143.081	0
																													275.157	68759.2	274.272	5592.28		157.106	0	143.082	0
																													275.158	22480.9	274.273	8094.47		157.106	0	143.082	0
																													275.159	7238.57	274.274	8191.47		158.104	0	143.083	0
																													275.16	0	274.275	5842.36		158.104	0	143.083	0
																													275.161	0	274.276	2571.02		158.105	0	143.083	3107.76
																													275.162	0	274.277	0		158.105	0	143.084	3858.4
																													275.163	0	274.278	0		158.106	643.524	143.084	15241.1
																													275.164	0	274.279	0		158.106	1344.72	143.085	59218.8
																													275.165	0	274.28	0		158.107	1800.42	143.085	180083
																													275.167	6014.53	275.11	0		158.107	1624.8	143.085	308637
																													275.168	7925.71	275.112	0		158.108	421.718	143.086	402695
																													275.169	36686.9	275.113	0		158.108	1131.39	143.086	317283
																													275.17	143366	275.114	0		158.109	4217.9	143.087	187746
																													275.171	406122	275.115	2394.24		158.109	7683.97	143.087	66428.2
																													275.172	685428	275.116	5256.33		158.109	10492.5	143.087	19177.4
																													275.173	870792	275.117	6927.83		158.11	8530.22	143.088	5715.94
																													275.174	670155	275.118	5752.54		158.11	4965.02	143.088	3142.78
																													275.175	393016	275.119	2725.39		158.111	1764.89	143.089	0
																													275.176	132056	275.12	0		158.111	377.519	143.089	0
																													275.177	33159.2	275.121	0		158.112	0	143.09	0
																													275.178	3800.67	275.122	0		158.112	0	143.09	0
																													275.18	0	275.123	0		158.113	0	143.09	0
																													275.181	0	275.13	0		158.113	0	144.09	0
																													275.182	0	275.131	0		159.112	0	144.09	0
																													275.183	0	275.132	0		159.113	0	144.091	0
																													275.184	0	275.133	0		159.113	0	144.091	0
																													275.193	0	275.134	0		159.114	0	144.092	283.69
																													275.194	0	275.135	0		159.114	0	144.092	2896.47
																													275.195	0	275.136	0		159.115	0	144.092	15530.9
																													275.196	0	275.138	0		159.115	0	144.093	52289.6
																													275.197	2399.45	275.139	0		159.116	2782.7	144.093	94293.5
																													275.198	5979.99	275.14	0		159.116	10575.9	144.094	130087
																													275.199	10322.8	275.141	0		159.117	25282.5	144.094	109012
																													275.2	13147.5	275.142	0		159.117	41128.8	144.094	65703.5
																													275.201	12255.3	275.143	0		159.118	46387.1	144.095	25753.2
																													275.202	8015.89	275.144	0		159.118	32261.8	144.095	6892.75
																													275.203	3894.05	275.145	0		159.118	17209.9	144.096	1816.07
																													275.205	2693.54	275.146	0		159.119	5067.23	144.096	0
																													275.206	6565.95	275.147	0		159.119	1175.54	144.097	0
																													275.207	15165.5	275.148	0		159.12	323.261	144.097	0
																													275.208	21729.4	275.149	0		159.12	0	144.097	0
																													275.209	17961.9	275.151	14451.9		159.121	0	145.062	0
																													275.21	9308.23	275.152	49523.1		159.121	0	145.062	0
																													275.211	4199.11	275.153	100505		159.122	0	145.063	0
																													275.212	1725.51	275.154	151594		160.122	0	145.063	0
																													275.213	0	275.155	145236		160.123	0	145.064	655.582
																													275.214	0	275.156	93827.7		160.123	0	145.064	2503.23
																													275.215	0	275.157	45473.2		160.124	0	145.064	7937.94
																													275.216	0	275.158	11830.2		160.124	1143.53	145.065	12392.6
																													275.249	0	275.159	8050.35		160.125	2028.51	145.065	12598.8
																													275.25	0	275.16	20770.5		160.125	2387.53	145.066	7760.81
																													275.251	0	275.161	30263.8		160.126	1878.69	145.066	3246.1
																													275.252	0	275.162	32548.1		160.126	884.817	145.066	1549.89
																													275.253	1151.03	275.164	35243.6		160.127	0	145.067	0
																													275.254	7401.2	275.165	29250.5		160.127	0	145.067	0
																													275.255	26098.4	275.166	19452.4		160.128	0	145.068	0
																													275.256	49405.6	275.167	18367		160.128	0	145.068	0
																													275.258	71132.2	275.168	22452.7		161.093	0	145.096	0
																													275.259	64426.6	275.169	75142.9		161.094	0	145.097	0
																													275.26	40314.1	275.17	265072		161.094	0	145.097	0
																													275.261	17640.7	275.171	563527		161.095	0	145.098	0
																													275.262	4170.25	275.172	886984		161.095	775.022	145.098	1562.61
																													275.263	104.249	275.173	934210		161.096	2376.02	145.098	4221.08
																													275.264	0	275.174	624948		161.096	4067.42	145.099	9284.03
																													275.265	0	275.175	320312		161.097	4879.56	145.099	14319.2
																													275.266	0	275.177	92757.4		161.097	3505.99	145.1	17188.1
																													275.267	0	275.178	24009.4		161.098	1463.35	145.1	53911
																													275.702	0	275.179	13815.4		161.098	538.614	145.1	193558
																													275.703	0	275.18	9422.55		161.099	0	145.101	414872
																													275.704	0	275.181	294.39		161.099	0	145.101	653093
																													275.705	0	275.182	0		161.1	0	145.102	677999
																													275.706	2238.1	275.183	0		161.1	0	145.102	447950
																													275.708	6344.13	275.184	0		161.129	0	145.103	225457
																													275.709	10632.8	275.185	0		161.13	0	145.103	66660.4
																													275.71	12658.4	275.192	0		161.13	0	145.103	21555.6
																													275.711	11242.9	275.193	0		161.131	0	145.104	14848.8
																													275.712	7209.89	275.194	0		161.131	434.202	145.104	8963.12
																													275.713	2882.61	275.195	0		161.132	1921.8	145.105	1999.18
																													275.714	0	275.196	2546.65		161.132	5766.5	145.105	0
																													275.715	0	275.197	7314		161.133	10059.5	145.105	0
																													275.716	0	275.198	16369.3		161.133	13352.2	145.106	0
																													275.717	0	275.199	26086.3		161.134	10651.9	145.106	0
																													276.15	0	275.2	29445.8		161.134	6227.8	146.07	0
																													276.151	0	275.202	20476.8		161.135	2066.11	146.071	0
																													276.152	0	275.203	10737.3		161.135	282.348	146.071	0
																													276.153	0	275.204	2273.18		161.135	0	146.071	0
																													276.154	2274.03	275.205	491.953		161.136	0	146.072	1781.4
																													276.155	6033.47	275.206	8629.21		161.136	0	146.072	3760.57
																													276.156	12743.7	275.207	12041.3		161.137	0	146.073	5454.65
																													276.157	18625.8	275.208	11999.7		163.108	0	146.073	5736.34
																													276.159	19745	275.209	8327.62		163.109	0	146.073	4368.18
																													276.16	15186.7	275.21	3647.87		163.109	0	146.074	2283.45
																													276.161	8138.51	275.211	0		163.11	0	146.074	0
																													276.162	2949.76	275.212	0		163.11	284.992	146.075	0
																													276.163	0	275.213	0		163.111	926.565	146.075	0
																													276.164	0	275.215	0		163.111	2620.56	146.076	0
																													276.165	0	275.229	0		163.112	4250.23	146.102	0
																													276.166	0	275.23	0		163.112	4487.96	146.103	0
																													276.167	3295.97	275.231	0		163.113	2875.44	146.103	0
																													276.168	7814.6	275.232	0		163.113	1298.61	146.104	0
																													276.169	11508	275.233	1642.91		163.114	516.275	146.104	2913.99
																													276.171	11550.5	275.234	4901.85		163.115	0	146.104	4544.12
																													276.172	4101.23	275.235	8889.94		163.115	0	146.105	4848.8
																													276.172	5279.05	275.236	11277.9		163.115	0	146.105	3429.1
																													276.174	19132.4	275.237	10629.8		163.116	0	146.106	1384.8
																													276.175	41095.1	275.238	7463.64		165.067	0	146.106	0
																													276.176	64329	275.239	3720.39		165.067	0	146.107	0
																													276.177	67134.2	275.24	0		165.068	0	146.107	0
																													276.178	44774.2	275.242	0		165.068	0	146.107	294.998
																													276.179	22999.3	275.243	0		165.069	520.945	146.108	2674.88
																													276.18	7572.47	275.244	0		165.069	2561.36	146.108	11054.5
																													276.181	1537.42	275.249	0		165.07	5099.05	146.109	24381.6
																													276.183	0	275.25	0		165.07	7592.36	146.109	38962.3
																													276.184	0	275.251	0		165.071	7024.24	146.109	41276.2
																													276.185	0	275.252	0		165.071	4373.54	146.11	27509.7
																													276.186	0	275.253	1719.22		165.072	1930.24	146.11	14056.3
																													276.204	0	275.255	9106.41		165.072	372.701	146.111	3712.63
																													276.205	0	275.256	24213.3		165.073	0	146.111	279.469
																													276.206	0	275.257	40459.4		165.073	0	146.112	0
																													276.208	0	275.258	48479.5		165.074	0	146.112	0
																													276.209	4139.95	275.259	35620		165.074	0	146.112	0
																													276.21	7644.21	275.26	20170.4		166.075	0	146.113	0
																													276.211	10101.1	275.261	6315.59		166.075	0	147.077	0
																													276.212	9392.86	275.262	902.114		166.076	0	147.078	0
																													276.213	5704.11	275.263	0		166.076	0	147.078	0
																													276.214	1741.27	275.264	0		166.077	500.512	147.079	0
																													276.215	0	275.265	0		166.077	1410.75	147.079	1379.1
																													276.216	0	275.266	0		166.078	3489.58	147.08	4076.41
																													276.217	0	276.15	0		166.078	4634.47	147.08	9642.45
																													276.218	0	276.151	0		166.079	3694.46	147.08	15580.9
																													276.262	0	276.152	0		166.079	2137.44	147.081	17810.5
																													276.263	0	276.153	0		166.08	747.11	147.081	12633
																													276.264	0	276.154	2396.46		166.08	0	147.082	6754.84
																													276.265	0	276.156	6141.95		166.081	0	147.082	1654.99
																													276.266	4092.54	276.157	11176.1		166.081	0	147.083	0
																													276.267	8338.65	276.158	14443		166.082	0	147.083	0
																													276.269	10207.3	276.159	13737.2		167.082	0	147.083	0
																													276.27	8017.79	276.16	9482.46		167.082	0	147.084	0
																													276.271	3778.61	276.161	4404.08		167.083	0	147.113	0
																													276.272	0	276.162	0		167.083	0	147.113	0
																													276.273	0	276.163	0		167.084	194.951	147.114	0
																													276.274	0	276.164	0		167.084	1420.46	147.114	0
																													276.275	0	276.165	0		167.085	5559.05	147.115	1020.6
																													277.12	0	276.166	0		167.085	10322.1	147.115	2203.77
																													277.121	0	276.167	0		167.086	14513.1	147.116	10787.2
																													277.122	0	276.169	0		167.086	12354.1	147.116	41074.6
																													277.123	0	276.17	0		167.087	7440.32	147.116	104719
																													277.124	1724.58	276.171	2985.37		167.087	2973.34	147.117	173280
																													277.125	5501.24	276.172	3110.71		167.088	762.7	147.117	206522
																													277.126	15262.4	276.173	9655.29		167.089	0	147.118	151048
																													277.127	23120.1	276.174	31191.9		167.089	0	147.118	85295.8
																													277.129	21321.7	276.175	57353.4		167.09	0	147.118	27345.5
																													277.13	12320.4	276.176	81602.1		167.09	0	147.119	6636.35
																													277.131	4663	276.177	72798.9		168.09	0	147.119	1223.05
																													277.132	1468.26	276.178	44712.5		168.09	0	147.12	0
																													277.133	0	276.179	19140.4		168.091	0	147.12	0
																													277.134	0	276.181	4334.5		168.091	0	147.121	0
																													277.135	0	276.182	0		168.092	344.977	147.121	0
																													277.136	0	276.183	0		168.092	894.704	148.085	0
																													277.137	0	276.184	0		168.093	2947.84	148.086	0
																													277.138	2691.98	276.185	0		168.093	5323.1	148.086	0
																													277.139	5736.59	276.186	0		168.094	7312.26	148.087	0
																													277.141	7608.12	276.262	0		168.094	6060.74	148.087	1032.73
																													277.142	6653.43	276.263	0		168.095	3552.87	148.088	3297.47
																													277.143	3603.45	276.264	0		168.095	1251.96	148.088	6540.69
																													277.144	0	276.265	0		168.096	485.15	148.088	8761.29
																													277.145	0	276.267	2432.36		168.096	0	148.089	8235.13
																													277.146	0	276.268	5931.34		168.097	0	148.089	5293.27
																													277.147	0	276.269	7404.29		168.097	0	148.09	2083.12
																													277.16	0	276.27	5613.2		168.098	0	148.09	0
																													277.161	0	276.271	2456.76		169.097	0	148.091	0
																													277.162	0	276.272	0		169.098	0	148.091	0
																													277.163	0	276.273	0		169.098	0	148.091	0
																													277.165	949.959	276.274	0		169.099	0	148.122	0
																													277.166	10103.7	276.275	0		169.099	0	148.123	0
																													277.167	45223.5	277.12	0		169.1	1532.48	148.123	0
																													277.168	138188	277.121	0		169.1	7148.47	148.123	0
																													277.169	236677	277.122	0		169.101	16542.1	148.124	2751.4
																													277.17	308970	277.123	0		169.101	26731.4	148.124	3890.33
																													277.171	244155	277.124	1593.99		169.102	29400.7	148.125	4472.78
																													277.172	144992	277.125	5732.12		169.102	20326.2	148.125	4071.62
																													277.173	52002.1	277.127	10865.4		169.103	10903.7	148.126	2893.59
																													277.174	14978.5	277.128	13094.3		169.103	3489.21	148.126	0
																													277.176	5767.98	277.129	10121.1		169.104	890.558	148.127	0
																													277.177	7422.2	277.13	4657.9		169.104	36.2457	148.127	0
																													277.178	10610.8	277.131	1814.23		169.105	0	148.127	0
																													277.179	10515.2	277.132	0		169.106	0	149.093	0
																													277.18	6117.84	277.133	0		169.106	0	149.093	0
																													277.181	4466.45	277.134	0		169.107	0	149.094	0
																													277.182	2744.63	277.135	0		169.51	0	149.094	0
																													277.183	0	277.158	0		169.511	0	149.095	1583.82
																													277.184	0	277.159	0		169.511	0	149.095	9410.28
																													277.186	0	277.16	0		169.512	0	149.096	26746.6
																													277.187	0	277.162	0		169.513	588.354	149.096	45017.5
																													277.207	0	277.163	3018.6		169.513	1278.28	149.096	55650.3
																													277.208	0	277.164	3707.08		169.514	1669.37	149.097	42139.7
																													277.21	0	277.165	4630.62		169.514	1433.01	149.097	24567.9
																													277.211	0	277.166	18885		169.515	748.555	149.098	8442.52
																													277.212	3176.51	277.167	70919.2		169.515	0	149.098	2112.4
																													277.213	8473.76	277.168	159331		169.516	0	149.099	0
																													277.214	21734.3	277.169	255046		169.516	0	149.099	0
																													277.215	36497.1	277.17	278536		169.517	0	149.1	0
																													277.216	45668.7	277.171	190842		170.105	0	149.1	0
																													277.217	35829	277.173	100998		170.106	0	149.129	0
																													277.218	20903.6	277.174	30086.2		170.106	0	149.13	0
																													277.219	7390.38	277.175	8497.51		170.107	0	149.13	0
																													277.221	268.587	277.176	7092.65		170.108	504.394	149.131	0
																													277.222	0	277.177	9713.62		170.108	2157.79	149.131	704.487
																													277.223	0	277.178	10799.2		170.109	5877.42	149.131	4417.75
																													277.224	0	277.179	4214.28		170.109	9894.47	149.132	14465.5
																													277.225	0	277.18	763.992		170.11	11869.2	149.132	25851.7
																													277.232	0	277.181	0		170.11	8587.97	149.133	35267.8
																													277.234	0	277.182	0		170.111	4691.43	149.133	29363.3
																													277.235	0	277.183	0		170.111	1400.49	149.134	17632.9
																													277.236	0	277.185	0		170.112	330.299	149.134	6919.95
																													277.237	1531.74	277.187	0		170.112	0	149.135	1790.8
																													277.238	5085.25	277.188	0		170.113	0	149.135	0
																													277.239	8859.17	277.189	0		170.113	0	149.135	0
																													277.24	10368.5	277.19	0		170.114	0	149.136	0
																													277.241	8430.45	277.191	2459.63		171.113	0	149.136	0
																													277.242	4353.85	277.192	6101.28		171.113	0	151.109	0
																													277.243	0	277.193	13536.3		171.114	0	151.109	0
																													277.245	0	277.194	19713.4		171.114	0	151.11	0
																													277.246	0	277.196	16781.6		171.115	188.14	151.11	0
																													277.247	0	277.197	6968.75		171.115	1303.7	151.111	1643.65
																													277.954	0	277.198	2648.73		171.116	5833.61	151.111	7508.38
																													277.955	0	277.199	0		171.116	17896.7	151.112	14683.1
																													277.956	0	277.2	0		171.117	30747.1	151.112	21493.8
																													277.957	0	277.201	0		171.117	40369.1	151.112	18889.3
																													277.958	1702.49	277.202	0		171.118	32117.6	151.113	11233.2
																													277.96	4979.59	277.208	0		171.118	18965	151.113	4294.44
																													277.961	10009.6	277.209	0		171.119	6714.6	151.114	649.175
																													277.962	19893.4	277.21	0		171.119	1518.04	151.114	0
																													277.963	19487.2	277.211	0		171.12	0	151.115	0
																													277.964	9384.87	277.212	2934.61		171.121	0	151.115	0
																													277.965	4664.14	277.213	11706.6		171.121	0	151.116	0
																													277.966	1623.28	277.214	26000.6		171.122	0	151.145	0
																													277.967	0	277.215	41446.1		171.122	0	151.146	0
																													277.968	0	277.216	43509		172.121	0	151.146	0
																													277.969	0	277.217	28510.4		172.122	0	151.147	0
																													277.971	0	277.218	13879		172.122	0	151.147	2853.75
																													278.165	0	277.22	3567.19		172.123	0	151.148	5966.01
																													278.166	0	277.221	2737.61		172.123	378.444	151.148	8398.08
																													278.167	0	277.222	0		172.124	2005.02	151.149	8252.81
																													278.168	0	277.223	0		172.124	4732.01	151.149	5592.23
																													278.17	116.368	277.224	0		172.125	7746.85	151.149	2375
																													278.171	5730.65	277.225	0		172.126	8296.4	151.15	0
																													278.172	16827.7	277.234	0		172.126	5442.71	151.15	0
																													278.173	28061.4	277.235	0		172.127	2637.96	151.151	0
																													278.174	32065.7	277.236	0		172.127	569.419	151.151	0
																													278.175	23375.5	277.237	0		172.128	0	152.06	0
																													278.176	13852.8	277.238	3931.79		172.128	0	152.06	0
																													278.177	4019.53	277.239	7181.76		172.129	0	152.061	0
																													278.178	1451.3	277.24	8500.73		172.129	0	152.061	0
																													278.179	0	277.241	6779.22		173.129	0	152.062	2376.49
																													278.181	0	277.243	3245.6		173.129	0	152.062	4320.34
																													278.182	0	277.244	0		173.13	0	152.063	5038.38
																													278.183	0	277.245	0		173.13	0	152.063	4048.41
																													278.211	0	277.246	0		173.131	373.433	152.064	2147.14
																													278.212	0	277.247	0		173.131	3232.48	152.064	0
																													278.214	0	277.955	0		173.132	12225.3	152.064	0
																													278.215	0	277.957	0		173.132	24090.7	152.065	0
																													278.216	2119.82	277.958	0		173.133	36274.8	152.065	0
																													278.217	5253.51	277.959	0		173.133	34650.2	153.067	0
																													278.218	7430.32	277.96	4351.33		173.134	22093.9	153.067	0
																													278.219	7361.1	277.961	8899.83		173.135	10430.7	153.067	0
																													278.22	5531.8	277.962	11652.6		173.135	2983.59	153.068	0
																													278.221	3007.21	277.963	10634.7		173.136	848.565	153.068	643.572
																													278.222	0	277.964	6906.65		173.136	0	153.069	4679.99
																													278.223	0	277.965	3033.03		173.137	0	153.069	15426.7
																													278.225	0	277.966	0		173.137	0	153.07	26560.8
																													278.226	0	277.967	0		173.138	0	153.07	35186.4
																													278.237	0	277.968	0		174.138	0	153.071	28968.5
																													278.238	0	277.969	0		174.138	0	153.071	17507.4
																													278.239	0	278.165	0		174.139	0	153.071	7057.15
																													278.24	0	278.166	0		174.139	0	153.072	1660.88
																													278.241	2713.43	278.167	0		174.14	980.872	153.072	0
																													278.242	5848.35	278.168	0		174.14	1514.97	153.073	0
																													278.243	7010.36	278.17	2609.23		174.141	1674.27	153.073	0
																													278.244	4963.66	278.171	13631		174.142	1320.66	153.074	0
																													278.246	1551.52	278.172	27561.2		174.142	694.221	154.074	0
																													278.247	0	278.173	40620.3		174.143	0	154.075	0
																													278.248	0	278.174	36152.3		174.143	0	154.075	0
																													278.249	0	278.175	22378.4		174.144	0	154.076	0
																													278.25	0	278.176	9735.02		174.144	0	154.076	0
																													279.086	0	278.177	3429.84		175.109	0	154.077	2684.6
																													279.087	0	278.178	2342.92		175.109	0	154.077	11158.3
																													279.088	0	278.18	0		175.11	0	154.077	21058.3
																													279.089	0	278.181	0		175.111	0	154.078	30179.5
																													279.09	2986.79	278.182	0		175.111	806.099	154.078	26476.8
																													279.092	7232.96	278.183	0		175.112	1736.31	154.079	16079.8
																													279.093	11652.4	278.236	0		175.112	2386.27	154.079	6562.73
																													279.094	13268.4	278.237	0		175.113	2250.06	154.08	1210.77
																													279.095	10479.1	278.238	0		175.113	1430.25	154.08	0
																													279.096	5193.61	278.239	0		175.114	513.152	154.081	0
																													279.097	1196.48	278.24	2530.56		175.114	0	154.081	0
																													279.098	0	278.241	5998.96		175.115	0	154.082	0
																													279.099	0	278.242	8862.67		175.115	0	155.058	0
																													279.1	0	278.244	8663.4		175.116	0	155.058	0
																													279.102	0	278.245	5393.05		175.144	0	155.059	0
																													279.103	0	278.246	1618.52		175.145	0	155.059	0
																													279.104	0	278.247	0		175.145	0	155.059	1552.96
																													279.105	0	278.248	0		175.146	0	155.06	3760.66
																													279.106	0	278.249	0		175.146	575.062	155.06	5652.33
																													279.107	2137.54	278.25	0		175.147	2418.23	155.061	5915.1
																													279.108	10870.2	279.103	0		175.147	9450.12	155.061	4335.37
																													279.109	20658.5	279.104	0		175.148	20011	155.062	2023.59
																													279.11	29644.4	279.105	0		175.148	31313.8	155.062	0
																													279.111	26245.3	279.106	0		175.149	32104.4	155.063	0
																													279.113	15797.6	279.107	4321.06		175.15	21087.4	155.063	0
																													279.114	6107.24	279.108	7083.78		175.15	10604.3	155.064	0
																													279.115	2523.78	279.109	8189.5		175.151	3147.52	155.082	0
																													279.116	0	279.111	7297.96		175.151	689.785	155.082	0
																													279.117	0	279.112	5133.17		175.152	0	155.083	0
																													279.118	0	279.113	2639.98		175.152	0	155.083	0
																													279.119	0	279.114	0		175.153	0	155.084	1544.42
																													279.149	0	279.115	0		175.154	0	155.084	9216.64
																													279.15	0	279.116	0		177.124	0	155.085	34187.8
																													279.151	0	279.117	0		177.125	0	155.085	75390.4
																													279.152	0	279.148	0		177.125	0	155.086	120170
																													279.154	2504.55	279.149	0		177.126	0	155.086	130355
																													279.155	14606.1	279.151	0		177.126	824.655	155.086	89175.8
																													279.156	54122.6	279.152	0		177.127	2732.66	155.087	47093.7
																													279.157	134140	279.153	720.38		177.127	5318.91	155.087	14095.5
																													279.158	220313	279.154	5112.7		177.128	7830.41	155.088	3290.95
																													279.159	262926	279.155	20148.8		177.128	7346.28	155.088	945.142
																													279.16	194118	279.156	64453.2		177.129	4582.28	155.089	0
																													279.161	110592	279.157	127350		177.13	1983.27	155.089	0
																													279.162	35889.6	279.158	193565		177.13	308.958	155.09	0
																													279.163	7699.25	279.159	193337		177.131	0	155.09	0
																													279.165	0	279.161	125726		177.131	0	155.452	0
																													279.166	0	279.162	61475.7		177.132	0	155.452	0
																													279.167	0	279.163	14784.1		177.132	0	155.453	0
																													279.168	0	279.164	752.635		179.081	0	155.453	0
																													279.169	0	279.165	0		179.082	0	155.453	2303.47
																													279.172	0	279.166	0		179.082	0	155.454	3591.98
																													279.173	0	279.167	0		179.083	0	155.454	4122.2
																													279.174	0	279.168	0		179.084	79.6802	155.455	3393.82
																													279.176	0	279.171	0		179.084	1054.79	155.455	1816.9
																													279.177	2831.87	279.173	0		179.085	4824.71	155.456	0
																													279.178	7836.57	279.174	0		179.085	10364.3	155.456	0
																													279.179	18560.4	279.175	0		179.086	16305.7	155.457	0
																													279.18	21918	279.176	1150.58		179.086	16646.3	155.457	0
																													279.181	15191.7	279.177	3883.43		179.087	10868.9	156.088	0
																													279.182	6616.23	279.178	13931.1		179.088	5405.89	156.088	0
																													279.183	2753.12	279.179	22603.1		179.088	1445.36	156.089	0
																													279.184	0	279.18	25586.8		179.089	146.238	156.089	0
																													279.186	0	279.181	17432.2		179.089	0	156.09	0
																													279.187	0	279.182	8761.92		179.09	0	156.09	4964.38
																													279.188	0	279.184	755.77		179.09	0	156.091	4464.66
																													279.189	0	279.185	0		179.091	0	156.091	3288.56
																													279.19	0	279.186	0		180.09	0	156.092	3731.91
[truncated: 22,976 more rows]

## Sheet: astacene
Bdh1l gene expression is a potential molecular factor in the evolution of carotenoid-based color diversity of cichlid fishes
Pooja Singh, Angelika Ziegelbecker, Christoph Hahn, Walter Goessler, Ronald A. Glabonjat, Ehsan Pashay Ahi, Kristina M. Sefc
																						wavelength	absorbance intensity (standard)	relative absorbance intensity (standard)	wavelength	absorbance intensity (sample)	relative absorbance intensity (sample)		isotopes m/z (standard)	intensity (standard)	isotopes m/z (sample)	intensity (sample)		fragmentation m/z (standard)	intensity (standard)	fragmentation m/z (sample)	intensity (sample)
																						220	0	0	220	11267.3	11.2121		247.516	0	247.516	0		49.5035	0	49.5035	0
																						222	0	0	222	11278.6	11.2234		247.517	0	247.517	0		49.5035	0	49.5036	0
																						224	0	0	224	11292.5	11.2371		247.518	0	247.518	0		49.5036	0	49.5036	0
																						226	0	0	226	11333.6	11.2781		247.519	0	247.519	0		49.5037	0	49.5037	0
																						228	0	0	228	11393.6	11.3378		251.039	0	251.04	0		51.0231	0	51.4126	0
																						230	0	0	230	11511.3	11.4549		251.04	0	251.041	0		51.0232	0	51.4127	0
																						232	0	0	232	11682.3	11.625		251.041	0	251.042	0		51.0233	0	51.4128	0
																						234	502.641	1.14408	234	11868.6	11.8104		251.042	0	251.043	0		51.0233	0	51.4128	0
																						236	1386.25	3.15529	236	12054.5	11.9954		251.043	1553.32	251.044	3855.77		51.0234	2350.5	51.4129	2540.9
																						238	2175.51	4.95176	238	12238	12.178		251.044	4563.06	251.045	9320.66		51.0235	4886.58	51.413	4496.07
absorption peaks, standard: 482 nm																						240	2882.42	6.56079	240	12427.3	12.3664		251.045	13017.1	251.046	14170.5		51.0236	7152.93	51.4131	5261.77
absorption peaks, sample: 488 nm																						242	3515.88	8.00262	242	12611.6	12.5498		251.046	21758.1	251.047	15386.1		51.0237	7265.17	51.4132	4334.74
																						244	4047.75	9.21323	244	12801.3	12.7386		251.046	26038	251.048	12112.1		51.0238	5255.43	51.4133	2393.55
																						246	4501.16	10.2453	246	13024.5	12.9607		251.047	18921	251.049	6415.66		51.0239	2840.74	51.4134	0
																						248	4907.41	11.1699	248	13286.8	13.2217		251.048	9986.13	251.05	1911.95		51.024	0	51.4135	0
																						250	5275.65	12.0081	250	13586.8	13.5202		251.049	3508.08	251.051	0		51.024	0	51.4135	0
																						252	5619.28	12.7903	252	13936.1	13.8678		251.05	1627.47	251.051	0		51.0241	0	51.4136	0
																						254	5940.36	13.5211	254	14323.5	14.2533		251.051	0	251.052	0		51.0242	0	52.0749	0
																						256	6255.74	14.2389	256	14749	14.6767		251.052	0	251.053	0		52.9252	0	52.075	0
																						258	6556.26	14.9229	258	15183.6	15.1092		251.053	0	251.137	0		52.9253	0	52.0751	0
																						260	6856.34	15.606	260	15659.8	15.583		251.054	0	251.138	0		52.9254	0	52.0752	0
																						262	7164.51	16.3074	262	16196.5	16.1171		251.137	0	251.139	0		52.9255	0	52.0753	2085.42
																						264	7449.33	16.9557	264	16726	16.644		251.138	0	251.14	0		52.9256	1928.38	52.0754	4437.28
																						266	7691.09	17.506	266	17164.9	17.0807		251.139	0	251.141	4191.95		52.9257	4407.08	52.0755	5730.02
																						268	7826.77	17.8148	268	17412.2	17.3269		251.14	0	251.142	9471.88		52.9258	5566.67	52.0756	5092.07
																						270	7828.78	17.8194	270	17458.4	17.3728		251.141	3658.8	251.143	11176.7		52.9258	4487.14	52.0757	3027.66
																						272	7727.24	17.5883	272	17327.7	17.2428		251.142	7131.54	251.144	7934.19		52.9259	2088.47	52.0757	0
																						274	7556.25	17.1991	274	17062.4	16.9788		251.143	8168.06	251.145	3041.97		52.926	0	52.0758	0
																						276	7345.04	16.7183	276	16713	16.6311		251.144	5846.21	251.146	0		52.9261	0	52.0759	0
																						278	7142.35	16.257	278	16350.4	16.2702		251.145	2243.19	251.147	0		52.9262	0	52.076	0
																						280	6952.54	15.8249	280	16014.3	15.9358		251.146	0	251.148	0		52.9263	0	52.8107	0
																						282	6787	15.4481	282	15689.2	15.6123		251.146	0	251.149	0		53.0391	0	52.8107	0
																						284	6641.58	15.1171	284	15370	15.2947		251.147	0	251.157	0		53.0391	0	52.8108	0
																						286	6513.21	14.8249	286	15077.8	15.0039		251.148	0	251.158	0		53.0392	0	52.8109	0
																						288	6422.66	14.6189	288	14829.2	14.7565		251.159	0	251.159	0		53.0393	0	52.811	2075.37
																						290	6342.46	14.4363	290	14588	14.5165		251.16	0	251.16	0		53.0394	2982.35	52.8111	4050.61
																						292	6269.63	14.2705	292	14357.8	14.2874		251.161	0	251.161	4346.64		53.0395	4739.26	52.8112	5136.22
																						294	6222.83	14.164	294	14102	14.0329		251.162	0	251.162	10347.3		53.0396	5839.67	52.8113	4671.66
																						296	6170.7	14.0453	296	13845	13.7771		251.163	4052.3	251.163	16605.1		53.0397	5287.73	52.8114	3031.01
																						298	6108.38	13.9035	298	13544.5	13.4781		251.163	7276.06	251.164	19653.7		53.0398	3354.7	52.8115	0
																						300	6029.78	13.7246	300	13241.1	13.1762		251.164	8563.29	251.165	17350.1		53.0399	0	52.8116	0
																						302	5944.85	13.5313	302	12926.4	12.8631		251.165	6744.14	251.166	10923.8		53.04	0	52.8117	0
																						304	5860.04	13.3383	304	12654	12.592		251.166	3228.48	251.167	4494.92		53.0401	0	52.8117	0
																						306	5765.34	13.1227	306	12335.3	12.2749		251.167	0	251.168	0		53.0402	0	53.0026	0
																						308	5674.11	12.915	308	11921	11.8626		251.168	0	251.168	0		55.0547	0	53.0027	0
																						310	5552.82	12.639	310	11360.6	11.3049		251.169	0	251.169	0		55.0547	0	53.0028	0
																						312	5431.59	12.363	312	10722.8	10.6702		251.17	0	251.17	0		55.0548	0	53.0029	0
																						314	5316.57	12.1012	314	10129.3	10.0796		251.171	0	251.171	0		55.0549	0	53.003	2829.81
																						316	5216.07	11.8725	316	9702.01	9.65446		251.172	0	251.172	0		55.055	4440.79	53.0031	5990.73
																						318	5103.79	11.6169	318	9425.4	9.37921		251.173	1742.75	251.173	0		55.0551	7245.2	53.0032	8060.68
																						320	5004.89	11.3918	320	9197.97	9.15289		251.174	3532.19	251.174	3730.96		55.0552	8752.63	53.0033	7543.92
																						322	4923.36	11.2062	322	8850.57	8.8072		251.175	9153.64	251.175	8015.09		55.0553	7828.19	53.0034	4852
																						324	4872.83	11.0912	324	8284.45	8.24385		251.176	19162.2	251.176	18564.8		55.0554	4982.13	53.0035	1832.3
																						326	4850.52	11.0404	326	7616.24	7.57892		251.177	27887	251.177	28291.9		55.0555	2007.3	53.0036	0
																						328	4811.25	10.9511	328	7207.77	7.17244		251.178	27134.1	251.178	30524.3		55.0556	0	53.0037	0
																						330	4784.48	10.8901	330	7301.91	7.26612		251.179	18638	251.179	24125.9		55.0557	0	53.0038	0
																						332	4784.16	10.8894	332	7778.5	7.74038		251.18	9940.13	251.18	15662		55.0558	0	53.0038	0
																						334	4814.29	10.958	334	8367.26	8.32625		251.18	4663.75	251.181	7279.66		55.0559	0	54.4467	0
																						336	4823.18	10.9782	336	8902.13	8.85851		251.181	6769.12	251.182	4320.91		55.5557	0	54.4468	0
																						338	4872.73	11.091	338	9309.6	9.26398		251.182	23324.7	251.183	12688.9		55.5558	0	54.4469	0
																						340	4890.51	11.1315	340	9586.59	9.53961		251.183	51160.7	251.184	31638.2		55.5559	0	54.447	0
																						342	4925.12	11.2102	342	9756.18	9.70837		251.184	81600.8	251.185	52054.4		55.556	0	54.4471	2545.02
																						344	4949.57	11.2659	344	9874.11	9.82572		251.185	85966.1	251.185	56049.1		55.5561	2651.38	54.4472	4049.71
																						346	4985.66	11.348	346	9933.5	9.88482		251.186	56773.2	251.186	36131.7		55.5562	5418.14	54.4473	4743.63
																						348	5011.82	11.4076	348	9975.95	9.92706		251.187	28657.6	251.187	17198.3		55.5563	7179.42	54.4474	4187.32
																						350	5020.83	11.4281	350	9992.42	9.94345		251.188	6747.4	251.188	3233.09		55.5564	6677.97	54.4475	2660.25
																						352	5069.12	11.538	352	10005.4	9.95633		251.189	0	251.189	0		55.5565	4253.3	54.4476	0
																						354	5112.07	11.6358	354	10032	9.98285		251.19	0	251.19	0		55.5566	0	54.4477	0
																						356	5141.37	11.7025	356	10041.4	9.99222		251.191	0	251.191	0		55.5567	0	54.4478	0
																						358	5168.38	11.7639	358	10048.7	9.99946		251.192	0	251.192	0		55.5568	0	54.4479	0
																						360	5243.65	11.9353	360	10070.2	10.0209		251.193	0	251.194	0		55.5569	0	55.0545	0
																						362	5327.26	12.1256	362	10123.9	10.0742		251.194	0	251.195	0		56.4344	0	55.0546	0
																						364	5443.83	12.3909	364	10194.5	10.1445		251.195	0	251.196	0		56.4345	0	55.0547	0
																						366	5587.04	12.7169	366	10319.7	10.2691		251.196	0	251.197	0		56.4346	0	55.0548	0
																						368	5807.33	13.2183	368	10404.1	10.3531		251.197	0	251.198	2330.99		56.4347	0	55.0549	3072.52
																						370	5978.63	13.6082	370	10542.1	10.4904		251.197	4090.03	251.199	6179.56		56.4348	3103.94	55.055	6408.89
																						372	6095.64	13.8745	372	10937.7	10.8841		251.198	9701.44	251.2	8682.51		56.4349	5702.74	55.0551	9939.41
																						374	6269.15	14.2694	374	11309	11.2535		251.199	13532	251.201	7827.68		56.435	7173.51	55.0552	11835
																						376	6434.21	14.6451	376	11520.3	11.4639		251.2	12613.2	251.202	4601.28		56.4351	6729.99	55.0553	10825.5
																						378	6656.93	15.1521	378	11683.7	11.6264		251.201	8014.71	251.202	0		56.4352	4852.43	55.0554	7324.46
																						380	6918.01	15.7463	380	11881.3	11.8231		251.202	3180.21	251.203	0		56.4353	2573.05	55.0555	3337.25
																						382	7231.58	16.4601	382	12154.9	12.0954		251.203	0	251.204	0		56.4354	0	55.0556	0
																						384	7625.23	17.3561	384	12546.6	12.4851		251.204	0	251.205	0		56.4355	0	55.0557	0
																						386	8079.87	18.3909	386	13143.1	13.0787		251.205	0	251.993	0		56.4356	0	55.0558	0
																						388	8394.18	19.1063	388	13800	13.7324		251.206	0	251.994	0		56.4357	0	55.0559	0
																						390	8709.77	19.8246	390	14434.4	14.3637		251.991	0	251.995	0		57.6963	0	57.0338	0
																						392	9122.6	20.7643	392	15078.9	15.005		251.992	0	251.995	0		57.6964	0	57.0339	0
																						394	9493.84	21.6093	394	15732.1	15.655		251.993	0	251.996	3128.49		57.6965	0	57.034	0
																						396	9916.77	22.5719	396	16399.4	16.319		251.994	0	251.997	9246.5		57.6966	0	57.0341	0
																						398	10368.6	23.6002	398	17043	16.9595		251.995	2606.83	251.998	16008.2		57.6967	2868.23	57.0342	2670.13
																						400	10838.1	24.6691	400	17700.7	17.6139		251.996	4193.3	251.999	19200.8		57.6968	5025.5	57.0343	5839.7
																						402	11348.7	25.8313	402	18395	18.3049		251.997	15346.8	252	16948.6		57.6969	5874.2	57.0344	8430.77
																						404	11899.8	27.0855	404	19173.6	19.0797		251.998	28744.6	252.001	11003.3		57.697	4815.11	57.0345	8890.71
																						406	12481.5	28.4096	406	20114	20.0155		251.999	40653.3	252.002	5023.14		57.6971	2624.78	57.0346	7019.23
																						408	13106.1	29.8312	408	21256.9	21.1527		252	36666.9	252.003	0		57.6972	0	57.0347	4008.58
																						410	13782.9	31.3718	410	22595	22.4842		252.001	23131	252.004	0		57.6973	0	57.0348	0
																						412	14512.2	33.0317	412	24114.8	23.9966		252.002	10288	252.005	0		57.6974	0	57.0349	0
																						414	15257.3	34.7277	414	25793.6	25.6672		252.003	2065.51	252.006	0		57.6975	0	57.035	0
																						416	16074.9	36.5886	416	27583	27.4478		252.004	0	252.175	0		58.1149	0	57.0351	0
																						418	16919.3	38.5106	418	29425.7	29.2814		252.005	0	252.176	0		58.115	0	57.0702	0
																						420	17787.3	40.4862	420	31262.6	31.1094		252.006	0	252.177	0		58.1151	0	57.0703	0
																						422	18663.4	42.4804	422	33015.3	32.8535		252.007	0	252.178	0		58.1152	0	57.0704	0
																						424	19585	44.5781	424	34734.7	34.5645		252.21	0	252.179	3546.35		58.1153	2702.91	57.0705	0
																						426	20569	46.8178	426	36490.9	36.312		252.211	0	252.18	7121.69		58.1154	4858.22	57.0706	2010.31
																						428	21552.3	49.056	428	38308.2	38.1204		252.212	0	252.181	8912.22		58.1155	5647.39	57.0707	4848.62
																						430	22550.1	51.3271	430	40288.3	40.0908		252.213	0	252.181	7841.71		58.1156	4587.64	57.0708	7369.54
																						432	23605.3	53.729	432	42504	42.2957		252.213	2121.91	252.182	5131.61		58.1157	2497.11	57.0709	7882.29
																						434	24696.8	56.2133	434	44967.2	44.7469		252.214	6201.93	252.183	0		58.1158	0	57.071	6095.2
																						436	25793.8	58.7101	436	47638.7	47.4052		252.215	11071.7	252.184	0		58.1159	0	57.0711	3274.66
																						438	26909.3	61.2493	438	50496.8	50.2493		252.216	14275.8	252.185	2308.95		58.116	0	57.0712	0
																						440	28034.2	63.8097	440	53482	53.2199		252.217	13586.3	252.186	6148.36		58.1161	0	57.0713	0
																						442	29155	66.3608	442	56504.3	56.2274		252.218	9115.01	252.187	10597.3		61.5438	0	57.0714	0
																						444	30274.9	68.9098	444	59528.1	59.2364		252.219	3886.33	252.188	12050.9		61.5439	0	57.0715	0
																						446	31402.8	71.4771	446	62508.4	62.2021		252.22	0	252.189	9186.39		61.544	0	61.5402	0
																						448	32516.8	74.0126	448	65341.3	65.021		252.221	0	252.19	4353.6		61.5442	0	61.5403	0
																						450	33596.9	76.471	450	68019.5	67.6862		252.222	0	252.191	0		61.5443	3813.29	61.5404	0
																						452	34669.4	78.9123	452	70510.3	70.1648		252.223	0	252.192	0		61.5444	7220.65	61.5405	0
																						454	35699.2	81.2562	454	72819.7	72.4628		253.088	0	252.193	0		61.5445	9806.37	61.5406	2087.38
																						456	36692.2	83.5164	456	75009.3	74.6417		253.089	0	252.194	0		61.5446	10103.6	61.5408	5380.08
																						458	37632.7	85.6571	458	77151.9	76.7738		253.09	0	253.138	0		61.5447	7957.36	61.5409	7157.64
																						460	38511	87.6564	460	79367	78.9781		253.091	0	253.139	0		61.5448	4533.46	61.541	6296.31
																						462	39338.3	89.5394	462	81729.4	81.3289		253.091	3147.37	253.14	0		61.545	1624.15	61.5411	3877.95
																						464	40113.9	91.3048	464	84202.7	83.7901		253.092	7939.02	253.14	0		61.5451	0	61.5412	0
																						466	40821.3	92.9148	466	86700.5	86.2757		253.093	18469.5	253.141	4425.68		61.5452	0	61.5413	0
																						468	41492.5	94.4425	468	89113.3	88.6766		253.094	24347.8	253.142	9295.63		61.5453	0	61.5414	0
																						470	42099	95.8232	470	91330.2	90.8826		253.095	18754.5	253.143	12895.4		61.5454	0	61.5416	0
																						472	42630.9	97.0337	472	93267.8	92.8107		253.096	10521.4	253.144	12461.1		62.0002	0	61.8316	0
																						474	43071.1	98.0358	474	94920.6	94.4554		253.097	4255.11	253.145	8321.48		62.0003	0	61.8317	0
																						476	43415.9	98.8204	476	96309.8	95.8378		253.098	1821.81	253.146	3655.63		62.0004	0	61.8319	0
																						478	43678.7	99.4187	478	97491.3	97.0136		253.099	0	253.147	0		62.0005	0	61.832	0
																						480	43858.9	99.8289	480	98484.3	98.0016		253.1	0	253.148	0		62.0006	3393.25	61.8321	1856.39
																						482	43934.1	100	482	99301	98.8143		253.101	0	253.149	0		62.0007	5868.52	61.8322	4421.87
																						484	43924.5	99.9783	484	99899.6	99.41		253.102	0	253.15	0		62.0008	6621.74	61.8323	6072.27
																						486	43823.6	99.7486	486	100307	99.8158		253.153	0	253.151	0		62.001	5225.76	61.8324	5674.29
																						488	43649.2	99.3514	488	100492	100		253.154	0	253.152	0		62.0011	2810.63	61.8326	3620.79
																						490	43366.1	98.7072	490	100447	99.9545		253.154	0	253.153	0		62.0012	0	61.8327	0
																						492	42960	97.7828	492	100136	99.6452		253.155	0	253.154	0		62.0013	0	61.8328	0
																						494	42453.5	96.6299	494	99547.5	99.0597		253.156	2493.87	253.155	1783.02		62.0014	0	61.8329	0
																						496	41848.3	95.2524	496	98683.8	98.2002		253.157	5490.84	253.156	4763.53		62.0016	0	61.833	0
																						498	41159.2	93.684	498	97531.8	97.0538		253.158	6694.2	253.157	10522.9		63.505	0	62.2604	0
																						500	40388.6	91.93	500	96101.1	95.6301		253.159	4793.39	253.158	21813.8		63.5052	0	62.2605	0
																						502	39515.8	89.9434	502	94407.6	93.9449		253.16	1627.99	253.159	25861.4		63.5053	0	62.2607	0
																						504	38571.6	87.7943	504	92451.8	91.9987		253.161	0	253.16	13534.9		63.5054	0	62.2608	0
																						506	37552	85.4735	506	90250.8	89.8085		253.162	0	253.161	7225.24		63.5055	2191.19	62.2609	2077.43
																						508	36451	82.9675	508	87802.4	87.3721		253.163	0	253.161	2572.47		63.5056	4593.45	62.261	4318.03
																						510	35279.9	80.3019	510	85144.8	84.7276		253.164	0	253.163	0		63.5057	6198.97	62.2611	5854.7
																						512	34045.6	77.4924	512	82285.1	81.8818		253.172	0	253.163	0		63.5059	5738.07	62.2612	5570.91
																						514	32744.8	74.5315	514	79240.9	78.8526		253.173	0	253.164	0		63.506	3458.7	62.2614	3607.44
																						516	31393.9	71.4568	516	76048.3	75.6757		253.174	0	253.165	0		63.5061	0	62.2615	0
																						518	30005.7	68.297	518	72710.7	72.3544		253.175	0	253.169	0		63.5062	0	62.2616	0
																						520	28586.9	65.0676	520	69280.6	68.9411		253.176	2414.93	253.17	0		63.5063	0	62.2617	0
																						522	27140.5	61.7755	522	65757.2	65.4349		253.177	11496.6	253.171	0		63.5065	0	62.2618	0
																						524	25678.2	58.447	524	62186.1	61.8813		253.178	33446	253.172	0		63.5564	0	63.0228	0
																						526	24214.4	55.1153	526	58575.9	58.2888		253.178	57044.8	253.173	0		63.5565	0	63.0229	0
																						528	22758.7	51.8019	528	54974.8	54.7054		253.179	72867.7	253.174	3998.18		63.5567	0	63.023	0
																						530	21316	48.5182	530	51386.6	51.1348		253.18	56647.1	253.175	7670.24		63.5568	0	63.0231	0
																						532	19904.3	45.3048	532	47850.2	47.6157		253.181	33149.9	253.176	23740.7		63.5569	2752.82	63.0233	3017.72
																						534	18528	42.1723	534	44393.2	44.1756		253.182	10640.6	253.177	79210.5		63.557	4475.5	63.0234	4563.04
																						536	17191.5	39.1302	536	41027	40.826		253.183	1126.41	253.178	212717		63.5571	5235.56	63.0235	5515.41
																						538	15912.7	36.2194	538	37781.9	37.5968		253.184	0	253.179	355709		63.5573	4736.56	63.0236	5797.93
																						540	14678.3	33.4098	540	34658.4	34.4886		253.185	0	253.18	441731		63.5574	3315.28	63.0237	5514.84
																						542	13506.5	30.7425	542	31683.7	31.5285		253.186	0	253.181	333284		63.5575	0	63.0239	4592.69
																						544	12405.5	28.2366	544	28876.1	28.7346		253.187	0	253.182	192042		63.5576	0	63.024	3006.11
																						546	11369.5	25.8785	546	26225.2	26.0967		253.208	0	253.183	60659.8		63.5577	0	63.0241	0
																						548	10397	23.6649	548	23747.9	23.6315		253.209	0	253.184	11518.8		63.5579	0	63.0242	0
																						550	9494.24	21.6102	550	21444.9	21.3398		253.21	0	253.184	0		64.2814	0	63.0243	0
																						552	8656.43	19.7032	552	19311	19.2163		253.211	0	253.185	0		64.2815	0	63.0244	0
																						554	7889.46	17.9575	554	17349.4	17.2644		253.212	1550.38	253.186	0		64.2816	0	65.0385	0
																						556	7186.03	16.3564	556	15546.1	15.4699		253.213	4823.48	253.187	0		64.2818	0	65.0386	0
																						558	6544.07	14.8952	558	13906.7	13.8385		253.214	10201.8	253.188	0		64.2819	4309.64	65.0388	0
																						560	5961.59	13.5694	560	12419.4	12.3585		253.215	15730.1	253.189	0		64.282	6247.1	65.0389	0
																						562	5442.6	12.3881	562	11068.4	11.0142		253.216	17759.8	253.19	0		64.2821	6481.2	65.039	2276.57
																						564	4971.86	11.3166	564	9851.07	9.80279		253.217	14309.4	253.191	0		64.2823	4908.43	65.0391	11546
																						566	4544.04	10.3429	566	8753.8	8.7109		253.218	7748.94	253.192	0		64.2824	2494.58	65.0393	27170.2
																						568	4157.54	9.46314	568	7767.95	7.72988		253.218	2467.31	253.193	0		64.2825	0	65.0394	43988.1
																						570	3815.61	8.68485	570	6896.93	6.86313		253.219	0	253.194	0		64.2826	0	65.0395	50525.1
																						572	3503.85	7.97524	572	6113.62	6.08366		253.22	0	253.195	0		64.2828	0	65.0396	36731.5
																						574	3231.77	7.35595	574	5415.32	5.38878		253.221	0	253.196	0		64.2829	0	65.0398	20788.8
																						576	2996.72	6.82094	576	4795.58	4.77208		253.222	0	253.197	0		65.0385	0	65.0399	6987.83
																						578	2784.25	6.33733	578	4241.68	4.2209		253.988	0	253.198	0		65.0386	0	65.04	1102.03
																						580	2594.27	5.90492	580	3755.48	3.73708		253.989	0	253.199	0		65.0388	0	65.0402	0
																						582	2427.16	5.52455	582	3323.95	3.30766		253.99	0	253.2	0		65.0389	0	65.0403	0
																						584	2291.37	5.21547	584	2936.31	2.92192		253.991	0	253.201	0		65.039	463.407	65.0404	0
																						586	2170.79	4.94102	586	2598.42	2.58568		253.992	1072.52	253.21	0		65.0391	7058.46	65.0405	0
																						588	2063.86	4.69762	588	2294.91	2.28366		253.993	3282.25	253.211	0		65.0393	19639.5	67.0537	0
																						590	1973.53	4.49203	590	2023.78	2.01386		253.994	7651.66	253.212	0		65.0394	33259.4	67.0539	0
																						592	1895.14	4.3136	592	1784.41	1.77566		253.995	18637.1	253.213	0		65.0395	43725.8	67.054	0
																						594	1821.02	4.14489	594	1572.98	1.56527		253.996	25499.4	253.214	4105.17		65.0396	37220.6	67.0541	0
																						596	1761.79	4.01008	596	1383.62	1.37684		253.997	22497.1	253.215	8094.44		65.0397	22966.5	67.0543	2776.14
																						598	1710.16	3.89256	598	1212.67	1.20673		253.998	13395.4	253.216	10376.8		65.0399	9474.45	67.0544	3154.83
																						600	1658.02	3.77388	600	1067.07	1.06184		253.999	5869.93	253.217	8652.66		65.04	1679.86	67.0545	3557.05
																						602	1608.35	3.66082	602	931.806	0.92724		254	2359.86	253.218	4052.9		65.0401	0	67.0547	12320.9
																						604	1570.05	3.57366	604	819.357	0.815342		254.001	0	253.219	0		65.0402	0	67.0548	45442
																						606	1542.22	3.5103	606	714.112	0.710613		254.002	0	253.22	0		65.0404	0	67.0549	104800
																						608	1528.61	3.47932	608	623.745	0.620688		254.003	0	253.221	0		65.0405	0	67.0551	168990
																						610	1508.15	3.43276	610	535.459	0.532835		254.004	0	253.222	0		65.3395	0	67.0552	188155
																						612	1485.85	3.38199	612	462.888	0.460619		254.156	0	253.991	0		65.3396	0	67.0553	130320
																						614	1459.74	3.32257	614	395.327	0.393389		254.157	0	253.992	0		65.3398	0	67.0554	69154.4
																						616	1428.47	3.25139	616	339.949	0.338283		254.158	0	253.993	0		65.3399	0	67.0556	20435.5
																						618	1403.21	3.19389	618	289.735	0.288315		254.159	0	253.994	0		65.34	3550.01	67.0557	4761.95
																						620	1376.41	3.1329	620	244.245	0.243048		254.16	4054.58	253.994	3903.3		65.3401	5941.22	67.0558	1496.47
																						622	1359.25	3.09384	622	205.745	0.204737		254.161	6265.76	253.995	7346.53		65.3403	6823.29	67.056	0
																						624	1340.86	3.05198	624	165.082	0.164273		254.162	7221.33	253.996	9915.49		65.3404	5530.61	67.0561	0
																						626	1328.5	3.02385	626	131.99	0.131343		254.163	5882.17	253.997	9874.07		65.3405	2963.2	67.0562	0
																						628	1318.62	3.00136	628	100.5	0.100007		254.164	3012.03	253.998	6766.57		65.3407	0	67.0564	0
																						630	1311.14	2.98434	630	72.6327	0.0722768		254.165	0	253.999	2759.59		65.3408	0	67.7904	0
																						632	1301.48	2.96234	632	48.4184	0.0481811		254.166	0	254	0		65.3409	0	67.7906	0
																						634	1286.24	2.92766	634	27.7245	0.0275886		254.167	0	254.001	0		65.341	0	67.7907	0
																						636	1266.39	2.88248	636	6.7959	0.0067626		254.168	0	254.002	0		66.1458	0	67.7908	0
																						638	1264.05	2.87716	638	0	0		254.176	0	254.003	0		66.1459	0	67.791	2944.96
																						640	1256.89	2.86086	640	0	0		254.177	0	254.175	0		66.1461	0	67.7911	4817.34
																						642	1254.59	2.85561	642	0	0		254.178	0	254.176	0		66.1462	0	67.7912	5453.86
																						644	1252.2	2.85017	644	0	0		254.179	0	254.177	0		66.1463	2413.92	67.7914	4460.92
																						646	1257.93	2.86323	646	0	0		254.18	2755.19	254.178	0		66.1464	4866.41	67.7915	2468.89
																						648	1250.89	2.8472	648	0	0		254.181	7487.58	254.179	2118.56		66.1466	6339.34	67.7916	0
																						650	1252.29	2.85039	650	0	0		254.181	13776	254.18	10927.7		66.1467	5818.13	67.7918	0
																						652	1268.85	2.88807	652	0	0		254.182	17349.6	254.181	38461.3		66.1468	3712.09	67.7919	0
																						654	1216.09	2.76798	654	0	0		254.183	15369.6	254.182	71498.7		66.147	0	67.792	0
																						656	1133.46	2.5799	656	0	0		254.184	9542.24	254.183	100853		66.1471	0	67.8882	0
																						658	1095.3	2.49306	658	0	0		254.185	3910.31	254.184	86333.7		66.1472	0	67.8883	0
																						660	1226.57	2.79183	660	0	0		254.186	0	254.185	52139.6		66.1473	0	67.8885	0
																						662	1221.99	2.78141	662	0	0		254.187	0	254.186	20792.5		66.9785	0	67.8886	0
																						664	1222.58	2.78275	664	0	0		254.188	0	254.187	4952.67		66.9787	0	67.8887	3808.78
																						666	1216.97	2.76998	666	0	0		254.189	0	254.187	119.072		66.9788	0	67.8889	6154.84
																						668	1207.9	2.74935	668	0	0		254.24	0	254.188	0		66.9789	0	67.889	7143.9
																						670	1205.49	2.74386	670	0	0		254.241	0	254.189	0		66.979	3371.36	67.8891	6157.15
																						672	1196.14	2.72258	672	0	0		254.242	0	254.19	0		66.9792	5183.34	67.8893	3827.66
																						674	1184.04	2.69504	674	0	0		254.243	0	254.191	0		66.9793	5722.05	67.8894	0
																						676	1177.58	2.68032	676	0	0		254.244	2557.41	254.241	0		66.9794	4623.41	67.8895	0
																						678	1172.05	2.66776	678	0	0		254.245	6748.95	254.242	0		66.9796	2596.14	67.8897	0
																						680	1166.21	2.65445	680	0	0		254.246	18450.6	254.243	0		66.9797	0	67.8898	0
																						682	1158.8	2.6376	682	0	0		254.247	27743.7	254.244	0		66.9798	0	68.3712	0
																						684	1153.33	2.62513	684	0	0		254.248	26833.3	254.245	4443.52		66.98	0	68.3713	0
																						686	1143	2.60162	686	0	0		254.249	16459.9	254.246	10450.1		66.9801	0	68.3715	0
																						688	1132.01	2.57661	688	0	0		254.25	7026.86	254.247	15254.5		67.054	0	68.3716	0
																						690	1125.13	2.56095	690	0	0		254.251	2885.64	254.248	14960.6		67.0541	0	68.3717	2449.9
																						692	1115.29	2.53856	692	0	0		254.252	0	254.249	9841.29		67.0542	0	68.3719	4762
																						694	1106.39	2.5183	694	0	0		254.253	0	254.25	4039.31		67.0544	0	68.372	5721.14
																						696	1093.49	2.48893	696	0	0		254.254	0	254.251	0		67.0545	0	68.3721	4527.41
																						698	1081.3	2.4612	698	0	0		254.255	0	254.252	0		67.0546	5144.38	68.3723	2121.33
																						700	1069.17	2.43359	700	0	0		254.952	0	254.253	0		67.0548	24472.3	68.3724	0
																						702	1054.77	2.4008	702	0	0		254.953	0	254.254	0		67.0549	74836.7	68.3725	0
																						704	1042.09	2.37193	704	0	0		254.954	0	254.953	0		67.055	130861	68.3726	0
																						706	1019.18	2.3198	706	0	0		254.955	0	254.954	0		67.0551	175838	68.3728	0
																						708	1002.4	2.2816	708	0	0		254.956	2999.74	254.955	0		67.0553	145283	69.0333	0
																						710	987.163	2.24692	710	0	0		254.957	6557.4	254.956	0		67.0554	87734.9	69.0335	0
																						712	973.739	2.21636	712	0	0		254.958	9634.05	254.957	5295.9		67.0555	34418.2	69.0336	0
																						714	965.13	2.19677	714	0	0		254.959	10653.7	254.958	7568.89		67.0557	9220.34	69.0338	0
																						716	950.022	2.16238	716	0	0		254.96	8881.16	254.959	7957.11		67.0558	1338.19	69.0339	2404.17
																						718	932.228	2.12188	718	0	0		254.961	5105.04	254.96	6146.46		67.0559	0	69.034	12035.5
																						720	923.228	2.10139	720	0	0		254.962	1553.38	254.961	2920.92		67.0561	0	69.0342	28790.5
																						722	905.837	2.06181	722	0	0		254.963	0	254.962	0		67.0562	0	69.0343	46812.7
																						724	884.772	2.01386	724	0	0		254.964	0	254.963	0		67.0563	0	69.0344	51499.7
																						726	868.641	1.97715	726	0	0		254.964	0	254.964	0		69.0333	0	69.0346	35205.9
																						728	850.533	1.93593	728	0	0		254.965	0	254.965	0		69.0335	0	69.0347	18315.4
																						730	834.913	1.90038	730	0	0		255.086	0	255.152	0		69.0336	0	69.0348	5223.92
																						732	822.304	1.87168	732	0	0		255.087	0	255.153	0		69.0337	0	69.035	1107.02
																						734	809.576	1.84271	734	0	0		255.088	0	255.154	0		69.0339	837.435	69.0351	0
																						736	802.87	1.82744	736	0	0		255.089	0	255.155	0		69.034	7340.72	69.0353	0
																						738	800.663	1.82242	738	0	0		255.09	2777.08	255.156	3760.94		69.0341	21895.4	69.0354	0
																						740	793.63	1.80641	740	0	0		255.091	5715.56	255.157	8628.68		69.0343	37558.4	69.0355	0
																						742	784.293	1.78516	742	0	0		255.092	6788.65	255.158	12545		69.0344	46565.2	69.0694	0
																						744	773.75	1.76116	744	0	0		255.093	5258.67	255.159	13006		69.0345	34629.7	69.0695	0
																						746	754.674	1.71774	746	0	0		255.094	2691.52	255.16	10020.6		69.0347	19575.3	69.0697	0
																						748	730.815	1.66344	748	0	0		255.095	0	255.161	5575.96		69.0348	5813.5	69.0698	0
																						750	706.359	1.60777	750	0	0		255.096	0	255.162	0		69.0349	660.583	69.07	3466.44
																						752	687.565	1.56499	752	0	0		255.097	0	255.163	0		69.0351	0	69.0701	5036.72
																						754	672.272	1.53018	754	0	0		255.098	0	255.164	0		69.0352	0	69.0702	4766.99
																						756	651.033	1.48184	756	0	0		255.153	0	255.165	0		69.0354	0	69.0704	10437
																						758	630.511	1.43513	758	0	0		255.154	0	255.18	0		69.0355	0	69.0705	28347.3
																						760	608.217	1.38439	760	0	0		255.155	0	255.181	0		69.0698	0	69.0707	48171.5
																						762	588.88	1.34037	762	0	0		255.156	0	255.182	0		69.0699	0	69.0708	60778.4
																						764	579.489	1.319	764	0	0		255.157	4240.37	255.183	0		69.0701	0	69.0709	45686.1
																						766	564	1.28374	766	0	0		255.158	6704.25	255.184	3673.22		69.0702	0	69.0711	25795.2
																						768	548.315	1.24804	768	0	0		255.159	7610.52	255.185	7256.81		69.0703	2944.53	69.0712	6839.95
																						770	538.467	1.22563	770	0	0		255.16	6849.33	255.186	9111.71		69.0705	8963.22	69.0714	64.0416
																						772	514.837	1.17184	772	0	0		255.161	4914.47	255.187	8707.86		69.0706	19203.9	69.0715	0
																						774	504.326	1.14792	774	0	0		255.162	2406.58	255.188	6729.77		69.0708	30162.1	69.0716	0
																						776	495.272	1.12731	776	0	0		255.163	0	255.189	4036.75		69.0709	31458.2	69.0717	0
																						778	479.228	1.09079	778	0	0		255.163	0	255.19	0		69.071	20816.6	69.0719	0
																						780	457.761	1.04193	780	0	0		255.164	0	255.191	0		69.0712	10295.8	69.8166	0
																						782	441.543	1.00501	782	0	0		255.165	0	255.192	0		69.0713	2226.98	69.8167	0
																						784	419.011	0.953726	784	0	0		255.168	0	255.193	0		69.0715	0	69.8168	0
																						786	395.054	0.899197	786	0	0		255.169	0	255.204	0		69.0716	0	69.817	0
																						788	364.37	0.829355	788	0	0		255.17	0	255.205	0		69.0717	0	69.8171	3119.54
																						790	343.359	0.781531	790	0	0		255.171	0	255.206	0		69.0719	0	69.8172	5028.28
																						792	324.467	0.738532	792	0	0		255.172	2394.16	255.207	0		76.2334	0	69.8174	5623.39
																						794	304.804	0.693776	794	0	0		255.173	6009.43	255.208	3749.53		76.2335	0	69.8175	4491.19
																						796	281.739	0.641277	796	0	0		255.174	8661.59	255.209	6904.6		76.2337	0	69.8177	2357.58
																						798	264.359	0.601716	798	0	0		255.175	8850.91	255.21	9528.24		76.2338	0	69.8178	0
																						800	257.696	0.586551	800	0	0		255.176	6751.69	255.211	10072.8		76.234	2973.2	69.8179	0
																													255.177	3634.42	255.212	7649.94		76.2342	4959.36	69.8181	0
																													255.178	0	255.213	3674.7		76.2343	6145.15	69.8182	0
																													255.179	0	255.214	0		76.2345	6034.94	70.9685	0
																													255.18	0	255.215	0		76.2346	4774.1	70.9686	0
																													255.181	0	255.216	0		76.2348	0	70.9688	0
																													255.189	0	255.217	0		76.2349	0	70.9689	0
																													255.19	0	255.225	0		76.2351	0	70.9691	2324.85
																													255.191	0	255.226	0		76.2353	0	70.9692	4732.89
																													255.192	0	255.227	0		77.0381	0	70.9693	6276.54
																													255.192	1839.7	255.228	0		77.0383	0	70.9695	5840.23
																													255.193	6230.54	255.229	1271.61		77.0385	0	70.9696	3737.11
																													255.194	11338.8	255.23	6210.46		77.0386	0	70.9698	0
																													255.195	13666.7	255.23	13062.3		77.0388	2769.45	70.9699	0
																													255.196	11139	255.231	17501.2		77.0389	7549.66	70.9701	0
																													255.197	5780.1	255.232	16413.5		77.0391	15192.9	70.9702	0
																													255.198	1767.63	255.233	11104.5		77.0393	23123.9	71.0492	0
																													255.199	0	255.234	5428.57		77.0394	23717	71.0494	0
																													255.2	0	255.236	0		77.0396	16370.3	71.0495	0
																													255.201	0	255.237	0		77.0397	5881.49	71.0497	0
																													255.202	0	255.238	0		77.0399	2061.51	71.0498	2957.12
																													255.204	0	255.238	0		77.0401	0	71.0499	5626.47
																													255.205	0	256.256	0		77.0402	0	71.0501	6874.08
																													255.206	0	256.257	0		77.0404	0	71.0502	5909.64
																													255.207	0	256.258	0		77.0406	0	71.0504	3545.02
																													255.208	2018.51	256.259	0		77.9678	0	71.0505	0
																													255.209	5675.34	256.26	3715.81		77.9679	0	71.0507	0
																													255.21	9265.91	256.261	13244.5		77.9681	0	71.0508	0
																													255.211	10197.4	256.262	32630.2		77.9682	0	71.0509	0
																													255.212	7378.47	256.263	54335.7		77.9684	2729.98	72.2298	0
																													255.213	3006.18	256.264	65532.2		77.9686	5012.44	72.2299	0
																													255.214	0	256.265	47929.3		77.9687	6153.47	72.23	0
																													255.215	0	256.266	26596.4		77.9689	5447.24	72.2302	0
																													255.216	0	256.266	7311.88		77.9691	3444.39	72.2303	2411.95
																													255.217	0	256.267	0		77.9692	0	72.2305	4775.59
																													255.225	0	256.268	0		77.9694	0	72.2306	6134.35
																													255.226	0	256.269	0		77.9696	0	72.2308	5446.32
																													255.227	0	256.27	0		77.9697	0	72.2309	3198.9
																													255.228	0	256.271	0		78.0462	0	72.2311	0
																													255.229	3902.07	256.948	0		78.0463	0	72.2312	0
																													255.23	8860.96	256.949	0		78.0465	0	72.2314	0
																													255.231	12279.1	256.95	0		78.0467	0	72.2315	0
																													255.232	11694.3	256.95	0		78.0468	4767.99	72.9086	0
																													255.233	7927.08	256.951	2128.19		78.047	7556.88	72.9087	0
																													255.234	3668.57	256.952	6304.64		78.0472	8250.45	72.9089	0
																													255.235	0	256.953	12071.6		78.0473	6527.96	72.909	0
																													255.236	0	256.954	16306.4		78.0475	3688.81	72.9092	3394.87
																													255.237	0	256.955	17015		78.0476	0	72.9093	5197.51
																													255.238	0	256.956	14175.9		78.0478	0	72.9095	5943
																													256.08	0	256.957	9194.89		78.048	0	72.9096	5319.69
																													256.081	0	256.958	4356.61		78.0481	0	72.9098	3759.82
																													256.082	0	256.959	0		79.0536	0	72.9099	0
																													256.083	0	256.96	0		79.0538	0	72.9101	0
																													256.084	1446.66	256.961	0		79.0539	0	72.9102	0
																													256.085	4716.88	256.962	0		79.0541	0	72.9104	0
																													256.086	7634.11	257.121	0		79.0543	2332.57	74.4644	0
																													256.087	7694.38	257.121	0		79.0544	18665.7	74.4646	0
																													256.088	4626.67	257.122	0		79.0546	71488.8	74.4647	0
																													256.089	0	257.123	0		79.0548	158978	74.4649	0
																													256.09	0	257.124	5512.12		79.0549	253929	74.465	3672.11
																													256.091	0	257.125	9502.5		79.0551	274673	74.4652	5032.9
																													256.092	0	257.126	10976.5		79.0553	187673	74.4654	5447.37
																													256.194	0	257.127	9717.05		79.0554	99188.6	74.4655	5071.21
																													256.195	0	257.128	7201.88		79.0556	30923.1	74.4657	4165.48
																													256.196	0	257.129	4609.87		79.0558	8693.01	74.4658	0
																													256.197	0	257.13	0		79.0559	3456.86	74.466	0
																													256.198	3745.27	257.131	0		79.0561	303.573	74.4661	0
																													256.199	5729.69	257.132	4616.39		79.0563	0	74.4663	0
																													256.2	6362.17	257.133	9448.79		79.0565	0	75.1541	0
																													256.201	4952.6	257.134	15171.2		79.0566	0	75.1542	0
																													256.202	2363.58	257.135	18907.2		79.0568	0	75.1544	0
																													256.203	0	257.136	17975.7		80.0618	0	75.1546	0
																													256.204	0	257.137	12384.6		80.062	0	75.1547	2680.8
																													256.205	0	257.138	5630.67		80.0622	0	75.1549	4999.69
																													256.206	0	257.139	0		80.0623	0	75.155	5937.25
																													256.254	0	257.14	0		80.0625	4299.4	75.1552	4804.64
																													256.254	0	257.141	0		80.0627	7851.07	75.1553	2446.03
																													256.255	0	257.142	0		80.0629	9913.54	75.1556	0
																													256.256	0	257.147	0		80.063	8938.7	75.1557	0
																													256.257	2630.99	257.148	0		80.0632	5563.81	75.1559	0
																													256.258	3995.36	257.149	0		80.0634	1986.45	75.1561	0
																													256.259	4486.98	257.15	0		80.0635	0	77.0383	0
																													256.26	11318.6	257.151	1816.14		80.0637	0	77.0384	0
																													256.261	32269.2	257.152	6883.78		80.0639	0	77.0386	0
																													256.262	56371	257.153	11727.4		80.064	0	77.0388	0
																													256.263	74215.2	257.154	12831.7		81.0097	0	77.0389	2485.93
																													256.264	58075.3	257.155	9934.17		81.0099	0	77.0391	10172.1
																													256.265	33413.3	257.156	5555.29		81.01	0	77.0392	19568.8
																													256.266	9897.5	257.157	0		81.0102	0	77.0394	29601.3
																													256.267	601.121	257.158	0		81.0104	2671.13	77.0396	33053.5
																													256.268	0	257.159	0		81.0106	5431.03	77.0397	23638.9
																													256.269	0	257.16	0		81.0107	7050.54	77.0399	12727
																													256.27	0	257.164	0		81.0109	6492.48	77.04	2788.82
																													256.271	0	257.165	0		81.0111	4287.19	77.0401	0
																													256.947	0	257.165	0		81.0112	0	77.0403	0
																													256.948	0	257.166	0		81.0114	0	77.0404	0
																													256.949	0	257.167	1109.11		81.0116	0	77.0406	0
																													256.95	0	257.168	6623.09		81.0118	0	79.0533	0
																													256.951	2613.53	257.169	23952.8		81.0692	0	79.0535	0
																													256.952	10564.1	257.17	54267		81.0694	0	79.0537	0
																													256.953	21895.1	257.171	87471.8		81.0695	0	79.0538	0
																													256.954	33655.5	257.172	98202.8		81.0697	0	79.054	2660.31
																													256.955	35335.6	257.173	68661.8		81.0699	2371.93	79.0542	3581.53
																													256.956	23875.9	257.174	37359.7		81.0701	15988.9	79.0543	7513.35
																													256.957	12189.5	257.175	11390.7		81.0702	60196.8	79.0545	28062.4
																													256.958	2081.81	257.176	1373.13		81.0704	129702	79.0547	93110
																													256.959	0	257.177	0		81.0706	204488	79.0548	176132
																													256.96	0	257.178	0		81.0708	217334	79.055	257091
																													256.961	0	257.179	0		81.0709	147371	79.0552	235647
																													256.962	0	257.18	0		81.0711	77538.8	79.0553	147029
																													257.119	0	257.215	0		81.0713	24323.7	79.0555	65092.6
																													257.12	0	257.216	0		81.0714	5758.75	79.0557	17259.4
																													257.121	0	257.217	0		81.0716	0	79.0558	3464.61
																													257.122	0	257.218	0		81.0718	0	79.056	1246.76
																													257.123	3356.99	257.219	3483.08		81.072	0	79.0562	0
																													257.124	7507.26	257.22	9281		81.0722	0	79.0563	0
																													257.125	10106.5	257.221	15739		81.0723	0	79.0565	0
																													257.126	9103.19	257.222	18570.8		82.3813	0	79.0567	0
																													257.127	5674.65	257.223	15295.1		82.3815	0	80.0617	0
																													257.128	2499.43	257.224	8373		82.3817	0	80.0619	0
																													257.129	0	257.225	2710.87		82.3818	0	80.062	0
																													257.13	0	257.226	0		82.382	3429.89	80.0622	0
																													257.131	0	257.227	0		82.3822	5821.51	80.0624	2504.5
																													257.132	1474.59	257.228	0		82.3824	6859.9	80.0626	7134.19
																													257.133	4734.44	257.229	0		82.3826	5868.71	80.0627	12553.9
																													257.134	10446.4	258.169	0		82.3827	3458.14	80.0629	15122.6
																													257.135	16059.3	258.17	0		82.3829	0	80.0631	12876.5
																													257.136	17534.4	258.171	0		82.3831	0	80.0632	7553.84
																													257.137	13287	258.172	0		82.3833	0	80.0634	2864.38
																													257.138	6496.06	258.173	3339.34		82.3834	0	80.0636	0
																													257.139	2013.5	258.174	8160.22		83.0463	0	80.0638	0
																													257.14	0	258.175	13348.7		83.0465	0	80.0639	0
																													257.141	0	258.176	15725.6		83.0466	0	80.0641	0
																													257.142	0	258.177	13327.2		83.0468	0	81.0691	0
																													257.143	0	258.178	7776.53		83.047	0	81.0693	0
																													257.148	0	258.179	2906.92		83.0472	0	81.0694	0
																													257.149	0	258.18	0		83.0474	0	81.0696	0
																													257.15	0	258.181	0		83.0475	0	81.0698	2688.64
																													257.151	0	258.182	0		83.0477	0	81.0699	6256.81
																													257.151	2408.87	258.183	0		83.0479	0	81.0701	23677.8
																													257.152	5394.19	258.273	0		83.0481	0	81.0703	77594.6
																													257.153	6390.1	258.274	0		83.0483	0	81.0705	146175
																													257.154	5102.14	258.275	0		83.0484	0	81.0706	212877
																													257.155	2872.2	258.276	0		83.0486	1802.8	81.0708	194731
																													257.156	0	258.277	4042.23		83.0488	10644.3	81.071	121396
																													257.157	0	258.278	8049.63		83.049	18154.6	81.0712	53560.4
																													257.158	0	258.279	9822.89		83.0492	31298.2	81.0713	13604.3
																													257.159	0	258.28	7569.25		83.0493	108815	81.0715	2112.89
																													257.163	0	258.281	3232.53		83.0495	367798	81.0717	0
																													257.164	0	258.282	0		83.0497	704854	81.0719	0
																													257.165	0	258.283	0		83.0499	1.0359e+06	81.072	0
																													257.166	0	258.284	0		83.0501	950167	81.0722	0
																													257.167	0	258.285	0		83.0502	591789	83.048	0
																													257.168	3367.56	258.946	0		83.0504	261085	83.0481	0
																													257.169	15933.6	258.947	0		83.0506	72872.6	83.0483	0
																													257.17	43645.4	258.948	0		83.0508	24816.3	83.0485	0
																													257.171	73867.1	258.949	0		83.051	21070.5	83.0487	2619.83
																													257.172	92600.6	258.95	5350.16		83.0511	12250.6	83.0489	14813.8
																													257.173	71554.1	258.951	10625.6		83.0513	11244.8	83.049	21187.4
																													257.174	42418.2	258.952	14197.8		83.0515	763.964	83.0492	47446.8
																													257.175	15274.8	258.953	13565.3		83.0517	0	83.0494	149384
																													257.176	3281.11	258.954	8924.19		83.0519	0	83.0496	442524
																													257.177	0	258.955	3585.84		83.0521	0	83.0498	765658
																													257.178	0	258.956	0		83.0522	0	83.0499	1.01401e+06
																													257.179	0	258.957	0		89.0379	0	83.0501	810902
																													257.18	0	258.958	0		89.0381	0	83.0503	478560
																													257.181	0	258.959	0		89.0383	0	83.0505	166790
																													257.184	0	259.126	0		89.0385	0	83.0506	39180.8
																													257.185	0	259.127	0		89.0387	2807.28	83.0508	7069.05
																													257.186	0	259.128	0		89.0389	6242.62	83.051	5404.49
																													257.187	0	259.129	0		89.0391	8644.97	83.0512	0
																													257.188	3030.83	259.13	2236.61		89.0393	8040.75	83.0514	0
																													257.189	5049	259.131	5864.48		89.0395	4912.82	83.0515	0
																													257.19	6348.84	259.132	7582.54		89.0397	0	83.0517	0
																													257.191	6118.56	259.133	6087.21		89.0399	0	83.0519	0
																													257.192	4048.91	259.134	3052.37		89.0401	0	83.0853	0
																													257.193	0	259.135	0		89.0403	0	83.0855	0
																													257.194	0	259.136	0		89.0593	0	83.0856	0
																													257.195	0	259.137	0		89.0595	0	83.0858	0
																													257.195	0	259.138	0		89.0597	0	83.086	2454.74
																													257.214	0	259.182	0		89.0599	0	83.0862	5578.4
																													257.215	0	259.183	0		89.0601	2865.87	83.0864	7351.26
																													257.216	0	259.184	0		89.0603	5833.27	83.0865	6468.15
																													257.217	0	259.185	0		89.0605	7437.24	83.0867	3698.36
																													257.218	1229.96	259.186	3003.68		89.0607	6609.24	83.0869	0
																													257.219	3699.39	259.187	12282.3		89.0609	4048.16	83.0871	0
																													257.22	11527.4	259.188	34916.9		89.0611	0	83.0873	0
																													257.221	20371.6	259.189	59756.9		89.0613	0	83.0875	0
																													257.222	27515	259.19	80022.1		89.0615	0	85.028	0
																													257.223	22505.7	259.191	65853.6		89.0617	0	85.0282	0
																													257.224	12982.5	259.192	38539.7		90.7187	0	85.0284	0
																													257.225	4513.6	259.193	12889.2		90.7189	0	85.0285	0
																													257.226	1451.27	259.194	542.535		90.7191	0	85.0287	3534.53
																													257.227	0	259.195	0		90.7193	0	85.0289	6847.76
																													257.228	0	259.196	0		90.7195	2661.94	85.0291	8532.06
																													257.229	0	259.197	0		90.7197	5400.21	85.0293	7281.79
																													257.23	0	259.198	0		90.7199	7199.04	85.0295	4081.76
																													257.26	0	259.199	0		90.7201	6982.26	85.0297	0
																													257.261	0	259.2	0		90.7203	4879.78	85.0299	0
																													257.262	0	259.201	0		90.7205	0	85.0301	0
																													257.263	0	259.202	0		90.7207	0	85.0302	0
																													257.264	2418.49	259.203	3420.37		90.7209	0	90.0458	0
																													257.265	5701.49	259.204	8873.78		90.7211	0	90.046	0
																													257.266	7862.53	259.205	21833.6		91.0527	0	90.0462	0
																													257.267	7476.49	259.206	29738.4		91.053	0	90.0464	0
																													257.268	5283.76	259.207	24567		91.0532	0	90.0466	2590.88
																													257.269	2791.2	259.208	14092.7		91.0534	0	90.0468	5236.29
																													257.27	0	259.209	4639.92		91.0536	1629.64	90.047	6454.74
																													257.271	0	259.21	1353.53		91.0538	8459.78	90.0472	5200.2
																													257.272	0	259.211	0		91.054	12501.1	90.0474	2441.48
																													257.273	0	259.212	0		91.0542	44280.2	90.0476	0
																													258	0	259.213	0		91.0544	162662	90.0478	0
																													258.001	0	259.214	0		91.0546	375685	90.048	0
																													258.002	0	260.194	0		91.0548	606439	90.0482	0
																													258.003	0	260.195	0		91.055	671628	91.0526	0
																													258.004	4617.52	260.196	0		91.0552	463308	91.0528	0
																													258.005	6976.09	260.197	0		91.0554	246249	91.053	0
																													258.006	7919.44	260.198	0		91.0556	74986.8	91.0532	0
																													258.007	6418.44	260.199	6092.45		91.0558	22093.3	91.0534	2651.21
																													258.008	3302.41	260.2	21162		91.056	12665.6	91.0536	9314.24
																													258.009	0	260.201	39359.1		91.0562	9192.99	91.0538	15158.6
																													258.01	0	260.202	56322.4		91.0565	3908.15	91.054	24354.4
																													258.011	0	260.203	49540.2		91.0567	204.735	91.0543	72705.4
																													258.012	0	260.204	30352.9		91.0569	0	91.0545	234846
																													258.2	0	260.205	12157		91.0571	0	91.0547	454396
																													258.201	0	260.206	3398.75		91.0573	0	91.0549	676522
																													258.202	0	260.207	7016.5		91.0575	0	91.0551	637965
																													258.203	0	260.208	8624		91.7979	0	91.0553	401335
																													258.204	2408.13	260.209	7697.37		91.7981	0	91.0555	181951
																													258.205	4982.09	260.21	4595.5		91.7984	0	91.0557	48034.3
																													258.206	7086.61	260.211	0		91.7986	0	91.0559	11887.3
																													258.207	7230.65	260.212	0		91.7988	2647.99	91.0561	8305.66
																													258.208	4850.72	260.213	0		91.799	5032.63	91.0563	1944.57
																													258.209	1496.08	260.214	0		91.7992	6133	91.0565	0
																													258.21	0	261.067	0		91.7994	5061.56	91.0567	0
																													258.211	0	261.068	0		91.7996	2541.66	91.0569	0
																													258.212	0	261.069	0		91.7998	0	91.0571	0
																													258.213	0	261.07	0		91.8	0	92.3275	0
																													258.273	0	261.071	2430.02		91.8002	0	92.3277	0
																													258.274	0	261.072	5958.21		91.8004	0	92.3279	0
																													258.275	0	261.073	7543.02		92.0571	0	92.3281	0
																													258.276	0	261.074	5762.04		92.0573	0	92.3283	0
																													258.277	2281.33	261.075	2410.34		92.0575	0	92.3285	0
																													258.278	5589.43	261.076	0		92.0577	0	92.3287	0
																													258.279	7283.8	261.077	0		92.0579	3765.61	92.329	0
																													258.28	6002.88	261.078	0		92.0581	7131.77	92.3292	0
																													258.281	3010.71	261.079	0		92.0583	8753.65	92.3294	0
																													258.282	0	261.105	0		92.0586	7514.68	92.3296	0
																													258.283	0	261.106	0		92.0588	4373.7	92.3298	0
																													258.284	0	261.107	0		92.059	0	92.33	0
																													258.285	0	261.108	0		92.0592	0	92.3302	0
																													258.944	0	261.109	5654.91		92.0594	0	93.0684	0
																													258.945	0	261.11	7981.18		92.0596	0	93.0686	0
																													258.946	0	261.111	8265.6		92.3274	0	93.0688	0
																													258.947	0	261.112	6316.22		92.3277	0	93.069	0
																													258.948	3768.22	261.113	3033.19		92.3279	0	93.0693	2331.31
																													258.949	8559.34	261.114	0		92.3281	0	93.0695	5711.08
																													258.95	13459.6	261.115	0		92.3283	0	93.0697	14762.1
																													258.951	15889.4	261.116	0		92.3285	0	93.0699	50933.8
																													258.952	14173.6	261.117	0		92.3287	0	93.0701	158973
																													258.953	9011.04	261.14	0		92.3289	0	93.0703	288632
																													258.954	3589.46	261.141	0		92.3291	0	93.0705	405688
																													258.955	0	261.142	0		92.3293	0	93.0707	352056
																													258.956	0	261.143	0		92.3295	0	93.071	214691
																													258.957	0	261.144	761.223		92.3298	0	93.0712	87603.3
																													258.958	0	261.145	7143.92		92.33	0	93.0714	22079.1
																													259.135	0	261.146	21886.8		92.3302	0	93.0716	4349.69
																													259.136	0	261.147	37869.2		93.0679	0	93.0718	2437.84
																													259.137	0	261.148	49856.2		93.0681	0	93.0721	0
																													259.138	0	261.149	43260.4		93.0683	0	93.0723	0
																													259.139	2876.04	261.15	23704.1		93.0686	0	93.0725	0
																													259.14	6628.54	261.151	7588.6		93.0688	0	93.0727	0
																													259.141	10316.1	261.152	2183.14		93.069	0	95.0479	0
																													259.142	11565.9	261.153	5902.7		93.0692	0	95.0481	0
																													259.143	9171.35	261.154	22523.4		93.0694	6908.42	95.0483	0
																													259.144	4821.77	261.155	65331.9		93.0696	9220.79	95.0486	0
																													259.145	1593.63	261.156	112616		93.0698	31504.4	95.0488	2090.23
																													259.146	0	261.157	144426		93.07	112287	95.049	9739.11
																													259.147	0	261.158	111360		93.0703	231858	95.0492	33621.1
																													259.148	0	261.159	65653.6		93.0705	359383	95.0494	86397.4
																													259.149	0	261.16	20987.5		93.0707	362255	95.0497	143654
																													259.15	0	261.161	4870.17		93.0709	235340	95.0499	175404
																													259.151	3676.72	261.162	2989.93		93.0711	115814	95.0501	130589
																													259.152	6024.31	261.163	9613.59		93.0713	33324.1	95.0503	74293.3
																													259.153	7904.21	261.164	16803.5		93.0715	8921.7	95.0505	22461.3
																													259.154	8186.77	261.165	7426.42		93.0717	4292.29	95.0508	2895.92
																													259.155	6143.14	261.166	1837.21		93.072	349.634	95.051	0
																													259.156	2884.69	261.167	0		93.0722	0	95.0512	0
																													259.157	0	261.168	0		93.0724	0	95.0514	0
																													259.158	0	261.169	0		93.0726	0	95.0516	0
																													259.159	0	261.17	0		93.0728	0	95.0842	0
																													259.16	0	261.179	0		95.0478	0	95.0844	0
																													259.162	0	261.18	0		95.048	0	95.0846	0
																													259.163	0	261.181	0		95.0483	0	95.0848	0
																													259.164	0	261.182	0		95.0485	0	95.085	2789.42
																													259.165	0	261.183	4553.14		95.0487	0	95.0853	4790.75
																													259.166	2038.93	261.184	7721.66		95.0489	3502.01	95.0855	15670.7
																													259.167	4818.2	261.185	8763.2		95.0491	18088.6	95.0857	50810.1
																													259.168	7234.44	261.186	6855.81		95.0494	57984.4	95.0859	98273.6
																													259.169	8420.23	261.187	3584.25		95.0496	104193	95.0861	146813
																													259.17	7909.77	261.188	0		95.0498	144725	95.0864	140210
																													259.171	5615.13	261.189	0		95.05	124566	95.0866	88353.9
																													259.172	2509.65	261.19	0		95.0502	76084.3	95.0868	40447.2
																													259.173	0	261.191	0		95.0505	31318.6	95.087	8978.24
																													259.174	0	261.199	0		95.0507	7987.85	95.0872	0
																													259.175	0	261.2	0		95.0509	790.063	95.0874	0
																													259.176	0	261.201	0		95.0511	0	95.0877	0
																													259.181	0	261.202	0		95.0513	0	95.0879	0
																													259.182	0	261.203	3036.71		95.0515	0	95.0881	0
																													259.183	0	261.204	7369.46		95.0518	0	97.0637	0
																													259.184	0	261.205	10529.3		95.0843	0	97.064	0
																													259.185	992.531	261.206	10195.7		95.0845	0	97.0642	0
																													259.186	3669.84	261.207	7059.48		95.0847	0	97.0644	0
																													259.187	12248.3	261.208	3424.04		95.085	0	97.0646	1665.46
																													259.188	38071.5	261.209	0		95.0852	1194.66	97.0649	4433.15
																													259.189	71533.9	261.21	0		95.0854	8152.03	97.0651	10453.8
																													259.19	104410	261.211	0		95.0856	33002.6	97.0653	17098.5
																													259.191	95117.5	261.212	0		95.0858	78054	97.0655	17802.8
																													259.192	57988.7	261.214	0		95.0861	126971	97.0658	11536.4
																													259.193	23931.9	261.215	0		95.0863	142529	97.066	4269.37
																													259.194	4425.38	261.216	0		95.0865	99265.8	97.0662	1341.25
																													259.195	0	261.217	0		95.0867	53334.6	97.0665	0
																													259.196	0	261.218	4329.25		95.0869	15975.1	97.0667	0
																													259.197	0	261.219	9743.01		95.0872	3489.22	97.0669	0
																													259.198	0	261.22	14385.2		95.0874	389.727	97.0671	0
																													259.199	0	261.221	14444.8		95.0876	0	97.1286	0
																													260.142	0	261.222	9719.48		95.0878	0	97.1288	0
																													260.143	0	261.223	3959.04		95.088	0	97.1291	0
																													260.144	0	261.224	0		95.0883	0	97.1293	0
																													260.145	0	261.225	0		95.3928	0	97.1295	2947.71
																													260.146	2724.2	261.226	0		95.3931	0	97.1297	5048.53
																													260.147	4893.34	261.227	0		95.3933	0	97.13	6057.84
																													260.148	5495.19	262.154	0		95.3935	0	97.1302	5226.24
																													260.149	4711.91	262.155	0		95.3937	2572.17	97.1304	3044.02
																													260.15	3486.59	262.156	0		95.394	5147.53	97.1307	0
																													260.151	0	262.157	0		95.3942	6230.74	97.1309	0
																													260.152	0	262.158	4755.4		95.3944	5270.43	97.1311	0
																													260.153	0	262.159	10788.1		95.3946	3157.87	97.1313	0
																													260.154	0	262.16	16100.4		95.3948	0	97.2581	0
																													260.187	0	262.161	16026.7		95.3951	0	97.2583	0
																													260.188	0	262.162	10047.3		95.3953	0	97.2586	0
																													260.189	0	262.163	3040.43		95.3955	0	97.2588	0
																													260.19	0	262.164	0		97.0637	0	97.259	2894.43
																													260.191	2691.9	262.165	0		97.0639	0	97.2593	4837.16
																													260.192	5928.37	262.166	0		97.0641	0	97.2595	5745.66
																													260.193	8737.43	262.167	0		97.0644	0	97.2597	5279.99
																													260.194	9377.11	262.246	0		97.0646	1878.19	97.2599	3812.89
																													260.195	7195.72	262.247	0		97.0648	4900.67	97.2602	0
																													260.196	3619.18	262.248	0		97.065	12103.1	97.2604	0
																													260.197	0	262.249	0		97.0653	19987.3	97.2606	0
																													260.198	0	262.25	2999.02		97.0655	22816.8	97.2609	0
																													260.199	0	262.251	6778.42		97.0657	16491.5	102.045	0
																													260.2	3207.07	262.252	9384.92		97.0659	6446.09	102.045	0
																													260.201	6152.07	262.253	8470.8		97.0662	2338.21	102.046	0
																													260.202	8769.84	262.254	4564.55		97.0665	0	102.046	0
																													260.203	8966.26	262.255	0		97.0667	0	102.046	3241.51
																													260.204	6321.36	262.257	0		97.0669	0	102.046	6089.41
																													260.205	2814.44	262.258	0		97.0671	0	102.047	8495.16
																													260.206	0	262.259	0		103.053	0	102.047	9266.92
																													260.207	0	263.073	0		103.053	0	102.047	7956.82
																													260.208	0	263.074	0		103.053	0	102.047	5185.89
																													260.209	0	263.075	0		103.054	0	102.047	2278.73
																													261.104	0	263.076	0		103.054	2322.58	102.048	0
																													261.105	0	263.077	1398.86		103.054	11189.3	102.048	0
																													261.106	0	263.078	4431.38		103.054	31753.6	102.048	0
																													261.107	0	263.079	10300.5		103.055	53933.2	102.048	0
																													261.108	2984.66	263.08	24422.1		103.055	68867.9	102.194	0
																													261.109	6114.11	263.081	31577.4		103.055	53808.2	102.194	0
																													261.11	8518.49	263.082	25315.3		103.055	31557.5	102.194	0
																													261.111	9152.04	263.083	14747.3		103.056	10639.4	102.195	0
																													261.112	7605.79	263.084	5500.72		103.056	1465.96	102.195	3128.6
																													261.113	4490.34	263.085	2090.49		103.056	0	102.195	5239.62
																													261.114	0	263.086	0		103.056	0	102.195	6147.84
																													261.115	0	263.087	0		103.057	0	102.196	5072.04
																													261.116	0	263.088	0		103.057	0	102.196	2532.93
																													261.117	0	263.089	0		103.084	0	102.196	0
																													261.125	0	263.147	0		103.084	0	102.196	0
																													261.126	0	263.148	0		103.084	0	102.197	0
																													261.127	0	263.149	0		103.084	0	102.197	0
																													261.128	0	263.15	0		103.085	2493.01	103.053	0
																													261.129	4513.55	263.151	2262.11		103.085	5103.77	103.053	0
																													261.13	7421.37	263.152	7206.02		103.085	7305.28	103.053	0
																													261.131	8702.22	263.153	17651.3		103.085	7576.16	103.053	0
																													261.132	7715.72	263.154	26832.9		103.086	5623.02	103.054	300.257
																													261.133	4917.23	263.155	22287.4		103.086	2695.55	103.054	3450.64
																													261.134	1888.71	263.156	11944.3		103.086	0	103.054	14728.1
																													261.135	0	263.157	5633.74		103.086	0	103.054	36056.6
																													261.136	0	263.158	2647.49		103.087	0	103.055	59350.2
																													261.137	0	263.159	0		103.087	0	103.055	68285.3
																													261.138	0	263.16	5211.67		104.061	0	103.055	47986.8
																													261.14	0	263.161	6770.13		104.061	0	103.055	25600.1
																													261.141	0	263.162	8716.26		104.061	0	103.056	6617.38
																													261.142	0	263.163	10907.3		104.061	0	103.056	464.625
																													261.143	0	263.164	12024		104.062	1415.32	103.056	0
																													261.144	2256.4	263.165	10561.5		104.062	3530.9	103.056	0
																													261.145	10175.9	263.166	6660.06		104.062	10319.9	103.057	0
																													261.146	28435	263.167	2584.05		104.062	18874.5	103.057	0
																													261.147	49619.2	263.168	0		104.063	26480.7	103.467	0
																													261.148	66963.2	263.169	0		104.063	23327	103.467	0
																													261.149	60127.3	263.17	0		104.063	14326.7	103.467	0
																													261.15	36126.1	263.171	0		104.063	5941.69	103.468	0
																													261.151	13655.9	263.172	0		104.064	2026.76	103.468	4184.99
																													261.152	3360.28	263.173	0		104.064	0	103.468	5970.04
																													261.153	2923.32	263.174	0		104.064	0	103.468	6589.27
																													261.154	13052.6	263.175	0		104.064	0	103.469	5540.54
																													261.155	45229.2	263.176	5560.67		104.065	0	103.469	3329.14
																													261.156	84803.8	263.177	11249.8		104.257	0	103.469	0
																													261.157	120556	263.178	14250.7		104.257	0	103.469	0
																													261.158	103266	263.179	11946		104.257	0	103.47	0
																													261.159	62325.9	263.18	6367.46		104.258	0	103.47	0
																													261.16	23898.4	263.181	1781.4		104.258	5078.93	104.061	0
																													261.161	4869.66	263.182	0		104.258	6856.06	104.061	0
																													261.162	2002.93	263.183	0		104.258	6840.71	104.061	0
																													261.163	7507.78	263.184	0		104.259	5112.68	104.061	0
																													261.164	15760.7	263.185	0		104.259	2645.41	104.062	1634.96
																													261.165	7469.6	263.194	0		104.259	0	104.062	4666.52
																													261.166	1309.7	263.195	0		104.26	0	104.062	11759.7
																													261.167	0	263.196	0		104.26	0	104.062	18443.1
																													261.168	0	263.197	0		104.26	0	104.063	18388.8
																													261.169	0	263.198	3131.31		105.043	0	104.063	11929.6
																													261.17	0	263.199	6678.63		105.044	0	104.063	4173.08
																													261.215	0	263.2	9000.32		105.044	0	104.063	1264.36
																													261.216	0	263.201	9206.79		105.044	0	104.064	0
																													261.217	0	263.202	7627.4		105.044	2583.73	104.064	0
																													261.218	0	263.203	4865.34		105.045	11415.6	104.064	0
																													261.219	3198.36	263.204	0		105.045	25059.4	104.064	0
																													261.22	6403.75	263.205	0		105.045	39705.6	105.043	0
																													261.221	7710.43	263.206	0		105.045	41314.8	105.044	0
																													261.222	6040.64	263.207	0		105.046	27169.8	105.044	0
																													261.223	2949.71	263.229	0		105.046	13339.5	105.044	0
																													261.224	0	263.23	0		105.046	3149.88	105.044	2490.62
																													261.225	0	263.231	0		105.046	0	105.045	9636.25
																													261.226	0	263.232	0		105.047	0	105.045	19023.5
																													261.227	0	263.233	4172.14		105.047	0	105.045	28259.7
																													261.236	0	263.234	10702		105.047	0	105.046	26178.2
																													261.237	0	263.235	18172.6		105.068	0	105.046	16006.1
																													261.238	0	263.236	21718.4		105.068	0	105.046	6638.85
																													261.239	0	263.237	19044.7		105.068	0	105.046	571.355
																													261.24	4188.37	263.238	12154.1		105.068	0	105.047	0
																													261.241	7221.16	263.239	5140.39		105.069	0	105.047	0
																													261.242	7411.12	263.24	0		105.069	6988.06	105.047	0
																													261.243	4797.51	263.241	0		105.069	11490.2	105.047	0
																													261.244	1560.05	263.242	0		105.069	33685.6	105.067	0
																													261.245	0	263.243	0		105.07	124792	105.067	0
																													261.246	0	264.155	0		105.07	388125	105.068	0
																													261.247	0	264.156	0		105.07	678493	105.068	0
																													261.248	0	264.157	0		105.07	904153	105.068	0
																													261.982	0	264.158	0		105.071	726439	105.068	6230.33
																													261.983	0	264.159	4102.27		105.071	431243	105.069	10218.6
																													261.984	0	264.16	11190.9		105.071	156050	105.069	19448.4
																													261.986	0	264.161	18813.1		105.071	45100.4	105.069	23013.1
																													261.987	2558.94	264.162	22156.8		105.072	16842.6	105.07	59696.3
																													261.988	6671.53	264.163	19440.1		105.072	13000.3	105.07	205967
																													261.989	12732.8	264.164	12958.1		105.072	2387.54	105.07	512253
																													261.99	17612.4	264.165	6411.83		105.073	0	105.07	844519
																													261.991	18025	264.166	2265.73		105.073	0	105.071	989768
																													261.992	13321.5	264.167	0		105.073	0	105.071	708013
																													261.993	6544.22	264.168	0		105.073	0	105.071	387805
																													261.994	1669.54	264.169	0		106.07	0	105.071	116871
																													261.995	0	264.17	0		106.07	0	105.072	30014.8
																													261.996	0	264.222	0		106.07	0	105.072	14264.5
																													261.997	0	264.223	0		106.071	0	105.072	11701.6
																													261.998	0	264.224	0		106.071	3269.23	105.072	2527.79
																													262.067	0	264.225	0		106.071	5474.85	105.073	0
																													262.068	0	264.226	4365.35		106.072	6292.94	105.073	0
																													262.069	0	264.227	7193.21		106.072	5295.99	105.073	0
																													262.07	0	264.228	8388.01		106.072	3281.19	105.073	0
																													262.071	2376.76	264.229	7372.62		106.072	0	106.077	0
																													262.072	5039.84	264.23	4484.96		106.073	0	106.077	0
																													262.073	6825.95	264.231	0		106.073	0	106.077	0
																													262.074	7093.58	264.232	0		106.073	0	106.078	0
																													262.075	5927.64	264.233	0		106.076	0	106.078	4010.06
																													262.076	3711.12	264.234	0		106.077	0	106.078	8152.77
																													262.077	0	265.136	0		106.077	0	106.078	10877.2
																													262.078	0	265.137	0		106.077	0	106.079	10244.9
																													262.079	0	265.138	0		106.077	2169.2	106.079	6903.15
																													262.08	0	265.139	0		106.078	6094.8	106.079	3214.79
																													262.145	0	265.14	4570.14		106.078	14357.6	106.079	0
																													262.146	0	265.141	8705.49		106.078	18680.4	106.08	0
																													262.147	0	265.142	11742.2		106.079	14140.8	106.08	0
																													262.148	0	265.143	12163.2		106.079	6316.43	106.08	0
																													262.149	3064.75	265.144	9758.55		106.079	2369.01	106.256	0
																													262.15	5850.76	265.145	5827.98		106.079	0	106.256	0
																													262.151	7460.15	265.146	2360.68		106.08	0	106.257	0
																													262.152	6706.18	265.147	0		106.08	0	106.257	0
																													262.154	4283.13	265.149	0		106.08	0	106.257	2428.76
																													262.155	0	265.15	0		107.048	0	106.257	5043.19
																													262.156	0	265.151	0		107.048	0	106.258	6636.12
																													262.157	0	265.152	0		107.048	0	106.258	6051.85
																													262.158	2328.72	265.153	0		107.049	0	106.258	3744.27
																													262.159	6268.81	265.154	3730.99		107.049	2664.41	106.258	0
																													262.16	11601.7	265.155	14949.2		107.049	7961.41	106.259	0
																													262.161	14799.9	265.156	44802.8		107.049	16027.8	106.259	0
																													262.162	13482.8	265.157	83492.3		107.05	24064.2	106.259	0
																													262.163	8982.57	265.158	120773		107.05	23295.9	107.047	0
																													262.164	4389.65	265.159	110503		107.05	14981.3	107.047	0
																													262.165	0	265.16	69063.2		107.05	7102.31	107.047	0
																													262.166	0	265.161	30410		107.051	2197.76	107.047	0
																													262.167	0	265.162	6964.48		107.051	0	107.048	3300.62
																													262.168	0	265.163	0		107.051	0	107.048	5615.32
																													262.231	0	265.164	0		107.051	0	107.048	6453.55
																													262.232	0	265.165	0		107.052	0	107.048	5246.74
																													262.233	0	265.166	0		107.084	0	107.049	1951.18
																													262.234	0	265.167	0		107.084	0	107.049	4947.92
																													262.235	2248.89	265.172	0		107.084	0	107.049	16185.9
																													262.236	5629.91	265.173	0		107.085	0	107.049	28222.8
																													262.237	7478.42	265.174	0		107.085	2266.06	107.05	37571.8
																													262.238	6281.99	265.175	0		107.085	11011.5	107.05	30294.8
																													262.239	3331.29	265.176	2130.83		107.085	42754.6	107.05	17817.1
																													262.24	0	265.177	7121.35		107.086	115178	107.05	6241.14
																													262.241	0	265.178	11074.2		107.086	193215	107.051	1693.88
																													262.242	0	265.179	11029.2		107.086	236323	107.051	0
																													262.243	0	265.18	7464.13		107.086	175551	107.051	0
																													262.246	0	265.181	3273.23		107.087	99915.5	107.052	0
																													262.247	0	265.182	0		107.087	32020.6	107.052	0
																													262.248	0	265.183	0		107.087	8305.23	107.083	0
																													262.249	0	265.184	0		107.087	2518.47	107.083	0
																													262.25	3658.29	265.185	0		107.088	0	107.083	0
																													262.251	9104.1	265.187	0		107.088	0	107.084	0
																													262.252	13605.7	265.188	0		107.088	0	107.084	0
																													262.253	13573.9	265.189	0		107.089	0	107.084	0
																													262.254	9039.38	265.19	0		109.063	0	107.084	0
																													262.255	3699.31	265.191	969.147		109.063	0	107.085	4109.15
																													262.256	0	265.192	6015.86		109.064	0	107.085	4810.73
																													262.257	0	265.193	13962.4		109.064	0	107.085	16239
																													262.258	0	265.194	19855.1		109.064	810.321	107.085	58888.9
																													262.259	0	265.195	19174.6		109.065	5260.13	107.086	132931
																													263.073	0	265.196	12796.8		109.065	17332.5	107.086	213031
																													263.074	0	265.197	5710.16		109.065	33199.5	107.086	234054
																													263.075	0	265.198	1899.23		109.065	48788.3	107.086	160706
																													263.076	0	265.2	0		109.066	45204.7	107.087	84876.9
																													263.077	2966.71	265.201	0		109.066	27998.2	107.087	24863
																													263.078	12468	265.202	0		109.066	11729.2	107.087	5253.53
																													263.079	41355.6	265.203	0		109.066	2052.71	107.088	953.623
																													263.08	76910.5	265.21	0		109.067	0	107.088	0
																													263.081	109716	265.211	0		109.067	0	107.088	0
																													263.082	95514.8	265.212	0		109.067	0	107.088	0
																													263.083	57831.4	265.213	0		109.067	0	107.089	0
																													263.084	23268	265.214	5574.93		109.1	0	107.635	0
																													263.085	4950.04	265.215	10176.9		109.1	0	107.635	0
																													263.086	801.007	265.216	11606.1		109.1	0	107.635	0
																													263.087	0	265.217	8901.59		109.1	0	107.635	0
																													263.088	0	265.218	4387		109.101	3060.7	107.636	2730.93
																													263.089	0	265.219	0		109.101	14065.7	107.636	5026.94
																													263.09	0	265.22	0		109.101	42654.8	107.636	5907.86
																													263.147	0	265.221	0		109.101	73833.9	107.636	4742.42
																													263.148	0	265.222	0		109.102	97548.9	107.637	2483.7
																													263.149	0	265.245	0		109.102	78222.4	107.637	0
																													263.15	0	265.246	0		109.102	46619.2	107.637	0
																													263.151	3031.39	265.247	0		109.103	16889.2	107.638	0
																													263.152	15121.9	265.248	0		109.103	4421.19	107.638	0
																													263.153	31943	265.249	3464.34		109.103	1540.43	108.056	0
																													263.154	49263.2	265.25	13836.2		109.103	0	108.056	0
																													263.155	46592.3	265.251	32436		109.104	0	108.056	0
																													263.156	28960.9	265.252	52811.9		109.104	0	108.057	0
																													263.157	13235.5	265.253	56977		109.104	0	108.057	2833.27
																													263.158	3197.27	265.254	37773.4		111.043	0	108.057	6860.6
																													263.159	453.614	265.255	19199.3		111.043	0	108.057	10730.2
																													263.16	5752.79	265.256	4606.2		111.043	0	108.058	11646.2
																													263.161	6559.23	265.257	0		111.044	0	108.058	8865.99
																													263.162	7380.91	265.258	0		111.044	4027.96	108.058	4397.47
																													263.163	8450.05	265.259	0		111.044	6559.19	108.058	0
																													263.164	8923.9	265.26	0		111.045	7334.52	108.059	0
																													263.165	7504.96	265.261	0		111.045	5710.27	108.059	0
																													263.166	4362.72	265.262	4244.42		111.045	2801.5	108.059	0
																													263.167	0	265.263	8107.46		111.045	0	109.063	0
																													263.168	0	265.264	9260.65		111.046	0	109.063	0
																													263.169	0	265.265	6754.61		111.046	0	109.064	0
																													263.17	0	265.266	2953.6		111.046	0	109.064	0
																													263.172	0	265.267	0		111.079	0	109.064	1303.96
																													263.173	0	265.268	0		111.079	0	109.065	7683.78
																													263.174	0	265.269	0		111.079	0	109.065	25093
																													263.175	0	265.27	0		111.08	0	109.065	44493.4
																													263.176	1756.15	266.154	0		111.08	2245.74	109.065	59691.6
																													263.177	5015.06	266.156	0		111.08	5564.91	109.066	48180.3
																													263.178	7674.62	266.157	0		111.081	12693.3	109.066	28416.6
																													263.179	7577.56	266.158	0		111.081	19907.2	109.066	9756.27
																													263.18	4881.94	266.159	3399.2		111.081	20147.3	109.066	2080.06
																													263.181	1639.7	266.16	7779.2		111.081	13259	109.067	0
																													263.182	0	266.161	10909.6		111.082	5484.94	109.067	0
																													263.183	0	266.162	11102.7		111.082	2235.82	109.067	0
																													263.184	0	266.163	8524.91		111.082	0	109.067	0
																													263.185	0	266.164	4623.64		111.083	0	109.099	0
																													263.229	0	266.165	0		111.083	0	109.1	0
																													263.23	0	266.166	0		111.083	0	109.1	0
																													263.231	0	266.167	0		115.052	0	109.1	0
																													263.232	0	266.168	0		115.052	0	109.1	1233.42
																													263.233	2161.24	266.197	0		115.053	0	109.101	6977.13
																													263.234	5751.79	266.198	0		115.053	0	109.101	26600.8
																													263.235	14483.5	266.199	0		115.053	0	109.101	63885.4
																													263.236	22934.4	266.2	0		115.054	6507.65	109.102	104660
																													263.237	23481.3	266.201	3378.94		115.054	27413.9	109.102	119868
																													263.238	15194.9	266.202	9499.79		115.054	67308	109.102	84492.2
																													263.239	6791.4	266.203	13548.1		115.054	110668	109.102	45836.1
																													263.24	2712.71	266.204	12799		115.055	130579	109.103	13113.5
																													263.241	0	266.205	8151.21		115.055	95936.1	109.103	1875.33
																													263.242	0	266.206	3548.24		115.055	54848	109.103	0
																													263.243	0	266.207	0		115.056	17882.4	109.103	0
																													263.244	0	266.208	0		115.056	3767.97	109.104	0
																													264.003	0	266.209	0		115.056	0	109.104	0
																													264.004	0	266.21	0		115.057	0	109.886	0
																													264.005	0	266.236	0		115.057	0	109.886	0
																													264.006	0	266.237	0		115.057	0	109.886	0
																													264.007	2926.21	266.238	0		115.057	0	109.887	0
																													264.008	5129.72	266.239	0		116.06	0	109.887	3583.75
																													264.009	6406.65	266.24	2455.42		116.06	0	109.887	5595.76
																													264.01	5431.22	266.241	6869.28		116.061	0	109.887	5952.53
																													264.011	2618.44	266.242	12096.1		116.061	0	109.888	4679.95
																													264.012	0	266.243	14203.2		116.061	1450.95	109.888	2722.89
																													264.013	0	266.244	11805		116.062	6278.34	109.888	0
																													264.014	0	266.245	6955.58		116.062	21051.1	109.889	0
																													264.015	0	266.246	2525.88		116.062	39719.1	109.889	0
																													264.078	0	266.247	0		116.062	57100.2	109.889	0
																													264.079	0	266.248	0		116.063	50958.9	111.043	0
																													264.08	0	266.249	0		116.063	31046.6	111.043	0
																													264.081	0	266.25	0		116.063	12655.9	111.043	0
																													264.082	2917.56	267.132	0		116.064	2148.21	111.044	0
																													264.083	6097.81	267.133	0		116.064	0	111.044	3418.61
																													264.084	7554.23	267.134	0		116.064	0	111.044	6679.76
																													264.085	6612.13	267.135	0		116.065	0	111.045	9049.6
																													264.086	4182.15	267.136	0		116.065	0	111.045	8814.07
																													264.088	0	267.137	0		117.067	0	111.045	6013.88
																													264.089	0	267.138	0		117.068	0	111.045	2572.9
																													264.09	0	267.139	0		117.068	0	111.046	0
																													264.091	0	267.14	0		117.068	0	111.046	0
																													264.246	0	267.142	0		117.069	3337.05	111.046	0
																													264.247	0	267.143	0		117.069	5758.9	111.046	0
																													264.248	0	267.144	0		117.069	24721.7	111.079	0
																													264.249	0	267.145	0		117.07	90936.5	111.079	0
																													264.25	4408.87	267.155	0		117.07	190647	111.08	0
																													264.251	8401.28	267.156	0		117.07	297727	111.08	0
																													264.252	11225.7	267.157	0		117.071	305034	111.08	1423.02
																													264.253	10985.1	267.158	0		117.071	200863	111.08	4346.04
																													264.254	7483.16	267.159	0		117.071	101150	111.081	8692.51
																													264.255	2991.53	267.16	0		117.071	30215.5	111.081	16915.1
																													264.257	0	267.161	0		117.072	8962.33	111.081	15951.9
																													264.258	0	267.162	0		117.072	4951.74	111.081	7750.67
																													264.259	0	267.163	0		117.072	2375.56	111.082	3632.43
																													264.26	0	267.164	0		117.073	0	111.082	1161.12
																													265.151	0	267.165	6168.93		117.073	0	111.082	0
																													265.152	0	267.166	13759.4		117.073	0	111.083	0
																													265.153	0	267.167	41791.9		117.074	0	111.083	0
																													265.154	0	267.169	138213		119.047	0	111.083	0
																													265.155	4261.97	267.17	407981		119.048	0	112.493	0
																													265.156	10614.8	267.171	713238		119.048	0	112.493	0
																													265.157	16648.1	267.172	964104		119.048	0	112.494	0
																													265.158	17761.2	267.173	797958		119.048	403.645	112.494	0
																													265.159	13089.7	267.174	478550		119.049	5832.66	112.494	4571.36
																													265.16	6211.89	267.175	182131		119.049	16621.4	112.495	6997.15
																													265.161	1504.82	267.176	42891.3		119.049	28240.6	112.495	7591.02
																													265.162	0	267.177	3822.06		119.05	34194.5	112.495	6011.89
																													265.163	0	267.178	0		119.05	25214.7	112.495	3409.37
																													265.164	0	267.179	0		119.05	14165.9	112.496	0
																													265.165	0	267.18	0		119.051	4076.82	112.496	0
																													265.208	0	267.181	0		119.051	2209.58	112.496	0
																													265.209	0	267.189	0		119.051	0	112.497	0
																													265.21	0	267.19	0		119.052	0	115.052	0
																													265.211	0	267.191	0		119.052	0	115.052	0
																													265.213	1853.62	267.192	0		119.052	0	115.053	0
																													265.214	5988.05	267.193	0		119.059	0	115.053	0
																													265.215	11285.5	267.194	0		119.059	0	115.053	2290.45
																													265.216	14072.8	267.195	0		119.06	0	115.053	3474.52
																													265.217	12568.5	267.196	0		119.06	0	115.054	10457.4
																													265.218	8066.01	267.197	0		119.06	4272.06	115.054	33724.8
																													265.219	3477.36	267.198	0		119.06	7965.05	115.054	72123.8
																													265.22	0	267.199	0		119.061	9934.73	115.055	113378
																													265.221	0	267.201	0		119.061	8604.24	115.055	121559
																													265.222	0	267.202	0		119.061	4876.74	115.055	82480.7
																													265.223	0	267.204	0		119.062	0	115.055	42856.6
																													265.234	0	267.205	0		119.062	0	115.056	11823.2
																													265.235	0	267.206	0		119.062	0	115.056	1894.14
																													265.236	0	267.207	0		119.063	0	115.056	0
																													265.237	0	267.208	3977.62		119.083	0	115.057	0
																													265.238	1788.69	267.209	11337.1		119.083	0	115.057	0
																													265.239	5172.14	267.21	17836.8		119.083	0	115.057	0
																													265.24	7508.77	267.211	19244.2		119.084	0	116.06	0
																													265.241	7460.62	267.212	14927.1		119.084	405.341	116.06	0
																													265.242	5321.39	267.213	8065.05		119.084	9074.15	116.061	0
																													265.243	2660.6	267.214	2814.35		119.085	12972.9	116.061	0
																													265.244	0	267.215	0		119.085	46778.8	116.061	1242.48
																													265.245	0	267.216	0		119.085	177470	116.062	7016.97
																													265.246	0	267.217	0		119.085	458344	116.062	21405.8
																													265.247	0	267.218	0		119.086	761754	116.062	36929.6
																													265.248	5548.09	267.261	0		119.086	907349	116.063	47092.5
																													265.249	26875.1	267.262	0		119.086	658952	116.063	35749.4
																													265.25	60259.4	267.263	0		119.087	367658	116.063	20468.6
																													265.251	96238.3	267.264	0		119.087	116834	116.063	6092.27
																													265.252	103653	267.265	5270.66		119.087	34235.6	116.064	1168.94
																													265.253	71461.1	267.266	12621.4		119.088	16764.1	116.064	0
																													265.254	38689.4	267.267	20167.7		119.088	13004.4	116.064	0
																													265.255	12242.8	267.268	22622.4		119.088	4046.87	116.065	0
																													265.256	1401.75	267.269	18271.4		119.089	0	116.065	0
																													265.258	0	267.27	10397.6		119.089	0	116.348	0
																													265.259	0	267.271	3832.81		119.089	0	116.348	0
																													265.26	0	267.272	0		119.089	0	116.349	0
																													265.261	0	267.273	0		119.09	0	116.349	0
																													266.236	0	267.274	0		120.091	0	116.349	2239.64
																													266.237	0	267.275	0		120.092	0	116.349	5256.41
																													266.238	0	268.166	0		120.092	0	116.35	6588.4
																													266.239	0	268.167	0		120.092	0	116.35	5195.93
																													266.24	2011.22	268.168	0		120.093	1480.13	116.35	2778.81
																													266.241	4604.09	268.169	0		120.093	4778.47	116.351	0
																													266.242	10008.5	268.171	2400.9		120.093	13095.2	116.351	4284.6
																													266.243	17724.3	268.172	12425.7		120.094	22317.8	116.351	7695.17
																													266.244	21512.2	268.173	41662.7		120.094	27078.3	116.352	9651.54
																													266.245	11449.5	268.174	78337.4		120.094	19369.1	116.352	8806.08
																													266.246	6266.08	268.175	114587		120.095	10178.2	116.352	5977.5
																													266.247	2142.93	268.176	107681		120.095	2196.19	116.352	2918
																													266.248	0	268.177	68456.2		120.095	0	116.353	0
																													266.249	0	268.178	31455.9		120.095	0	116.353	0
																													266.25	0	268.179	7772.16		120.096	0	116.353	0
																													266.251	1837.31	268.18	39.1487		120.096	0	116.354	0
																													266.252	4451.5	268.181	0		121.062	0	117.067	0
																													266.253	10624.3	268.182	0		121.063	0	117.067	0
																													266.254	19800.2	268.183	0		121.063	0	117.067	0
																													266.255	26417.5	268.184	0		121.063	0	117.068	0
																													266.256	20115.5	268.258	0		121.064	281.157	117.068	0
																													266.257	11568.8	268.259	0		121.064	3979.44	117.068	0
																													266.258	3838.76	268.26	0		121.064	14992	117.068	0
																													266.259	1395.54	268.261	0		121.065	42574	117.069	6997.16
																													266.26	0	268.262	6130.98		121.065	72185.2	117.069	13131.2
																													266.261	0	268.263	9637.12		121.065	91615.2	117.069	43078
																													266.262	0	268.264	9986.86		121.066	69998.2	117.07	136923
																													266.263	0	268.265	6669.87		121.066	40591.2	117.07	252687
																													266.859	0	268.266	2499.07		121.066	12803	117.07	360727
																													266.86	0	268.267	0		121.067	2369.3	117.071	319627
																													266.861	0	268.268	0		121.067	0	117.071	196065
																													266.862	0	268.269	0		121.067	0	117.071	82133.3
																													266.863	1599.73	268.27	0		121.067	0	117.071	20357.5
																													266.864	4780.55	268.856	0		121.068	0	117.072	3608.31
																													266.865	6709.11	268.857	0		121.099	0	117.072	1745.2
																													266.866	5355.03	268.858	0		121.099	0	117.072	0
																													266.867	2077.97	268.859	0		121.099	0	117.073	0
																													266.868	0	268.86	3425.27		121.1	0	117.073	0
																													266.869	0	268.861	7367.45		121.1	871.952	117.073	0
																													266.87	0	268.862	8516.24		121.1	4698.37	118.076	0
																													266.871	0	268.863	6219		121.101	22329	118.076	0
																													267.103	0	268.864	2725.65		121.101	73189	118.076	0
																													267.104	0	268.865	0		121.101	128887	118.077	0
																													267.105	0	268.866	0		121.102	172646	118.077	1316.57
																													267.106	0	268.867	0		121.102	139537	118.077	3433.17
																													267.107	2362.85	268.868	0		121.102	83068.8	118.078	8965.09
																													267.108	6673.24	269.132	0		121.103	30712.8	118.078	15686.7
																													267.109	11624.2	269.133	0		121.103	9279.58	118.078	19288.7
																													267.11	13524.9	269.134	0		121.103	3387.61	118.078	14027.7
																													267.111	11149	269.135	0		121.104	0	118.079	5967.74
																													267.112	6553.84	269.136	3195.16		121.104	0	118.079	2346.39
																													267.113	2529.65	269.137	7392.96		121.104	0	118.079	0
																													267.114	0	269.138	9324.33		121.104	0	118.08	0
																													267.115	0	269.139	7901.96		122.071	0	118.08	0
																													267.116	0	269.141	4802.19		122.071	0	118.08	0
																													267.118	0	269.142	0		122.071	0	119.047	0
																													267.16	0	269.143	0		122.072	0	119.048	0
																													267.161	0	269.144	0		122.072	3401.72	119.048	0
																													267.162	0	269.145	0		122.072	13251.4	119.048	0
																													267.163	0	269.146	0		122.072	33770.3	119.049	1311.21
																													267.164	0	269.147	0		122.073	55672.5	119.049	6161.91
																													267.165	13036.2	269.148	0		122.073	66576.6	119.049	15249.1
																													267.166	25802.8	269.149	0		122.073	48821.4	119.049	24898.8
																													267.167	51618.9	269.15	4129.97		122.074	27246.3	119.05	27614.5
																													267.168	153789	269.151	9945.9		122.074	8283.83	119.05	18885
																													267.169	466684	269.152	25245.4		122.074	952.607	119.05	9823.69
																													267.17	858195	269.153	31686.2		122.075	0	119.051	3058.98
																													267.171	1.22515e+06	269.154	24480.5		122.075	0	119.051	0
																													267.172	1.09123e+06	269.155	13370.3		122.075	0	119.051	0
																													267.173	672016	269.156	2302.05		122.076	0	119.052	0
																													267.174	284823	269.157	0		123.078	0	119.052	0
																													267.175	68982.2	269.158	0		123.078	0	119.059	0
																													267.177	11081.4	269.159	0		123.079	0	119.059	0
																													267.178	8734.46	269.16	0		123.079	0	119.059	0
																													267.179	6503.93	269.167	0		123.079	1981.79	119.06	0
																													267.18	4994.77	269.168	0		123.08	11469.8	119.06	1844.85
																													267.181	3093.42	269.169	0		123.08	43925.3	119.06	5316.25
																													267.182	0	269.17	0		123.08	97286.2	119.061	9559.69
																													267.183	0	269.171	3295.06		123.081	154616	119.061	17494.7
																													267.184	0	269.172	11130		123.081	166914	119.061	14084.2
																													267.185	0	269.173	24083.6		123.081	114047	119.061	6002.88
																													267.188	0	269.174	38643.7		123.082	60381.5	119.062	2181.32
																													267.189	0	269.175	40922.1		123.082	18681.1	119.062	0
																													267.19	0	269.176	26989.2		123.082	4165.95	119.062	0
																													267.191	0	269.177	13353.9		123.083	0	119.063	0
																													267.192	0	269.178	3790.01		123.083	0	119.063	0
																													267.193	0	269.179	0		123.083	0	119.082	0
																													267.194	0	269.18	0		123.084	0	119.082	0
																													267.195	0	269.181	0		123.084	0	119.083	0
																													267.196	0	269.182	0		123.634	0	119.083	0
																													267.197	0	269.183	0		123.635	0	119.083	1730.32
																													267.198	0	269.184	0		123.635	0	119.084	6556.03
																													267.199	0	269.186	0		123.635	0	119.084	13328.2
																													267.2	0	269.187	3896.63		123.636	3164.51	119.084	21321.8
																													267.201	0	269.188	8338.15		123.636	5415.5	119.085	27829.4
																													267.202	0	269.189	12440.5		123.636	6421.89	119.085	75642.7
																													267.203	0	269.19	13808.7		123.637	5407.62	119.085	252950
																													267.204	0	269.191	11428.3		123.637	3007.03	119.086	534098
																													267.205	0	269.192	6589		123.637	0	119.086	836302
																													267.206	0	269.193	2208.92		123.638	0	119.086	866517
																													267.207	4118.05	269.194	0		123.638	0	119.086	570810
																													267.209	7936.12	269.195	0		123.638	0	119.087	284651
																													267.21	10684.1	269.196	0		125.058	0	119.087	79212.2
																													267.211	11189.8	269.197	0		125.059	0	119.087	20595
																													267.212	9242.83	269.2	0		125.059	0	119.088	13652.6
																													267.213	5589.9	269.201	0		125.059	0	119.088	8038.98
																													267.214	2062.91	269.202	0		125.06	2368.74	119.088	0
																													267.215	0	269.203	0		125.06	5405.38	119.089	0
																													267.216	0	269.204	3092.9		125.06	7222.98	119.089	0
																													267.217	0	269.205	7173.39		125.061	6420.71	119.089	0
																													267.218	0	269.206	21614.4		125.061	3628.37	119.09	0
																													267.225	0	269.207	38845.7		125.061	0	120.091	0
																													267.226	0	269.208	54664.2		125.062	0	120.092	0
																													267.227	0	269.209	51160.2		125.062	0	120.092	0
																													267.228	0	269.21	34355.4		125.062	0	120.092	0
																													267.229	4717.13	269.211	18357.1		125.094	0	120.093	2043.26
																													267.23	7825.35	269.213	6374.34		125.095	0	120.093	4251.09
																													267.231	9748.49	269.214	2397.51		125.095	0	120.093	10814.5
																													267.232	9426.32	269.215	0		125.095	0	120.094	17587
																													267.233	6713.88	269.216	0		125.096	3385.38	120.094	17128.7
																													267.234	2991.35	269.217	0		125.096	7594.01	120.094	8025.6
																													267.235	0	269.218	0		125.096	11167.8	120.095	3417.26
																													267.236	0	269.24	0		125.097	11605.6	120.095	992.826
																													267.238	0	269.241	0		125.097	8591.89	120.095	0
																													267.239	0	269.242	0		125.097	4251.26	120.096	0
																													267.259	0	269.243	0		125.098	0	120.096	0
																													267.26	0	269.244	5599.76		125.098	0	120.096	0
																													267.261	0	269.245	13643.4		125.098	0	121.063	0
																													267.262	0	269.246	21154.1		125.099	0	121.063	0
																													267.263	1462.14	269.247	22620.2		125.181	0	121.063	0
																													267.264	4235.49	269.248	17276.3		125.181	0	121.063	0
																													267.265	9227.87	269.249	9402.7		125.182	0	121.064	687.235
																													267.267	19887.3	269.25	3448.97		125.182	0	121.064	4192.82
																													267.268	23902.4	269.252	0		125.182	3126.69	121.064	16768.6
																													267.269	17997.7	269.253	0		125.183	5817.69	121.065	37240.2
																													267.27	7826.99	269.254	0		125.183	6965.09	121.065	59284.8
																													267.271	3487.59	269.255	0		125.183	5761.3	121.065	62044.8
																													267.272	0	270.205	0		125.184	3120.7	121.066	40943
																													267.273	0	270.206	0		125.184	0	121.066	20101.7
																													267.274	0	270.207	0		125.184	0	121.066	5271.06
																													267.275	0	270.208	0		125.185	0	121.067	1317.25
																													267.971	0	270.21	2469.65		125.185	0	121.067	0
																													267.972	0	270.211	7018.6		127.052	0	121.067	0
																													267.973	0	270.212	11577.5		127.053	0	121.068	0
																													267.975	0	270.213	12517.7		127.053	0	121.068	0
																													267.976	4128.73	270.214	9127.93		127.053	0	121.099	0
																													267.977	7036.74	270.215	4586.78		127.054	3953.6	121.099	0
																													267.978	7506.02	270.216	0		127.054	8007.71	121.099	0
																													267.979	5541.44	270.217	0		127.054	11694.8	121.1	0
																													267.98	2870.9	270.218	0		127.055	12864.3	121.1	2310.53
																													267.981	0	270.219	0		127.055	10709	121.1	8310.61
																													267.982	0	270.272	0		127.055	6548.06	121.101	32216
																													267.983	0	270.273	0		127.056	2763.45	121.101	78662.2
																													267.984	0	270.274	0		127.056	0	121.101	128808
																													268.166	0	270.275	0		127.056	0	121.102	148682
																													268.167	0	270.276	3138.83		127.057	0	121.102	105381
																													268.168	0	270.277	8477.6		127.057	0	121.102	57318.4
																													268.169	0	270.278	20785.1		128.059	0	121.103	17391.2
																													268.17	3217.08	270.279	27769.6		128.059	0	121.103	3799.13
																													268.171	15653.2	270.28	22068.9		128.06	0	121.103	323.425
																													268.172	53429.9	270.281	10214.4		128.06	0	121.104	0
																													268.173	107419	270.282	4165.53		128.06	1522.1	121.104	0
																													268.174	164591	270.283	1277.04		128.061	3734.39	121.104	0
																													268.175	165873	270.284	0		128.061	8364.68	121.105	0
																													268.176	108907	270.285	0		128.061	30403.3	122.07	0
																													268.177	54561.9	270.286	0		128.062	98182.5	122.071	0
																													268.179	15689.2	270.287	0		128.062	179924	122.071	0
																													268.18	2441.23	271.144	0		128.062	252866	122.071	0
																													268.181	0	271.145	0		128.063	218995	122.072	2390.6
																													268.182	0	271.146	0		128.063	133679	122.072	8305.72
																													268.183	0	271.147	0		128.063	54875.8	122.072	28000.8
																													268.184	0	271.148	5235.55		128.064	14984.1	122.073	57526.6
																													268.211	0	271.149	12189.6		128.064	3844.59	122.073	89002.6
																													268.212	0	271.15	19262.8		128.064	1802.02	122.073	91247.8
																													268.213	0	271.151	21591.9		128.065	0	122.074	59830
																													268.214	0	271.152	17711.5		128.065	0	122.074	29579.3
																													268.215	2123.37	271.154	10661.1		128.065	0	122.074	7258.23
																													268.216	6275.03	271.155	4481.62		128.066	0	122.075	462.168
																													268.217	11507.4	271.156	0		129.064	0	122.075	0
																													268.218	21435.7	271.157	0		129.064	0	122.075	0
																													268.219	12706.7	271.158	0		129.065	0	122.075	0
																													268.22	7886	271.159	0		129.065	0	122.076	0
																													268.221	3390.2	271.161	0		129.065	0	123.078	0
																													268.222	0	271.162	0		129.066	0	123.078	0
																													268.223	0	271.163	0		129.066	0	123.079	0
																													268.224	0	271.164	0		129.066	0	123.079	0
																													268.225	0	271.165	3491.15		129.067	0	123.079	0
																													268.257	0	271.166	14652.2		129.067	0	123.079	3952.33
																													268.258	0	271.167	29742.8		129.068	0	123.08	16202.9
																													268.259	0	271.168	45085.1		129.068	0	123.08	49991.2
																													268.26	0	271.17	44627		129.068	3913.61	123.08	92897.4
																													268.261	3825.66	271.171	28990.1		129.069	5575.09	123.081	134705
																													268.262	6865.45	271.172	14182.5		129.069	18524.3	123.081	124120
																													268.263	8300.53	271.173	2516.82		129.069	67617	123.081	77866.9
																													268.264	6775.71	271.174	0		129.07	165318	123.082	34884.6
																													268.265	3293.02	271.175	0		129.07	270416	123.082	8350.25
																													268.266	0	271.176	0		129.07	311529	123.082	221.405
																													268.267	0	271.177	0		129.071	221100	123.083	0
																													268.268	0	271.18	0		129.071	120937	123.083	0
																													268.269	0	271.181	0		129.071	37290	123.083	0
																													269.145	0	271.182	0		129.072	9675.76	123.084	0
																													269.146	0	271.183	0		129.072	3515.66	123.115	0
																													269.148	0	271.184	3851.67		129.072	0	123.116	0
																													269.149	0	271.185	10896.8		129.073	0	123.116	0
																													269.15	2100.95	271.186	20349.1		129.073	0	123.116	0
																													269.151	5824.57	271.187	30192.7		129.073	0	123.117	4548.61
																													269.152	10905.6	271.188	29691.4		130.075	0	123.117	6846.15
																													269.153	21148.4	271.19	12809.2		130.075	0	123.117	7046.77
																													269.154	18199.6	271.191	6334.54		130.075	0	123.118	4875.05
																													269.155	9273.74	271.192	2070.53		130.076	0	123.118	1862.59
																													269.156	4237.11	271.193	0		130.076	1145.54	123.118	0
																													269.157	1652.34	271.194	0		130.077	3926.47	123.119	0
																													269.158	0	271.195	0		130.077	17885.4	123.119	0
																													269.159	0	271.196	0		130.077	63692.6	123.119	0
																													269.16	0	271.198	0		130.078	129382	124.624	0
																													269.161	0	271.199	0		130.078	198342	124.625	0
																													269.167	0	271.2	0		130.078	195958	124.625	0
																													269.168	0	271.201	0		130.079	126655	124.625	0
																													269.17	0	271.202	2911.67		130.079	61814.4	124.626	3975.36
																													269.171	0	271.203	7056.8		130.079	17280.6	124.626	6378.04
																													269.172	3475.84	271.204	11379.6		130.08	3996.47	124.626	7292.19
																													269.173	8111.38	271.205	12686.8		130.08	1993.62	124.627	6081.77
																													269.174	13757.3	271.206	9583.01		130.08	0	124.627	3532.95
																													269.175	17510.4	271.208	4439.58		130.081	0	124.627	0
																													269.176	17646.3	271.209	0		130.081	0	124.628	0
																													269.177	15095.8	271.21	0		130.081	0	124.628	0
																													269.178	11630.6	271.211	0		131.047	0	124.628	0
																													269.179	7950.8	271.212	0		131.048	0	124.813	0
																													269.18	4397.75	271.218	0		131.048	0	124.813	0
																													269.181	0	271.219	0		131.048	0	124.814	0
																													269.182	0	271.22	0		131.049	3318.13	124.814	0
																													269.183	0	271.221	0		131.049	7512.08	124.814	3471.25
																													269.184	0	271.222	2000.69		131.049	10390.5	124.815	5644.89
																													269.2	0	271.223	6058.97		131.05	9723.38	124.815	6430.8
																													269.201	0	271.224	18102.9		131.05	6127.57	124.815	5387.54
																													269.202	0	271.226	28677.3		131.05	2382.38	124.816	3225.21
																													269.203	0	271.227	31018.1		131.051	0	124.816	0
																													269.204	0	271.228	20379.3		131.051	0	124.816	0
																													269.205	6970.1	271.229	9437.4		131.051	0	124.817	0
																													269.206	22031.7	271.23	3500.85		131.052	0	124.817	0
																													269.207	38451.3	271.231	0		131.082	0	125.058	0
																													269.208	52424.4	271.232	0		131.083	0	125.058	0
																													269.209	48669.2	271.233	0		131.083	0	125.058	0
																													269.21	33672.2	271.234	0		131.083	0	125.059	0
																													269.211	18023.7	272.165	0		131.084	1127.01	125.059	1443.55
																													269.212	5091.43	272.166	0		131.084	4666.06	125.059	5097.14
																													269.213	2762.23	272.167	0		131.085	25588.6	125.06	10255.2
																													269.215	0	272.169	0		131.085	98472.6	125.06	13869.1
																													269.216	0	272.17	3746.52		131.085	233954	125.06	13388.8
																													269.217	0	272.171	8408.14		131.086	380945	125.061	9196.77
																													269.218	0	272.172	12561.6		131.086	431360	125.061	4330.18
																													269.219	0	272.173	13257.9		131.086	303677	125.061	0
																													269.22	487.775	272.174	9544.29		131.087	165573	125.062	0
																													269.221	7606.35	272.175	4020.63		131.087	52693.7	125.062	0
																													269.222	23020.5	272.176	0		131.087	15647.7	125.062	0
																													269.223	70309	272.177	0		131.088	7064.72	125.094	0
																													269.224	163740	272.178	0		131.088	3746.98	125.094	0
																													269.225	265858	272.179	0		131.088	14870.4	125.095	0
																													269.226	306838	272.18	0		131.089	0	125.095	0
																													269.227	218480	272.181	0		131.089	0	125.095	3030.78
																													269.228	119608	272.182	2728.92		131.09	0	125.096	8657.85
																													269.229	34324.2	272.183	6599.17		131.09	0	125.096	16029.9
																													269.23	5295.21	272.185	9851.41		131.09	0	125.096	22305.7
																													269.231	0	272.186	10263.9		132.091	0	125.097	18963.2
																													269.232	0	272.187	7188.44		132.091	0	125.097	11413.8
																													269.233	0	272.188	2809.47		132.091	0	125.097	4062.35
																													269.234	0	272.189	0		132.092	0	125.098	1391.71
																													269.235	0	272.19	0		132.092	1100.29	125.098	0
																													269.238	0	272.191	0		132.092	7243.22	125.098	0
																													269.239	0	272.192	0		132.093	25005.4	125.099	0
																													269.24	0	272.251	0		132.093	48252.5	125.099	0
																													269.241	0	272.252	0		132.094	71280.2	125.534	0
																													269.242	2867.73	272.253	0		132.094	66968.5	125.534	0
																													269.244	6645.65	272.254	0		132.094	42489.7	125.535	0
																													269.245	19731.4	272.255	3220.98		132.095	19839.5	125.535	0
																													269.246	33061.9	272.256	8030.01		132.095	5403.6	125.535	3056.96
																													269.247	41354.5	272.257	13786		132.095	268.194	125.536	5475.23
																													269.248	32328.7	272.258	24847.1		132.096	0	125.536	6355.45
																													269.249	19163.2	272.259	14500		132.096	0	125.536	4996.94
																													269.25	6911.39	272.26	8504.27		132.096	0	125.537	2398.25
																													269.251	3132.51	272.261	3020.01		132.097	0	125.537	0
																													269.252	0	272.262	0		133.062	0	125.537	0
																													269.254	0	272.263	0		133.062	0	125.538	0
																													269.255	0	272.264	0		133.063	0	125.538	0
																													269.256	0	272.265	0		133.063	0	126.229	0
																													270.221	0	273.09	0		133.063	2056.15	126.229	0
																													270.222	0	273.091	0		133.064	12608.8	126.23	0
																													270.223	0	273.092	0		133.064	52152.5	126.23	0
																													270.224	0	273.093	0		133.064	163878	126.23	2939.27
																													270.225	2916.71	273.094	5021.47		133.065	291119	126.231	4918.43
																													270.226	10121.8	273.095	7468.74		133.065	398105	126.231	5895.4
																													270.227	28352.5	273.096	8480.59		133.065	333318	126.231	5537.75
																													270.228	48511.6	273.097	7007.52		133.066	201518	126.232	4117.42
																													270.229	61532.6	273.098	4091.95		133.066	79649	126.232	0
																													270.23	46298.7	273.099	0		133.067	21962.3	126.232	0
																													270.232	25909	273.1	0		133.067	5843.04	126.233	0
																													270.233	7285.39	273.101	0		133.067	3508.35	126.233	0
																													270.234	479.035	273.103	0		133.068	729.289	127.05	0
																													270.234	0	273.146	0		133.068	0	127.05	0
																													270.236	0	273.148	0		133.068	0	127.05	0
																													270.237	0	273.149	0		133.069	0	127.051	0
																													270.238	0	273.15	0		133.069	0	127.051	3497.56
																													270.239	0	273.151	2987.93		133.098	0	127.051	6023.8
																													270.24	5012.37	273.152	5647.49		133.099	0	127.052	6661.08
																													270.241	9592.28	273.153	19571.8		133.099	0	127.052	5124.45
																													270.242	12195.8	273.154	72152.3		133.099	0	127.052	2698.07
																													270.243	11178.9	273.155	215102		133.1	2102.81	127.053	0
																													270.244	7641.94	273.156	369865		133.1	13766.8	127.053	0
																													270.245	3964.28	273.157	491981		133.1	55558.7	127.053	0
																													270.246	0	273.158	397366		133.101	169126	127.054	0
																													270.247	0	273.159	234462		133.101	291331	128.059	0
																													270.248	3081.16	273.16	85305.7		133.101	382727	128.059	0
																													270.249	5545.88	273.161	20009.3		133.102	304193	128.06	0
																													270.25	6993.95	273.162	8396.46		133.102	180098	128.06	0
																													270.251	6228.82	273.164	28726.2		133.103	64327.8	128.06	2175.3
																													270.252	3857.57	273.165	82035.3		133.103	17285.4	128.061	3612.25
																													270.253	0	273.166	149415		133.103	3787.28	128.061	13087.9
																													270.254	0	273.167	179954		133.104	1623.93	128.061	46098.8
																													270.256	0	273.168	145841		133.104	0	128.062	123590
																													270.257	0	273.169	87573.2		133.104	0	128.062	206748
																													270.27	0	273.17	30788.5		133.105	0	128.062	255918
																													270.271	0	273.171	5052.56		133.105	0	128.063	192565
																													270.272	0	273.172	0		135.077	0	128.063	110688
																													270.273	0	273.173	0		135.078	0	128.063	35496.5
																													270.274	1896.52	273.174	0		135.078	0	128.064	7907.75
																													270.276	4914	273.175	0		135.079	0	128.064	361.822
																													270.277	14816.4	273.176	0		135.079	51.6112	128.064	0
																													270.278	25442.9	273.198	0		135.079	4268.79	128.065	0
																													270.279	33859.2	273.199	0		135.08	18547.9	128.065	0
																													270.28	27210.9	273.2	0		135.08	50412.9	128.066	0
																													270.281	15540.6	273.201	0		135.08	84832.6	129.066	0
																													270.282	4741.21	273.202	2316.88		135.081	103509	129.066	0
																													270.283	2182.07	273.203	6618.88		135.081	76715.8	129.067	0
																													270.284	0	273.204	11556.3		135.082	43498.6	129.067	0
																													270.285	0	273.205	14316.4		135.082	13864.1	129.067	0
																													270.286	0	273.206	13096.3		135.082	3616.7	129.068	6501.19
																													270.287	0	273.207	8418.14		135.083	1264.6	129.068	6531.36
																													270.991	0	273.209	3148.09		135.083	0	129.068	8792.45
																													270.992	0	273.21	0		135.083	0	129.069	11616.8
																													270.993	0	273.211	0		135.084	0	129.069	32638.7
																													270.994	0	273.212	0		135.084	0	129.069	107519
																													270.996	5208.97	273.213	0		135.114	0	129.07	224241
																													270.997	6589.44	274.147	0		135.115	0	129.07	349394
																													270.998	6854.89	274.148	0		135.115	0	129.07	362372
																													270.999	5406.99	274.149	0		135.115	0	129.071	239618
																													271	3001.01	274.15	0		135.116	1426.71	129.071	120852
																													271.001	0	274.151	3426.23		135.116	4425.15	129.071	33781.1
																													271.002	0	274.152	7301.64		135.117	12783.4	129.072	6680.33
																													271.003	0	274.153	9731.83		135.117	21034.5	129.072	1532.49
																													271.004	0	274.154	9144.09		135.117	24236.4	129.073	0
																													271.134	0	274.155	6544.11		135.118	17220.8	129.073	0
																													271.135	0	274.157	2638.28		135.118	9247.19	129.073	0
																													271.136	0	274.158	7682.25		135.118	2977	129.074	0
																													271.137	0	274.159	21912.9		135.119	0	130.074	0
																													271.138	1956.67	274.16	37498.6		135.119	0	130.075	0
																													271.139	6133.65	274.161	45830.4		135.12	0	130.075	0
																													271.141	10736.6	274.162	32595.1		135.12	0	130.076	0
																													271.142	12239	274.163	17509.2		136.086	0	130.076	372.567
																													271.143	9330.76	274.164	5495.12		136.086	0	130.076	3662.5
																													271.144	4508.65	274.165	3648.98		136.087	0	130.077	11002.9
																													271.145	0	274.166	6837.77		136.087	0	130.077	36393.9
																													271.146	0	274.167	9593.66		136.087	3642.53	130.077	109263
																													271.147	0	274.168	11385.3		136.088	9052.31	130.078	193687
																													271.148	0	274.169	11125		136.088	14903.9	130.078	264591
																													271.161	0	274.171	8477.85		136.089	17276.2	130.078	220678
																													271.162	0	274.172	4584.32		136.089	14337.7	130.079	132239
																													271.163	0	274.173	0		136.089	8256.6	130.079	49938.8
																													271.164	0	274.174	0		136.09	3008.05	130.079	11154.9
																													271.165	3246.44	274.175	0		136.09	0	130.08	1162.12
																													271.166	10597.8	274.176	0		136.09	0	130.08	0
																													271.167	21848.8	274.194	0		136.091	0	130.08	0
																													271.168	33635	274.195	0		136.091	0	130.081	0
																													271.169	35038.8	274.196	0		136.888	0	130.081	0
																													271.17	23478	274.197	0		136.889	0	131.047	0
																													271.171	11900.8	274.199	3424.26		136.889	0	131.048	0
																													271.172	2130.89	274.2	7256.73		136.889	0	131.048	0
																													271.173	0	274.201	8988.16		136.89	2773.98	131.048	0
																													271.174	0	274.202	7633.62		136.89	5338.17	131.049	4730.24
																													271.175	0	274.203	4501.92		136.891	6617.38	131.049	8844.9
																													271.177	0	274.204	0		136.891	5844.91	131.049	10909.2
																													271.18	0	274.205	0		136.891	3611.68	131.05	9148.41
																													271.181	0	274.206	0		136.892	0	131.05	4879.87
																													271.182	0	274.207	0		136.892	0	131.05	1099.79
																													271.183	0	275.142	0		136.892	0	131.051	0
																													271.184	2437.26	275.143	0		136.893	0	131.051	0
																													271.185	5100.16	275.144	0		137.057	0	131.052	0
																													271.186	9281.39	275.145	0		137.057	0	131.052	0
																													271.187	19380.6	275.146	0		137.058	0	131.058	0
																													271.188	24783.6	275.147	0		137.058	0	131.059	0
																													271.189	12924.3	275.148	0		137.059	1794.4	131.059	0
																													271.19	8323.87	275.15	4730.88		137.059	9747.85	131.059	0
																													271.191	3901.72	275.151	13986.9		137.059	23836.7	131.06	2727.18
																													271.192	1206.01	275.152	51042.4		137.06	39233.6	131.06	5012.78
																													271.193	0	275.153	104720		137.06	44069	131.06	6523.55
																													271.195	0	275.154	158305		137.06	30418.5	131.061	6283.08
																													271.196	0	275.155	150816		137.061	15957.1	131.061	4394.27
																													271.197	0	275.156	96904.8		137.061	4191.01	131.061	0
																													271.198	0	275.157	46447.2		137.062	1019.61	131.062	0
																													271.199	0	275.158	10636.7		137.062	6843.7	131.062	0
																													271.2	0	275.16	3789.06		137.062	7494.09	131.063	0
																													271.201	1485.38	275.16	0		137.063	5604.02	131.081	0
																													271.202	4101.75	275.161	0		137.063	2575.91	131.082	0
																													271.203	10951.8	275.162	0		137.063	0	131.082	0
																													271.204	20206.3	275.164	0		137.064	0	131.082	0
																													271.205	26865.4	275.165	0		137.064	0	131.083	0
																													271.206	20816.8	275.166	0		137.065	0	131.083	0
																													271.207	11881.1	275.167	20941.8		137.092	0	131.084	0
																													271.208	3839.79	275.168	29026.8		137.093	0	131.084	11455.2
																													271.209	1330.4	275.169	86986.1		137.093	0	131.084	15834.1
																													271.21	0	275.17	293902		137.094	0	131.085	44378.9
																													271.211	0	275.171	596261		137.094	1828.96	131.085	145911
																													271.213	0	275.172	919158		137.094	4503.7	131.085	297956
																													271.214	0	275.173	921511		137.095	8571.59	131.086	459776
																													271.219	0	275.174	596825		137.095	35718.8	131.086	463212
																													271.22	0	275.176	290720		137.095	128014	131.086	300312
																													271.221	0	275.177	79868.3		137.096	261850	131.087	146360
																													271.222	0	275.178	21002.6		137.096	404628	131.087	38962.8
																													271.223	2828.71	275.179	15834		137.097	405243	131.087	8308.42
																													271.224	8367.42	275.18	9534.94		137.097	263300	131.088	5214.83
																													271.225	22139.5	275.181	22412		137.097	130161	131.088	3275.67
																													271.226	28450.9	275.182	3979.15		137.098	37878	131.089	13964.5
																													271.227	21419.9	275.183	0		137.098	10713	131.089	1329.37
																													271.228	11783.7	275.184	0		137.098	6077.41	131.089	0
																													271.229	4154.72	275.185	0		137.099	3547.47	131.09	0
																													271.231	1533.48	275.186	0		137.099	12987.6	131.09	0
																													271.232	0	275.192	0		137.1	1270.07	131.09	0
																													271.233	0	275.193	0		137.1	0	132.087	0
																													271.234	0	275.194	0		137.1	0	132.087	0
																													271.235	0	275.195	0		137.101	0	132.087	0
																													272.05	0	275.196	0		137.101	0	132.088	0
																													272.051	0	275.197	0		139.073	0	132.088	2762.85
																													272.052	0	275.198	0		139.073	0	132.089	5475.15
																													272.053	0	275.199	0		139.074	0	132.089	7400.04
																													272.054	4595.87	275.2	0		139.074	0	132.089	7155.28
																													272.055	6659.76	275.202	0		139.075	3049.88	132.09	4856.46
																													272.056	7300.67	275.203	0		139.075	8601.45	132.09	0
																													272.058	6388.39	275.204	0		139.075	14788.9	132.09	0
																													272.059	4149.73	275.205	5389.46		139.076	17247.1	132.091	0
																													272.06	0	275.206	11850.5		139.076	14316.3	132.091	0
																													272.061	0	275.207	17537.4		139.077	8429.14	132.091	0
																													272.062	0	275.208	18510.6		139.077	3361.36	132.092	0
																													272.063	0	275.209	14310.7		139.077	0	132.092	2591.68
																													272.251	0	275.21	7719.75		139.078	0	132.092	3406.87
																													272.252	0	275.211	2653.54		139.078	0	132.093	12184.6
																													272.253	0	275.212	0		139.078	0	132.093	24044.6
																													272.254	0	275.213	0		141.067	0	132.094	35109.6
																													272.256	4016.52	275.215	0		141.067	0	132.094	31218.6
																													272.257	9523.28	275.216	0		141.067	0	132.094	18749.3
																													272.258	13970.3	275.249	0		141.068	0	132.095	7366.16
																													272.259	13889.2	275.25	0		141.068	929.507	132.095	1567.48
																													272.26	9259.03	275.251	0		141.069	10418.7	132.095	0
																													272.261	3756.72	275.252	0		141.069	39735.5	132.096	0
																													272.262	0	275.254	2136.16		141.069	86717.8	132.096	0
																													272.263	0	275.255	10694.7		141.07	137329	132.097	0
																													272.264	0	275.256	30618.7		141.07	147932	133.062	0
																													272.265	0	275.257	52276.2		141.071	101776	133.062	0
																													272.921	0	275.258	65530.2		141.071	54758.1	133.062	0
																													272.923	0	275.259	49392.8		141.071	17957.6	133.063	0
																													272.924	0	275.26	27974.2		141.072	4519.38	133.063	3245.29
																													272.925	0	275.261	8549.53		141.072	0	133.063	6787.3
																													272.926	2876.36	275.262	512.165		141.073	0	133.064	24167.9
																													272.927	5954.08	275.263	0		141.073	0	133.064	83336
																													272.928	8834.99	275.264	0		141.074	0	133.064	213678
																													272.929	9340.18	275.265	0		141.074	0	133.065	354411
																													272.93	6732.39	275.267	0		142.074	0	133.065	429139
																													272.931	2893.66	275.702	0		142.075	0	133.066	317541
																													272.932	0	275.703	0		142.075	0	133.066	180319
																													272.933	0	275.705	0		142.075	0	133.066	57657.6
																													272.934	0	275.706	0		142.076	1858.32	133.067	13181
																													272.935	0	275.707	3120.72		142.076	4084.79	133.067	930.208
																													273.145	0	275.708	7525.79		142.077	19012.4	133.067	0
																													273.146	0	275.709	10992.7		142.077	72386.5	133.068	0
																													273.147	0	275.71	10666		142.077	179252	133.068	0
																													273.148	0	275.711	6972.76		142.078	295159	133.068	0
																													273.149	1981.47	275.712	2728.7		142.078	344679	133.069	0
																													273.15	5593.19	275.713	0		142.079	247443	133.069	0
																													273.151	8916.1	275.714	0		142.079	137299	133.07	0
																													273.153	19359.7	275.715	0		142.079	43063.6	133.07	0
																													273.154	63290.3	275.716	0		142.08	11048.4	133.07	0
																													273.155	194047	276.149	0		142.08	3743.39	133.071	0
																													273.156	347017	276.15	0		142.081	3164.15	133.071	0
																													273.157	485947	276.151	0		142.081	0	133.074	0
																													273.158	419421	276.152	0		142.081	0	133.074	0
																													273.159	252450	276.153	1733		142.082	0	133.075	0
																													273.16	102126	276.154	4366.32		142.082	0	133.075	0
																													273.161	23019.3	276.156	9953.49		143.081	0	133.075	3331.82
																													273.162	6876.29	276.157	21400.1		143.082	0	133.076	6526.1
																													273.163	21105.4	276.158	27532.4		143.082	0	133.076	8847.83
																													273.164	62565.2	276.159	21588.2		143.083	0	133.076	8420.06
																													273.165	123093	276.16	13109.8		143.083	0	133.077	5346.82
																													273.166	159956	276.161	5063.04		143.083	4035.84	133.077	1770.03
																													273.168	142379	276.162	2467.85		143.084	6361.58	133.078	0
																													273.169	92129.6	276.163	5122.26		143.084	14865.6	133.078	0
																													273.17	37539.3	276.164	8711.83		143.085	58407.6	133.078	0
																													273.171	7244.11	276.165	9656.98		143.085	194093	133.079	0
																													273.172	0	276.166	6500.22		143.085	361958	133.098	0
																													273.173	0	276.168	2383.84		143.086	519980	133.098	0
																													273.174	0	276.168	0		143.086	464673	133.098	0
																													273.175	0	276.17	0		143.087	287781	133.099	0
																													273.176	0	276.171	0		143.087	124994	133.099	1802.17
																													273.177	0	276.172	393.329		143.087	35946.4	133.099	5066.88
																													273.178	0	276.173	6644.19		143.088	10911	133.1	7370.29
																													273.179	0	276.174	25560.2		143.088	7117.17	133.1	22549.8
																													273.18	0	276.175	45234.1		143.089	2013.95	133.1	77369.5
																													273.181	4940.27	276.176	60252.1		143.089	0	133.101	185880
																													273.183	9549.12	276.177	48926.4		143.089	0	133.101	303439
																													273.184	13414.6	276.178	29500.7		143.09	0	133.102	351574
																													273.185	14318	276.179	11012.5		143.09	0	133.102	251008
																													273.186	11102.8	276.18	3771.85		144.055	0	133.102	137864
																													273.187	5514.42	276.182	0		144.055	0	133.103	42083.1
																													273.188	1275.01	276.183	0		144.055	0	133.103	9642.53
																													273.189	0	276.184	0		144.056	0	133.103	2094.14
																													273.19	0	276.185	0		144.056	4264.54	133.104	0
																													273.191	0	276.255	0		144.057	7372.22	133.104	0
																													273.192	0	276.256	0		144.057	9358.8	133.105	0
																													273.198	0	276.257	0		144.057	9062.49	133.105	0
																													273.199	0	276.258	0		144.058	6576.38	135.078	0
																													273.2	0	276.259	2490.55		144.058	3315.08	135.078	0
																													273.201	0	276.26	6355.6		144.059	0	135.078	0
																													273.202	3513	276.261	8288.44		144.059	0	135.079	0
																													273.203	14669.4	276.262	6239.93		144.059	0	135.079	1203.18
																													273.204	28791.6	276.263	2275.65		144.06	0	135.079	6578.45
																													273.205	42902.6	276.264	0		144.087	0	135.08	23656.9
																													273.206	40052.4	276.266	0		144.087	0	135.08	56603.4
																													273.207	24636.6	276.267	0		144.088	0	135.081	92610.3
																													273.208	9799.58	276.268	0		144.088	0	135.081	107922
																													273.21	1055.32	277.152	0		144.089	0	135.081	77541.2
																													273.21	0	277.153	0		144.089	0	135.082	43002.6
																													273.211	0	277.154	0		144.089	0	135.082	12836.9
																													273.213	0	277.155	0		144.09	0	135.082	2240.27
																													273.214	0	277.156	5818.5		144.09	0	135.083	0
																													273.215	0	277.157	10709.4		144.091	0	135.083	0
																													273.216	0	277.158	13744.7		144.091	0	135.083	0
																													273.217	0	277.159	12016		144.091	1329.49	135.084	0
																													273.218	0	277.161	7489.18		144.092	4743.2	135.114	0
																													273.219	4428.24	277.162	8244.82		144.092	24145.4	135.114	0
																													273.22	6796.25	277.163	3794.43		144.093	86163.3	135.115	0
																													273.221	7142.25	277.164	5331.99		144.093	172250	135.115	0
																													273.222	5445.48	277.165	9269.65		144.094	262294	135.115	718.734
																													273.223	3052.58	277.166	27187.6		144.094	256910	135.116	3579.02
																													273.224	0	277.167	89974.2		144.094	165627	135.116	15602.8
																													273.225	0	277.168	187838		144.095	80397.9	135.117	32569.6
																													273.226	0	277.169	293744		144.095	23267.7	135.117	49801.7
																													273.227	0	277.17	301854		144.096	5327.3	135.117	47615.4
																													273.254	0	277.172	197122		144.096	1220.45	135.118	29878.2
																													273.255	0	277.173	97519.8		144.096	0	135.118	13148.9
																													273.256	0	277.174	25103		144.097	0	135.118	3318.48
																													273.257	0	277.175	4852.27		144.097	0	135.119	1091.91
																													273.259	3119.33	277.176	7790.66		144.098	0	135.119	0
																													273.26	6815.25	277.177	13289.7		144.897	0	135.12	0
																													273.261	9513.3	277.178	21100.4		144.897	0	135.12	0
																													273.262	9392.88	277.179	5550.33		144.898	0	135.12	0
																													273.263	6341.05	277.18	0		144.898	0	137.057	0
																													273.264	2555.18	277.181	0		144.899	2978.02	137.057	0
																													273.265	0	277.182	0		144.899	5444.11	137.058	0
																													273.266	0	277.183	0		144.9	6756.02	137.058	0
																													273.267	0	277.187	0		144.9	5928.7	137.059	2542.53
																													273.268	0	277.188	0		144.9	3462.18	137.059	10384.8
																													274.152	0	277.189	0		144.901	0	137.059	23891.5
																													274.153	0	277.19	0		144.901	0	137.06	38453.4
																													274.154	0	277.191	2111.01		144.902	0	137.06	41953.7
																													274.155	0	277.192	11989.6		144.902	0	137.061	28285.5
																													274.156	2180.32	277.193	24732		145.062	0	137.061	14395.2
																													274.157	7970.08	277.194	38319.9		145.062	0	137.061	3202.41
																													274.158	19606.5	277.196	35680.5		145.063	0	137.062	0
																													274.159	32206.9	277.197	21410.2		145.063	0	137.062	0
																													274.161	39679.9	277.198	8495.78		145.063	1703.31	137.062	0
																													274.162	30361.5	277.199	2930.96		145.064	9319.62	137.063	0
																													274.163	17463.6	277.2	0		145.064	30706.8	137.092	0
																													274.164	6326.47	277.201	0		145.065	53462.1	137.092	0
																													274.165	3148.51	277.202	0		145.065	69969	137.093	0
																													274.166	0	277.203	0		145.066	54457.8	137.093	0
																													274.167	4281.85	277.208	0		145.066	31808	137.094	1097.06
																													274.168	7116.52	277.209	0		145.066	10619.8	137.094	4217.56
																													274.169	10507.4	277.21	0		145.067	2668.31	137.094	7014.45
																													274.17	12149.4	277.211	0		145.067	0	137.095	15415.4
																													274.171	10766	277.212	3979.23		145.068	0	137.095	52351.2
																													274.172	7308.11	277.213	9920.21		145.068	0	137.096	165979
																													274.173	3706.5	277.214	17209.6		145.068	0	137.096	308113
																													274.175	0	277.215	22341.8		145.097	0	137.096	443905
																													274.176	0	277.216	22130.2		145.097	0	137.097	400605
																													274.177	0	277.217	16304.4		145.098	0	137.097	248344
																													274.178	0	277.219	8434.85		145.098	0	137.097	108106
																													274.268	0	277.22	3185.8		145.099	112.14	137.098	27546.1
																													274.269	0	277.221	0		145.099	6558.73	137.098	4391.13
																													274.27	0	277.222	0		145.1	9991.74	137.099	1170.06
																													274.271	0	277.223	0		145.1	40894.8	137.099	0
																													274.272	4636.93	277.224	0		145.1	156982	137.099	0
																													274.274	7838.75	278.165	0		145.101	402083	137.1	0
																													274.275	8345.93	278.167	0		145.101	666970	137.1	0
																													274.276	6065.29	278.168	0		145.102	793500	138.402	0
																													274.277	2743.16	278.169	0		145.102	577469	138.403	0
																													274.278	0	278.17	3480.64		145.102	324102	138.403	0
																													274.279	0	278.171	10336		145.103	105334	138.404	0
																													274.28	0	278.172	20156.1		145.103	30565.1	138.404	2994.88
																													274.281	0	278.173	29411.5		145.104	11075.4	138.404	4933.82
																													275.041	0	278.174	25880		145.104	4501.01	138.405	6047.72
																													275.042	0	278.175	15159.6		145.104	0	138.405	5563.42
																													275.043	0	278.176	5869.35		145.105	0	138.405	3587.73
																													275.044	0	278.178	2233.45		145.105	0	138.406	0
																													275.045	3411.04	278.179	0		145.106	0	138.406	0
																													275.046	5739.03	278.18	0		145.106	0	138.407	0
																													275.047	6654.03	278.181	0		146.07	0	138.407	0
																													275.049	5790.98	278.182	0		146.071	0	139.073	0
																													275.05	3569.99	279.103	0		146.071	0	139.073	0
																													275.051	0	279.104	0		146.072	0	139.073	0
																													275.052	0	279.105	0		146.072	2793.26	139.074	0
																													275.053	0	279.106	0		146.073	5344.29	139.074	929.49
																													275.054	0	279.107	2198.73		146.073	6743.04	139.075	3672.84
																													275.129	0	279.108	6852		146.073	5899.07	139.075	7979.53
																													275.13	0	279.11	10842.4		146.074	3445.4	139.075	16538.8
																													275.131	0	279.111	10952.2		146.074	0	139.076	15472.6
																													275.132	0	279.112	7383.48		146.075	0	139.076	7572.33
																													275.133	2265.03	279.113	3129.6		146.075	0	139.077	3481.58
																													275.134	5964.57	279.114	0		146.075	0	139.077	1117.12
																													275.135	9955.12	279.115	0		146.102	0	139.077	0
																													275.136	11768.8	279.116	0		146.102	0	139.078	0
																													275.137	10230.2	279.117	0		146.103	0	139.078	0
																													275.138	6533.57	279.149	0		146.103	0	139.079	0
																													275.139	2868.28	279.151	0		146.104	2615.7	141.066	0
																													275.141	0	279.152	0		146.104	7765.28	141.067	0
																													275.142	0	279.153	0		146.104	15079.8	141.067	0
																													275.143	0	279.154	3482.17		146.105	21607.3	141.068	0
																													275.144	0	279.155	16388.7		146.105	18400.2	141.068	236.768
																													275.145	0	279.156	49841.8		146.106	11223.8	141.068	4003.19
																													275.146	0	279.157	94403.9		146.106	3907.66	141.069	16867.5
																													275.147	0	279.158	139782		146.106	1358.81	141.069	54211.5
																													275.148	2546.79	279.159	133826		146.107	0	141.07	103816
																													275.149	3920.19	279.161	85274.5		146.107	0	141.07	154619
																													275.151	12017.4	279.162	39887.7		146.108	0	141.07	148170
																													275.152	42836	279.163	9430.46		146.108	4922.65	141.071	94562.3
																													275.153	93945.1	279.164	0		146.108	17001.3	141.071	44584.5
																													275.154	147230	279.165	0		146.109	29443.8	141.072	11545.6
																													275.155	153015	279.166	0		146.109	38447.3	141.072	729.819
																													275.156	102895	279.167	0		146.11	30594.7	141.072	0
																													275.157	54980.7	279.168	0		146.11	18190	141.073	0
																													275.158	13193.7	279.169	3096.53		146.111	6824.92	141.073	0
																													275.159	638.089	279.17	7351.77		146.111	2550.54	141.074	0
																													275.16	0	279.171	13640.9		146.111	0	142.074	0
																													275.161	0	279.173	19871.5		146.112	0	142.074	0
																													275.162	0	279.174	22085.3		146.112	0	142.075	0
																													275.163	0	279.175	17532.3		146.113	0	142.075	0
																													275.164	14115.5	279.176	8867.84		147.077	0	142.075	0
																													275.165	15370.5	279.177	3553.7		147.078	0	142.076	3582.73
																													275.167	22330.6	279.178	6681.2		147.078	0	142.076	9406.67
																													275.168	28638.9	279.179	14749.4		147.079	0	142.077	30275.1
																													275.169	76456.1	279.18	19058.8		147.079	2657.51	142.077	98873.6
																													275.17	253971	279.181	15353.9		147.079	16100.6	142.077	208507
																													275.171	564551	279.183	7620.97		147.08	50700.4	142.078	326446
																													275.172	901521	279.184	2094.03		147.08	87448.4	142.078	341271
																													275.173	991066	279.185	0		147.081	114604	142.079	226989
																													275.174	680664	279.186	0		147.081	90654.8	142.079	114978
																													275.175	358798	279.187	0		147.082	53465.2	142.079	32043.7
																													275.176	102870	279.188	0		147.082	18940.7	142.08	7129.94
																													275.177	22632.6	279.189	0		147.082	4741.3	142.08	3309.2
																													275.178	10830.9	279.19	0		147.083	268.588	142.081	1138.31
																													275.18	9270.17	279.191	6010.07		147.083	0	142.081	0
																													275.181	727.642	279.192	11254.3		147.084	0	142.081	0
																													275.182	0	279.194	14492.7		147.084	0	142.082	0
																													275.183	0	279.195	13430.7		147.085	0	142.082	0
																													275.184	0	279.196	9203.17		147.113	0	143.079	0
																													275.185	0	279.197	4840.04		147.114	0	143.08	0
																													275.193	0	279.198	0		147.114	0	143.08	0
																													275.194	0	279.199	0		147.115	0	143.081	0
																													275.195	0	279.2	0		147.115	8.89079	143.081	0
																													275.196	0	279.201	4921.99		147.115	5758.02	143.081	0
																													275.197	0	279.202	8772.17		147.116	23996.7	143.082	0
																													275.198	0	279.204	10561.8		147.116	72101	143.082	0
																													275.199	0	279.205	8351.78		147.117	123930	143.083	0
																													275.2	0	279.206	4168.67		147.117	162471	143.083	0
																													275.201	0	279.207	2212.39		147.118	128967	143.083	4717.48
																													275.202	0	279.208	5855.24		147.118	76193.7	143.084	8749.08
																													275.203	0	279.209	10754.7		147.118	26735.5	143.084	27391.5
																													275.204	0	279.21	11789.8		147.119	6132.31	143.085	94235.2
																													275.206	0	279.211	12431		147.119	585.776	143.085	262274
																													275.207	0	279.212	10774.6		147.12	0	143.085	442665
																													275.208	0	279.214	24084.4		147.12	0	143.086	556974
																													275.249	0	279.215	51377.4		147.121	0	143.086	423024
																													275.25	0	279.216	80481.9		147.121	0	143.087	244678
																													275.251	0	279.217	77832.3		149.093	0	143.087	79954.8
																													275.252	0	279.218	47823.2		149.093	0	143.088	20307.1
																													275.253	3312.78	279.219	20303.7		149.094	0	143.088	3865.19
																													275.254	12242.9	279.22	2353.78		149.094	0	143.088	0
																													275.255	39541.6	279.221	0		149.095	3220.33	143.089	0
																													275.256	69347.7	279.222	0		149.095	15982.9	143.089	0
																													275.257	91560	279.223	0		149.096	51684	143.09	0
																													275.259	71226.8	279.225	0		149.096	91338.1	143.09	0
																													275.26	41157	279.226	0		149.096	123901	144.055	0
																													275.261	13114.1	279.227	2173.48		149.097	102231	144.055	0
																													275.262	2842.01	279.228	4255.53		149.097	60972.6	144.055	0
																													275.263	0	279.229	10293.1		149.098	23208.1	144.056	0
																													275.264	0	279.23	19996.7		149.098	5730.14	144.056	4818.32
																													275.265	0	279.231	28405.4		149.099	305.502	144.057	7025.25
																													275.266	0	279.232	24840.2		149.099	0	144.057	8039.79
																													276.166	0	279.233	14526.5		149.099	0	144.058	7197.38
																													276.167	0	279.235	5233.79		149.1	0	144.058	4877.41
																													276.168	0	279.236	1794.73		149.1	0	144.058	0
																													276.17	0	279.237	0		149.13	0	144.059	0
																													276.171	496.323	279.238	0		149.131	0	144.059	0
																													276.172	4395.52	279.239	0		149.131	0	144.06	0
																													276.173	16864.2	279.24	0		149.131	0	144.089	0
																													276.174	48869.3	279.247	0		149.132	4663.43	144.089	0
																													276.175	84424.1	279.248	0		149.132	8969.93	144.089	0
																													276.176	113269	279.249	0		149.133	11524.3	144.09	0
																													276.177	94328	279.25	0		149.133	10389.1	144.09	0
																													276.178	56664.5	279.251	2536.3		149.134	6471.97	144.091	11567
																													276.179	21392.7	279.252	12490.2		149.134	2497.78	144.091	5823.47
																													276.18	2949.73	279.253	39025.2		149.134	0	144.092	5404.58
																													276.181	0	279.254	70405.6		149.135	0	144.092	11175.2
																													276.182	0	279.256	97389.4		149.135	0	144.092	35924.4
																													276.184	0	279.257	82108.9		149.136	0	144.093	110498
																													276.185	3759.12	279.258	49081.2		150.065	0	144.093	199489
																													276.186	5669.31	279.259	18857.8		150.066	0	144.094	279395
																													276.187	7245.21	279.26	3799.03		150.066	0	144.094	242038
																													276.188	5992.29	279.261	0		150.066	0	144.094	147085
																													276.189	2752.14	279.262	0		150.067	3862.96	144.095	59619.1
																													276.19	0	279.263	0		150.067	7978.81	144.095	14034.5
																													276.191	0	279.264	0		150.068	11118.7	144.096	1141.8
																													276.192	0	279.955	0		150.068	10892	144.096	0
																													276.193	0	279.956	0		150.069	7253.46	144.096	0
																													276.254	0	279.957	0		150.069	2752.49	144.097	0
																													276.255	0	279.958	0		150.069	0	144.097	0
																													276.256	0	279.96	3829.28		150.07	0	145.061	0
																													276.258	0	279.961	7735.87		150.07	0	145.062	0
																													276.259	2196.55	279.962	10007.4		150.071	0	145.062	0
																													276.26	6248.63	279.963	9697.85		151.071	0	145.063	0
																													276.261	9299.12	279.964	7610.12		151.072	0	145.063	416.459
																													276.262	8625.28	279.965	4786.26		151.072	0	145.064	3740.17
																													276.263	4870.59	279.966	0		151.073	0	145.064	14658.3
																													276.264	0	279.967	0		151.073	2990.53	145.064	35074.6
																													276.265	0	279.968	0		151.074	4704.65	145.065	57020.4
																													276.266	5025.46	279.97	0		151.074	20977.4	145.065	65768.6
																													276.267	9233.62	280.154	0		151.074	81065.5	145.066	47260.3
																													276.268	11077.4	280.155	0		151.075	209707	145.066	26232.1
																													276.27	9082.78	280.156	0		151.075	348538	145.066	8332.37
																													276.271	4765.31	280.157	0		151.076	418127	145.067	1201.59
																													276.272	0	280.158	3347.61		151.076	306755	145.067	0
																													276.273	0	280.16	8863.17		151.077	173341	145.068	0
																													276.274	0	280.161	21283.3		151.077	56240.9	145.068	0
																													276.275	0	280.162	29485.2		151.078	15441.5	145.069	0
																													277.12	0	280.163	25435.1		151.078	4882.27	145.096	0
																													277.121	0	280.164	15429.7		151.078	2413.19	145.097	0
																													277.122	0	280.165	6165.29		151.079	0	145.097	0
																													277.123	0	280.166	2376.88		151.079	0	145.098	0
																													277.124	1183.56	280.168	0		151.08	0	145.098	1952.79
																													277.125	5620.11	280.169	0		151.08	0	145.098	9950
																													277.126	11915.4	280.17	0		151.975	0	145.099	10029.6
																													277.127	16095.7	280.171	0		151.975	0	145.099	17956.1
																													277.128	15044.4	280.255	0		151.975	0	145.1	24838.6
																													277.13	9497.24	280.256	0		151.976	0	145.1	68762.1
																													277.131	3675.62	280.257	0		151.976	3466.3	145.1	227740
																													277.132	0	280.258	0		151.977	5820.82	145.101	479679
																													277.133	0	280.259	3012.93		151.977	7564.79	145.101	750198
																													277.134	0	280.26	17818.7		151.978	7861.27	145.102	777732
																													277.135	0	280.262	34772.2		151.978	6292.11	145.102	513137
																													277.158	0	280.263	54243.2		151.979	3585.09	145.103	256975
																													277.159	0	280.264	65909.7		151.979	0	145.103	72020.7
																													277.16	0	280.265	50524.5		151.979	0	145.103	18369.2
																													277.161	0	280.266	28705.9		151.98	0	145.104	11522
																													277.162	1967.34	280.267	7990.09		151.98	0	145.104	6898.75
																													277.164	6078.84	280.268	0		152.059	0	145.105	131.521
																													277.165	9576.7	280.269	0		152.06	0	145.105	0
																													277.166	28135.3	280.27	0		152.06	0	145.105	0
																													277.167	94894.5	280.271	0		152.061	0	145.106	0
																													277.168	216247	280.272	0		152.061	4776.07	145.106	0
																													277.169	348470	281.014	0		152.062	10068.3	146.07	0
																													277.17	387229	281.015	0		152.062	15121.1	146.07	0
																													277.171	267393	281.017	0		152.063	16735.8	146.071	0
																													277.172	142070	281.018	0		152.063	13884.3	146.071	0
																													277.173	40201.7	281.019	3633.87		152.063	8489.14	146.071	2439.73
																													277.175	8439.69	281.02	8161.64		152.064	3569.49	146.072	4875.7
																													277.176	5514.11	281.021	11025.6		152.064	0	146.072	12791.6
																													277.177	0	281.022	10006.7		152.065	0	146.073	21552.3
																													277.178	0	281.023	6198.91		152.065	0	146.073	23318
																													277.179	0	281.024	2456.3		152.066	0	146.073	15597.7
																													277.18	0	281.026	0		152.08	0	146.074	7938.2
																													277.181	0	281.027	0		152.081	0	146.074	1970.32
																													277.182	0	281.028	0		152.081	0	146.075	0
																													277.183	0	281.029	0		152.082	0	146.075	0
																													277.188	0	281.118	0		152.082	1986.88	146.076	0
																													277.189	0	281.119	0		152.083	5160.53	146.076	0
																													277.19	0	281.121	0		152.083	11893.8	146.106	0
																													277.191	0	281.122	0		152.083	18701.5	146.107	0
																													277.192	4687.5	281.123	3941.95		152.084	17894.6	146.107	0
																													277.193	8402.87	281.124	10209.6		152.084	8550.46	146.107	0
																													277.194	11264.1	281.125	16747.7		152.085	3929.27	146.108	2275.76
																													277.195	10350.6	281.126	19492.6		152.085	1199.82	146.108	9141.3
																													277.196	5817.72	281.127	16981.8		152.086	0	146.109	18537.9
																													277.197	1370.47	281.128	11059.9		152.086	0	146.109	28428.1
																													277.198	0	281.129	5171.35		152.087	0	146.109	28262.3
																													277.2	0	281.131	0		152.087	0	146.11	18309.6
																													277.201	0	281.132	0		153.067	0	146.11	8835.58
																													277.202	0	281.133	0		153.067	0	146.111	2972.62
																													277.207	0	281.134	0		153.067	0	146.111	0
																													277.208	0	281.135	4265.07		153.068	0	146.112	0
																													277.209	0	281.136	8273.4		153.068	1264.51	146.112	0
																													277.211	0	281.137	10650.5		153.069	7271.75	146.112	0
																													277.212	2538.91	281.138	9235.4		153.069	23307.1	147.077	0
																													277.213	6482.83	281.14	5303.71		153.07	43004.3	147.077	0
																													277.214	15995.9	281.141	0		153.07	61276.7	147.078	0
																													277.215	24142.1	281.142	0		153.071	54495.3	147.078	0
																													277.216	24423.8	281.143	0		153.071	33767.6	147.079	1374.26
																													277.217	16110.6	281.144	0		153.071	14940.4	147.079	7063.71
																													277.218	6806.72	281.145	0		153.072	4385.71	147.08	26567.3
																													277.219	2634.94	281.146	0		153.072	563.696	147.08	64825.1
																													277.22	0	281.147	0		153.073	0	147.08	106405
																													277.221	0	281.148	0		153.073	0	147.081	123874
																													277.223	0	281.15	1786.88		153.074	0	147.081	88580.3
																													277.224	0	281.151	6840.33		153.074	0	147.082	48760.5
																													277.954	0	281.152	12034.3		153.088	0	147.082	14498.7
																													277.955	0	281.153	13917.4		153.089	0	147.083	2585.87
																													277.956	0	281.154	11385.7		153.089	0	147.083	0
																													277.957	0	281.155	6328.34		153.089	0	147.083	0
																													277.958	2446.8	281.156	2082.59		153.09	3443.07	147.084	0
																													277.96	5981.61	281.157	0		153.09	10609.7	147.084	0
																													277.961	13565.7	281.159	0		153.091	18852.5	147.113	0
																													277.962	21919.5	281.16	0		153.091	25558.8	147.114	0
																													277.963	22179.2	281.161	0		153.092	20860.9	147.114	0
																													277.964	13917	281.165	0		153.092	12065.4	147.115	0
																													277.965	5494.37	281.166	0		153.093	3871.03	147.115	1528.67
																													277.966	1857.82	281.167	0		153.093	1582.65	147.115	8162.57
																													277.967	0	281.169	0		153.093	0	147.116	32371.3
																													277.968	0	281.17	4823.23		153.094	0	147.116	86849.8
																													277.969	0	281.171	9334.56		153.094	0	147.117	144894
																													277.971	0	281.172	13590.9		153.095	0	147.117	177607
																													278.165	0	281.173	14643.8		154.074	0	147.118	133254
																													278.166	0	281.174	11318.9		154.075	0	147.118	76848.8
																													278.167	0	281.175	5920.95		154.075	0	147.118	25520.2
																													278.168	0	281.176	0		154.076	0	147.119	5830.6
																													278.17	2276.39	281.178	0		154.076	200.029	147.119	0
																													278.171	6534.71	281.179	0		154.076	5415.51	147.12	0
																													278.172	13063.4	281.18	0		154.077	20569.8	147.12	0
																													278.173	18148.3	281.181	0		154.077	40313.1	147.121	0
																													278.174	17914.6	281.182	0		154.078	59983.7	147.121	0
																													278.175	12437.9	281.183	0		154.078	56519.5	149.057	0
																													278.176	5844.96	281.184	0		154.079	35861.4	149.058	0
																													278.177	1891.67	281.185	2973.07		154.079	16780.8	149.058	0
																													278.178	0	281.186	7438.82		154.08	4310.64	149.059	0
																													278.179	0	281.188	13135.6		154.08	0	149.059	3698.71
																													278.181	0	281.189	17514.5		154.081	0	149.059	7097.09
																													278.182	0	281.19	17931.7		154.081	0	149.06	9575.82
																													279.101	0	281.191	13660.2		154.081	0	149.06	9409.16
																													279.103	0	281.192	7093.33		154.082	0	149.061	6605.58
																													279.104	0	281.193	2001.96		155.057	0	149.061	3005.24
																													279.105	0	281.194	0		155.058	0	149.062	0
																													279.106	1083.85	281.195	0		155.058	0	149.062	0
																													279.107	3820.66	281.197	0		155.058	0	149.062	0
																													279.108	8793.18	281.198	0		155.059	1531.86	149.063	0
																													279.109	19894.2	281.239	0		155.059	3994.28	149.093	0
																													279.11	22311.8	281.24	0		155.06	10912.7	149.093	0
																													279.111	15222.9	281.241	0		155.06	19003.8	149.093	0
																													279.113	6917.63	281.242	0		155.061	23665.8	149.094	0
																													279.114	2765.99	281.243	2016.13		155.061	17648.5	149.094	1430.78
																													279.115	0	281.245	7233.02		155.062	9899.21	149.095	7134.54
																													279.116	0	281.246	15132.9		155.062	3086.02	149.095	27922.7
																													279.117	0	281.247	18953.2		155.063	0	149.096	70097.2
																													279.118	0	281.248	14425.8		155.063	0	149.096	115782
																													279.148	0	281.249	6006.15		155.063	0	149.097	135761
																													279.149	0	281.25	2777		155.064	0	149.097	97793.4
																													279.15	0	281.251	9172.84		155.082	0	149.097	54340
																													279.151	0	281.252	26326.5		155.082	0	149.098	17246
																													279.152	2002.79	281.254	30415.7		155.083	0	149.098	4169.34
																													279.153	5237.49	281.255	18481.9		155.083	0	149.099	115.97
																													279.155	17236.8	281.256	7053.1		155.084	1594.99	149.099	0
																													279.156	57460.9	281.257	4080.36		155.084	10177.1	149.1	0
																													279.157	119726	281.258	0		155.085	42496.6	149.1	0
																													279.158	186733	281.259	0		155.085	114662	149.1	0
																													279.159	194156	281.26	0		155.085	192037	150.065	0
																													279.16	128677	281.261	0		155.086	234578	150.066	0
																													279.161	65179.7	281.263	0		155.086	174621	150.066	0
																													279.162	17218.8	281.264	4101.78		155.087	100127	150.066	0
																													279.163	879.971	281.265	9265.38		155.087	32857.7	150.067	3545.67
																													279.164	0	281.266	13362		155.088	8657.12	150.067	7009.41
																													279.166	0	281.267	13051		155.088	2268.47	150.068	9278.03
																													279.167	0	281.268	8249.19		155.089	0	150.068	8512.48
																													279.168	0	281.269	2783.8		155.089	0	150.069	5159.66
																													279.169	0	281.27	0		155.09	0	150.069	1838.98
																													279.17	3965.87	281.271	0		155.09	0	150.07	0
																													279.171	5737.66	281.273	0		156.09	0	150.07	0
																													279.172	8276.56	281.274	0		156.09	0	150.07	0
																													279.173	10297.6	282.213	0		156.091	0	150.071	0
																													279.174	8970.18	282.215	0		156.091	0	151.071	0
																													279.176	4460.6	282.216	0		156.092	2704.6	151.072	0
																													279.177	1379.92	282.217	0		156.092	8290.18	151.072	0
																													279.178	4462.25	282.218	3172.61		156.092	33015	151.072	0
																													279.179	10876.3	282.219	8683.47		156.093	95208.1	151.073	2017.87
																													279.18	21433.5	282.22	15878.7		156.093	160645	151.073	7796.5
																													279.181	15508.5	282.221	20258.2		156.094	202265	151.074	12530.3
																													279.182	7433.68	282.222	17823.3		156.094	153801	151.074	36668.9
																													279.183	0	282.224	9945.32		156.095	89079.8	151.075	121801
																													279.184	0	282.225	2734.02		156.095	29691.1	151.075	265085
																													279.186	0	282.226	0		156.096	7483.55	151.075	419862
																													279.187	0	282.227	0		156.096	519.504	151.076	449173
																													279.188	0	282.228	0		156.097	0	151.076	302281
																													279.189	0	282.229	0		156.097	0	151.077	155178
																													279.19	0	282.25	0		156.098	0	151.077	43606.8
																													279.191	0	282.252	0		156.098	0	151.078	9954.7
																													279.192	2590.88	282.253	0		157.062	0	151.078	4901.6
																													279.193	6367.5	282.254	0		157.062	0	151.079	2556.9
																													279.194	9270.64	282.255	0		157.063	0	151.079	0
																													279.195	9488.53	282.256	0		157.063	0	151.079	0
																													279.197	7111.25	282.257	0		157.063	3598.11	151.08	0
																													279.198	3619.99	282.258	0		157.064	12700.8	151.08	0
																													279.199	0	282.259	0		157.064	33002	151.081	0
																													279.2	0	282.261	0		157.065	54746.1	151.081	0
																													279.201	0	282.262	0		157.065	64408.7	151.082	0
																													279.202	0	282.263	0		157.066	45726.5	151.082	0
																													279.207	0	282.264	0		157.066	24321.3	151.082	0
																													279.208	0	282.266	0		157.067	6271.41	151.083	0
																													279.209	0	282.267	0		157.067	509.51	151.109	0
																													279.21	0	282.269	0		157.068	0	151.109	0
																													279.211	2093.08	282.27	0		157.068	0	151.11	0
																													279.212	5297.81	282.271	0		157.069	0	151.11	0
																													279.213	19173.2	282.272	4222.38		157.069	0	151.111	3094.11
																													279.214	44892.3	282.273	8917.92		157.097	0	151.111	6140.54
																													279.215	72665.3	282.274	26345.3		157.097	0	151.112	8441.18
																													279.216	79776.7	282.275	90576.7		157.097	0	151.112	8359.86
																													279.218	54254.2	282.276	271466		157.098	0	151.112	5778.58
																													279.219	28301.3	282.278	480857		157.098	0	151.113	2364
																													279.22	6985.64	282.279	662302		157.099	3982	151.113	0
																													279.221	0	282.28	565312		157.099	6191.98	151.114	0
																													279.222	0	282.281	343959		157.1	28093.1	151.114	0
																													279.223	0	282.282	138668		157.1	111188	151.115	0
																													279.224	0	282.283	33636.4		157.101	278121	151.966	0
																													279.225	0	282.284	3317.69		157.101	458949	151.967	0
																													279.226	1779.51	282.285	0		157.102	535848	151.967	0
																													279.228	4150.27	282.286	0		157.102	384293	151.967	0
																													279.229	9181.83	282.288	0		157.103	212948	151.968	2633.26
																													279.23	19398	282.289	0		157.103	68517.4	151.968	5687.35
																													279.231	28042.2	283.145	0		157.104	19859.9	151.969	8113.99
																													279.232	25576.4	283.147	0		157.104	7436.94	151.969	8158.64
																													279.233	16006	283.148	0		157.104	2744.7	151.97	5757.83
																													279.234	4193.5	283.149	0		157.105	0	151.97	2656.52
																													279.235	1840.95	283.15	2291.07		157.105	0	151.971	0
																													279.236	5332.6	283.151	6924.3		157.106	0	151.971	0
																													279.238	8498.95	283.152	11644.2		157.106	0	151.971	0
																													279.239	7794.85	283.153	13982.9		158.069	0	151.972	0
																													279.24	4051.4	283.154	13037.9		158.07	0	152.059	0
																													279.241	0	283.156	9577.59		158.07	0	152.059	0
																													279.242	0	283.157	5313.28		158.071	0	152.06	0
																													279.243	0	283.158	0		158.071	3004.59	152.06	0
																													279.244	0	283.159	0		158.072	12617.8	152.061	3017.4
																													279.246	0	283.16	0		158.072	29816.9	152.061	6880.14
																													279.248	0	283.162	0		158.073	48717.2	152.062	14891.5
																													279.249	0	283.163	0		158.073	54484.7	152.062	17267.5
																													279.25	0	283.164	1224.72		158.074	37572.4	152.063	8760.91
																													279.251	1772.42	283.165	9677.27		158.074	19646.9	152.063	4661.25
																													279.252	9859.34	283.166	27983.5		158.075	5452.16	152.063	1530.01
																													279.253	33213.2	283.167	51053.2		158.075	1027.9	152.064	0
																													279.254	63784.1	283.168	74174.4		158.076	0	152.064	0
																													279.255	94595	283.169	70966.5		158.076	0	152.065	0
																													279.256	89057.9	283.171	45438.8		158.076	0	152.065	0
																													279.257	55996.5	283.172	21223.6		158.077	0	152.08	0
																													279.259	25762.7	283.173	4945.8		158.101	0	152.081	0
																													279.26	5807.13	283.174	0		158.102	0	152.081	0
																													279.261	0	283.175	0		158.102	0	152.082	0
																													279.262	0	283.176	0		158.103	0	152.082	3136.87
																													279.263	0	283.177	0		158.103	1681.66	152.083	8866.88
																													279.264	0	283.178	0		158.104	5599.47	152.083	16263.2
																													279.265	0	283.184	0		158.104	11323.3	152.083	21856.2
																													279.955	0	283.185	0		158.105	14861.4	152.084	17125.8
																													279.956	0	283.186	0		158.105	13893.7	152.084	9795.79
																													279.957	0	283.187	0		158.106	10388.4	152.085	3050.09
																													279.958	0	283.188	4486.48		158.106	7930.45	152.085	0
																													279.959	3458.19	283.189	7403.31		158.107	0	152.086	0
																													279.96	7094.71	283.191	10107.2		158.107	0	152.086	0
																													279.961	9056.18	283.192	10515.2		158.108	1657.69	152.087	0
																													279.963	8191.33	283.193	7918.81		158.108	12779.5	153.066	0
																													279.964	5354.67	283.194	4080.54		158.109	37246.6	153.067	0
																													279.965	2237.52	283.195	0		158.109	63688	153.067	0
																													279.966	0	283.196	0		158.109	78880.1	153.068	0
																													279.967	0	283.197	0		158.11	59233.9	153.068	782.404
																													279.968	0	283.199	0		158.11	34299.4	153.068	3392.64
																													279.969	0	283.2	0		158.111	11423.3	153.069	12440.8
																													280.154	0	283.201	0		158.111	3395.66	153.069	31960.1
																													280.155	0	283.202	1618.26		158.112	0	153.07	53053.1
																													280.156	0	283.203	6232.6		158.112	0	153.07	64771.1
																													280.157	0	283.204	12488.2		158.113	0	153.071	48365
																													280.158	2399.77	283.205	16756.3		158.113	0	153.071	27499.8
																													280.159	11873.9	283.206	15999		159.076	0	153.072	8658.7
																													280.16	25490.9	283.208	11093.7		159.077	0	153.072	1320.25
																													280.161	39380	283.209	5530.03		159.077	0	153.072	0
																													280.163	39209.7	283.21	0		159.078	0	153.073	0
																													280.164	25146.7	283.211	0		159.078	0	153.073	0
																													280.165	11530	283.212	0		159.079	3719.84	153.074	0
																													280.166	1909.81	283.213	0		159.079	19380.6	153.088	0
																													280.167	0	283.217	0		159.08	60710.5	153.089	0
																													280.168	0	283.218	0		159.08	105476	153.089	0
																													280.169	0	283.219	0		159.081	139936	153.09	0
																													280.17	0	283.22	0		159.081	112757	153.09	3179.47
																													280.212	0	283.221	3429.55		159.082	67154.7	153.09	10899.6
																													280.213	0	283.222	8247.31		159.082	24727.9	153.091	19543.7
																													280.214	0	283.223	13803.4		159.083	6595.25	153.091	27106.8
																													280.215	0	283.224	27342.7		159.083	1100.58	153.092	23375.8
																													280.216	2914.13	283.226	24451.9		159.084	0	153.092	13976.6
																													280.217	7647.69	283.227	11730.2		159.084	0	153.093	5421.99
																													280.218	17936.7	283.228	6754.37		159.085	0	153.093	2314.67
																													280.219	24890.5	283.229	3027.96		159.085	0	153.094	0
																													280.22	20943.9	283.23	0		159.111	0	153.094	0
																													280.222	12323.1	283.232	0		159.112	0	153.095	0
																													280.223	4894.24	283.233	0		159.112	0	153.095	0
																													280.224	1811.63	283.234	0		159.113	0	154.074	0
																													280.225	0	283.254	0		159.113	0	154.074	0
																													280.226	0	283.255	0		159.114	0	154.075	0
																													280.227	0	283.256	0		159.114	0	154.075	0
																													280.228	0	283.258	0		159.115	11720	154.076	2137.21
																													280.24	0	283.259	4127.43		159.115	16051.7	154.076	3939.17
																													280.242	0	283.26	15601.7		159.116	52599.9	154.077	10546.2
																													280.243	0	283.261	37818.2		159.116	187645	154.077	30099.9
																													280.244	0	283.262	61815.7		159.116	402659	154.078	52329.4
																													280.245	4111.09	283.263	76638.4		159.117	633641	154.078	70019.9
[truncated: 21,717 more rows]

## Sheet: betacarotene
Bdh1l gene expression is a potential molecular factor in the evolution of carotenoid-based color diversity of cichlid fishes
Pooja Singh, Angelika Ziegelbecker, Christoph Hahn, Walter Goessler, Ronald A. Glabonjat, Ehsan Pashay Ahi, Kristina M. Sefc
																						wavelength	absorbance intensity (standard)	relative absorbance intensity (standard)	wavelength	absorbance intensity (sample)	relative absorbance intensity (sample)		isotopes m/z (standard)	intensity (standard)	isotopes m/z (sample)	intensity (sample)		fragmentation m/z (standard)	intensity (standard)	fragmentation m/z (sample)	intensity (sample)
																						220	2743.92	13.3049	220	1196.1	5.74572		247.516	0	247.516	0		49.5035	0	49.5035	0
																						222	2581.76	12.5186	222	1153.15	5.5394		247.517	0	247.517	0		49.5036	0	49.5036	0
																						224	2406.26	11.6677	224	1131.19	5.43392		247.518	0	247.518	0		49.5036	0	49.5037	0
																						226	2221.74	10.7729	226	1109.51	5.32975		247.519	0	247.519	0		49.5037	0	49.5037	0
																						228	2033.3	9.85921	228	1091.3	5.24226		250.079	0	250.131	0		53.0025	0	50.6363	0
																						230	1860.04	9.01909	230	1084.78	5.21094		250.08	0	250.131	0		53.0026	0	50.6364	0
																						232	1699.41	8.24021	232	1091.34	5.24245		250.081	0	250.132	0		53.0027	0	50.6364	0
																						234	1574.14	7.63278	234	1107.29	5.31907		250.082	0	250.133	0		53.0028	0	50.6365	0
																						236	1478.65	7.16978	236	1134.54	5.44999		250.082	1025.35	250.134	991.933		53.0029	126.435	50.6366	909.43
																						238	1412.84	6.8507	238	1175.98	5.64905		250.083	3497.54	250.135	2153.65		53.003	0	50.6367	1570.09
absorption peaks, standard: 452 nm, 478 nm																						240	1381.03	6.69643	240	1225.7	5.88792		250.084	6333.46	250.136	2781.44		53.0031	125.465	50.6368	1802.08
absorption peaks, sample: 452 nm, 476 nm																						242	1366.65	6.62671	242	1280.47	6.15099		250.085	9725.53	250.137	2764.55		53.0032	549.577	50.6369	1454.92
																						244	1381.14	6.69695	244	1352.48	6.49691		250.086	9417.11	250.138	120.864		53.0033	1640.35	50.637	783.061
																						246	1403.04	6.80315	246	1421.27	6.82733		250.087	6708.12	250.139	172.8		53.0034	2187.01	50.637	11.4714
																						248	1434.28	6.95465	248	1493.45	7.17408		250.088	3990.3	250.14	392.665		53.0035	1783.46	50.6371	0
																						250	1511.76	7.33032	250	1582.53	7.602		250.089	1534.14	250.141	0		53.0035	895.135	50.6372	0
																						252	1607.51	7.79463	252	1687.62	8.10683		250.09	723.643	250.142	0		53.0036	61.9543	50.6373	0
																						254	1741.16	8.44264	254	1818.67	8.73636		250.091	236.458	250.143	0		53.0037	0	50.6374	0
																						256	1896.08	9.19384	256	1958.02	9.40574		250.092	0	250.144	0		53.0038	0	50.7514	0
																						258	2054.93	9.9641	258	2106.2	10.1176		250.093	0	251.137	0		53.0039	0	50.7515	0
																						260	2231.59	10.8207	260	2266.26	10.8864		250.094	0	251.138	0		53.004	0	50.7516	0
																						262	2421.03	11.7393	262	2436.29	11.7032		250.095	0	251.139	0		53.1347	0	50.7516	0
																						264	2603.28	12.623	264	2587.05	12.4274		250.14	0	251.14	0		53.1348	0	50.7517	717.457
																						266	2763.89	13.4018	266	2727.51	13.1021		250.141	0	251.141	696.103		53.1349	0	50.7518	1376.26
																						268	2871.46	13.9233	268	2832.86	13.6082		250.142	0	251.142	1992.64		53.135	0	50.7519	1805.3
																						270	2952.9	14.3182	270	2914.85	14.0021		250.143	0	251.143	3414.05		53.1351	644.804	50.752	1756.63
																						272	2995.68	14.5257	272	2965.94	14.2475		250.143	819.301	251.144	4017.24		53.1352	1166.65	50.7521	1263.88
																						274	3009.84	14.5943	274	2973.88	14.2856		250.144	2044.2	251.145	3598.61		53.1353	1402.38	50.7522	35.9959
																						276	3011.75	14.6036	276	2975.34	14.2926		250.145	1935.97	251.146	2761.91		53.1354	1212.91	50.7522	0
																						278	3005.85	14.575	278	2950.92	14.1753		250.146	1626.33	251.147	2026.23		53.1355	746.15	50.7523	0
																						280	2966.98	14.3865	280	2898.2	13.9221		250.147	123.438	251.148	224.156		53.1356	69.1381	50.7524	0
																						282	2896.42	14.0444	282	2806.17	13.48		250.148	0	251.149	0		53.1356	0	50.7525	0
																						284	2766.03	13.4121	284	2678.69	12.8676		250.149	0	251.15	0		53.1357	0	50.9727	0
																						286	2618.4	12.6963	286	2494.41	11.9824		250.15	0	251.15	0		53.1358	0	50.9728	0
																						288	2437.03	11.8168	288	2296.5	11.0317		250.151	0	251.151	0		53.1359	0	50.9729	0
																						290	2237.82	10.8509	290	2085.49	10.0181		251.138	0	251.176	0		54.3677	0	50.973	0
																						292	2045.38	9.91778	292	1874.96	9.00674		251.139	0	251.177	0		54.3678	0	50.973	713.832
																						294	1841.25	8.92799	294	1664.94	7.99787		251.14	0	251.178	0		54.3679	0	50.9731	1358.2
																						296	1648.75	7.99456	296	1451.67	6.9734		251.141	0	251.179	0		54.368	0	50.9732	1611.9
																						298	1468.05	7.11838	298	1260.8	6.05649		251.142	1374.46	251.18	893.142		54.3681	512.274	50.9733	1303.69
																						300	1298.17	6.29468	300	1088.22	5.2275		251.143	4614.85	251.181	1999.82		54.3682	1043.68	50.9734	682.824
																						302	1148.6	5.56942	302	936.898	4.50058		251.144	6422.46	251.182	713.139		54.3683	1407.59	50.9735	48.9882
																						304	1027.82	4.98374	304	815.929	3.91948		251.145	5511.11	251.183	783.177		54.3684	1415.14	50.9736	0
																						306	932.476	4.52145	306	725.112	3.48322		251.146	2943.38	251.184	3896.43		54.3685	1061.23	50.9736	0
																						308	856.437	4.15275	308	648.225	3.11388		251.146	0	251.184	6829.57		54.3686	152.668	50.9737	0
																						310	799.641	3.87735	310	592.755	2.84742		251.147	0	251.185	9817.44		54.3687	0	50.9738	0
																						312	764.515	3.70703	312	556.316	2.67238		251.148	0	251.186	7978.77		54.3687	0	51.7106	0
																						314	740.272	3.58948	314	522.561	2.51023		251.149	0	251.187	4785.08		54.3688	0	51.7107	0
																						316	733.311	3.55573	316	500.133	2.40249		251.18	0	251.188	1261.92		54.3689	0	51.7108	0
																						318	730.806	3.54358	318	505.959	2.43048		251.18	0	251.189	0		55.0546	0	51.7109	0
																						320	744.272	3.60888	320	492.286	2.36479		251.181	0	251.19	0		55.0547	0	51.711	1038.13
																						322	750.214	3.63769	322	485.847	2.33386		251.182	0	251.191	0		55.0547	0	51.7111	1948.2
																						324	767.019	3.71918	324	479.173	2.30181		251.183	814.303	251.192	0		55.0548	0	51.7112	2353.24
																						326	774.233	3.75416	326	482.949	2.31994		251.184	2485.18	252.22	0		55.0549	455.712	51.7113	1904.35
																						328	797.243	3.86573	328	478.224	2.29725		251.185	3551.61	252.221	0		55.055	1258.36	51.7114	944.837
																						330	819.456	3.97344	330	491.48	2.36092		251.186	3854.96	252.222	0		55.0551	2237.6	51.7114	74.2357
																						332	851.427	4.12846	332	490.214	2.35484		251.187	3202.04	252.223	0		55.0552	2855.56	51.7115	0
																						334	869.99	4.21847	334	517.867	2.48768		251.188	1841.86	252.224	328.402		55.0553	2677.67	51.7116	0
																						336	903.311	4.38004	336	534.041	2.56537		251.189	855.088	252.225	458.22		55.0554	1835.44	51.7117	0
																						338	914.874	4.4361	338	567.755	2.72733		251.19	306.697	252.226	1057.36		55.0555	916.417	51.7118	0
																						340	950.796	4.61029	340	571.847	2.74698		251.191	0	252.227	1432.5		55.0556	189.236	52.5779	0
																						342	989.35	4.79723	342	602.827	2.8958		251.192	0	252.228	2335.89		55.0557	0	52.578	0
																						344	1021	4.9507	344	608.592	2.92349		251.193	0	252.229	2566.35		55.0558	0	52.5781	0
																						346	1070.42	5.19032	346	614.347	2.95114		251.194	0	252.23	2156.81		55.0559	0	52.5782	0
																						348	1104.91	5.35758	348	653.561	3.13951		251.195	0	252.231	530.724		55.056	0	52.5783	998.685
																						350	1155.66	5.60365	350	703.429	3.37906		251.196	0	252.232	207.824		56.8365	0	52.5784	1661.93
																						352	1216.4	5.89816	352	762.735	3.66395		251.197	0	252.233	0		56.8366	0	52.5785	1796.68
																						354	1273.44	6.17473	354	852.612	4.09569		251.197	0	252.234	0		56.8367	0	52.5786	1364.2
																						356	1348.33	6.53788	356	948.735	4.55744		251.198	2038.03	252.235	0		56.8368	0	52.5786	641.981
																						358	1411.16	6.84251	358	1028.28	4.93953		251.199	5010.57	252.236	0		56.8369	543.954	52.5787	79.9528
																						360	1500.93	7.27783	360	1111.22	5.33799		251.2	7431.26	253.097	0		56.837	1206.16	52.5788	0
																						362	1609.34	7.80348	362	1204.82	5.78758		251.201	8084.66	253.098	0		56.8371	1541.43	52.5789	0
																						364	1724.09	8.35988	364	1319.29	6.33745		251.202	6801.61	253.099	0		56.8372	1346.08	52.579	0
																						366	1869.46	9.06475	366	1441.23	6.92326		251.203	4629.14	253.1	0		56.8373	775.26	52.5791	0
																						368	2035.6	9.87037	368	1543.86	7.41623		251.204	1091.84	253.101	1529.67		56.8374	171.885	52.7821	0
																						370	2181.99	10.5802	370	1688.22	8.10972		251.205	0	253.102	4001.21		56.8375	0	52.7822	0
																						372	2378.06	11.5309	372	2009.32	9.65215		251.206	0	253.103	6532.58		56.8376	0	52.7823	0
																						374	2596.5	12.5901	374	2314.8	11.1196		251.207	0	253.104	7339.85		56.8377	0	52.7824	0
																						376	2760.65	13.386	376	2502.39	12.0207		251.208	0	253.105	5970.47		56.8378	0	52.7825	712.315
																						378	2938.86	14.2502	378	2658.7	12.7716		251.218	0	253.106	3488.73		57.0701	0	52.7826	1404.26
																						380	3152.89	15.288	380	2850.83	13.6945		251.219	0	253.107	1305.85		57.0702	0	52.7826	1756.99
																						382	3422.14	16.5935	382	3104.72	14.9142		251.22	0	253.108	0		57.0703	0	52.7827	1558.66
																						384	3777.93	18.3187	384	3452.32	16.5839		251.221	0	253.109	0		57.0704	0	52.7828	938.317
																						386	4242.6	20.5718	386	3937.99	18.9169		251.222	205.297	253.11	0		57.0705	308.281	52.7829	137.493
																						388	4648.84	22.5416	388	4409.16	21.1803		251.223	1163.55	253.111	0		57.0706	1545.97	52.783	0
																						390	5040	24.4383	390	4824.18	23.1739		251.224	2713.81	253.138	0		57.0707	3485.87	52.7831	0
																						392	5478.63	26.5652	392	5269.47	25.313		251.225	4953.62	253.139	0		57.0708	5684.39	52.7832	0
																						394	5909	28.652	394	5706.76	27.4135		251.226	6819.83	253.14	0		57.0709	6260.87	52.7833	0
																						396	6364.88	30.8625	396	6169.24	29.6352		251.227	6155.64	253.141	0		57.071	4588.49	53.0025	0
																						398	6813.91	33.0398	398	6630.46	31.8507		251.228	3891.03	253.142	2108.55		57.0711	2401.48	53.0026	0
																						400	7232.99	35.0718	400	7069.05	33.9576		251.229	2357.11	253.143	5166.08		57.0712	754.849	53.0027	0
																						402	7664.24	37.1629	402	7508.98	36.0709		251.23	580.516	253.144	6431.38		57.0713	115.422	53.0027	0
																						404	8110.47	39.3266	404	7969.03	38.2808		251.23	0	253.145	5049.15		57.0714	0	53.0028	365.201
																						406	8570.42	41.5568	406	8445.73	40.5708		251.231	0	253.146	2508.82		57.0715	0	53.0029	816.659
																						408	9077.09	44.0136	408	8978.46	43.1298		251.232	0	253.147	49.1995		57.0717	0	53.003	2169.33
																						410	9654.86	46.8152	410	9574.36	45.9923		251.233	0	253.148	0		57.0718	0	53.0031	3524.61
																						412	10272.4	49.8094	412	10214.6	49.0678		252.228	0	253.149	0		58.0653	0	53.0032	4283.31
																						414	10945.6	53.0738	414	10908.5	52.4011		252.229	0	253.15	0		58.0654	0	53.0033	3036.51
																						416	11643.8	56.4591	416	11623.9	55.8375		252.23	0	253.151	0		58.0655	0	53.0034	1501.93
																						418	12341	59.8397	418	12339	59.2728		252.231	0	253.18	0		58.0656	0	53.0035	358.529
																						420	12991.8	62.9958	420	13003.5	62.4651		252.232	157.017	253.181	0		58.0657	297.515	53.0036	166.453
																						422	13549.8	65.7013	422	13584.3	65.2549		252.232	0	253.182	0		58.0658	557.864	53.0037	12.329
																						424	14042	68.0876	424	14092.4	67.6955		252.233	0	253.183	0		58.0659	1352.82	53.0037	0
																						426	14467.9	70.1531	426	14520.6	69.7528		252.234	0	253.184	7.20444		58.066	2340.17	53.0038	0
																						428	14831.2	71.9144	428	14884.2	71.4994		252.235	0	253.185	0		58.0661	2756.83	53.0039	0
																						430	15151.6	73.4682	430	15229.6	73.1584		253.211	0	253.186	0		58.0662	2111.45	53.004	0
																						432	15502.5	75.1698	432	15595.7	74.9172		253.212	0	253.187	0		58.0663	1332.38	53.0388	0
																						434	15916.5	77.177	434	16029.6	77.0015		253.213	0	253.188	0		58.0664	513.843	53.0389	0
																						436	16407	79.5556	436	16549.1	79.4969		253.214	0	253.209	0		58.0665	165.255	53.039	0
																						438	16990.5	82.3849	438	17158.9	82.4262		253.215	1529.23	253.21	0		58.0666	60.296	53.0391	0
																						440	17647.3	85.5696	440	17848.2	85.7372		253.216	4114.3	253.211	0		58.0667	0	53.0392	549.79
																						442	18335	88.9041	442	18558.8	89.1507		253.217	6020.41	253.212	0		58.0669	0	53.0393	1423.37
																						444	19018.1	92.2163	444	19263.8	92.5376		253.218	5557.89	253.213	2202.51		58.067	0	53.0394	2616.6
																						446	19650.3	95.2815	446	19889.8	95.5446		253.218	3224.79	253.214	3853.25		58.0671	0	53.0395	3704.72
																						448	20150.8	97.7087	448	20388.5	97.9404		253.219	102.991	253.215	4636.22		59.7122	0	53.0395	4055.31
																						450	20486.4	99.3357	450	20703.6	99.454		253.22	0	253.216	4138.88		59.7123	0	53.0396	3379.83
																						452	20623.4	100	452	20817.3	100		253.221	0	253.217	2522.99		59.7124	0	53.0397	2049.12
																						454	20564	99.7123	454	20718.7	99.5266		253.222	0	253.218	798.227		59.7125	0	53.0398	804.92
																						456	20310	98.4804	456	20435.6	98.1667		253.223	0	253.219	0		59.7126	286.815	53.0399	102.748
																						458	19923.3	96.6053	458	20017.4	96.1574		255.114	0	253.22	1949.6		59.7127	918.407	53.04	0
																						460	19459.5	94.3567	460	19535.4	93.8424		255.115	0	253.221	4729.3		59.7128	1535.37	53.0401	0
																						462	18986.9	92.0649	462	19046	91.4914		255.116	0	253.222	6239.02		59.7129	1765.42	53.0402	0
																						464	18575.4	90.0697	464	18646.4	89.5718		255.117	0	253.223	5326.97		59.713	1450.96	53.0403	0
																						466	18286.5	88.669	466	18366.3	88.226		255.118	1724.85	253.223	2979.82		59.7131	816.653	53.0519	0
																						468	18146.3	87.9893	468	18223.7	87.5411		255.119	4039.17	253.224	974.727		59.7133	232.429	53.052	0
																						470	18136.6	87.9418	470	18221.6	87.5311		255.12	5422.58	253.225	103.441		59.7134	0	53.0521	0
																						472	18234.1	88.4149	472	18307.7	87.9448		255.121	5038.24	253.226	0		59.7135	0	53.0522	0
																						474	18365.2	89.0503	474	18430.4	88.5342		255.122	3239.23	253.227	0		59.7136	0	53.0523	812.783
																						476	18467.1	89.5445	476	18508.6	88.9099		255.123	1460.6	253.228	0		59.7137	0	53.0524	1494.6
																						478	18477.9	89.597	478	18479.3	88.7689		255.124	183.171	253.229	0		60.0445	0	53.0525	1785.91
																						480	18324.5	88.853	480	18285.6	87.8385		255.125	0	253.247	0		60.0446	0	53.0526	1522.95
																						482	17958.5	87.0786	482	17870.1	85.8428		255.126	0	253.248	0		60.0447	0	53.0526	855.998
																						484	17391.3	84.3279	484	17234.4	82.789		255.127	0	253.249	0		60.0448	0	53.0527	142.505
																						486	16617.7	80.5771	486	16394.1	78.7524		255.128	0	253.25	0		60.045	32.557	53.0528	0
																						488	15634.4	75.8092	488	15338.9	73.6833		255.154	0	253.251	1921.5		60.0451	95.3812	53.0529	0
																						490	14475.4	70.1895	490	14100.6	67.7348		255.155	0	253.252	3537.64		60.0452	37.1069	53.053	0
																						492	13195.6	63.9836	492	12768.3	61.3349		255.156	0	253.253	4005.49		60.0453	0	53.0531	0
																						494	11849.2	57.4551	494	11373.8	54.6364		255.157	0	253.254	3639.65		60.0454	0	53.5638	0
																						496	10494.7	50.8876	496	9974.97	47.9168		255.158	3490.13	253.255	2994.02		60.0455	0	53.5639	0
																						498	9178.24	44.5041	498	8624.37	41.4289		255.159	6215.36	253.256	452.485		60.0456	0	53.564	0
																						500	7946.84	38.5332	500	7370.28	35.4046		255.16	6450.3	253.257	0		60.0804	0	53.5641	0
																						502	6824.88	33.093	502	6219.81	29.8781		255.161	4567.65	253.258	0		60.0805	0	53.5642	589.089
																						504	5818.57	28.2135	504	5196.38	24.9618		255.161	1061.35	253.259	0		60.0806	0	53.5643	1203.56
																						506	4941.73	23.9618	506	4302.96	20.6701		255.162	0	253.26	0		60.0807	0	53.5644	1550.74
																						508	4192.5	20.3289	508	3537.43	16.9927		255.163	0	254.151	0		60.0808	110.097	53.5645	1463.74
																						510	3561.1	17.2673	510	2896.68	13.9148		255.164	0	254.152	0		60.0809	1095.73	53.5646	1000.37
																						512	3037.89	14.7304	512	2366.39	11.3674		255.165	0	254.153	0		60.081	2040.57	53.5647	193.696
																						514	2612	12.6652	514	1926.03	9.25207		255.204	0	254.154	0		60.0812	1113.95	53.5648	0
																						516	2265.89	10.987	516	1579.81	7.58891		255.205	0	254.155	1012.81		60.0813	539.753	53.5649	0
																						518	1990.73	9.65278	518	1295.88	6.22501		255.206	0	254.156	2755.37		60.0814	0	53.565	0
																						520	1772.46	8.59441	520	1071.93	5.14922		255.207	0	254.157	4314.85		60.0815	0	53.565	0
																						522	1599.57	7.75612	522	887.775	4.26461		255.208	182.765	254.158	4326.38		60.0816	0	53.8683	0
																						524	1462.84	7.0931	524	745.551	3.5814		255.209	681.073	254.159	2927.02		60.0817	0	53.8683	0
																						526	1356.44	6.57719	526	629.878	3.02574		255.21	1237.67	254.16	1318.84		60.082	0	53.8684	0
																						528	1273.89	6.17694	528	535.51	2.57243		255.211	1712.11	254.161	0		60.0822	0	53.8685	0
																						530	1205.89	5.84722	530	461.816	2.21843		255.212	1944.2	254.161	0		60.0823	0	53.8686	565.723
																						532	1149.04	5.57154	532	401.102	1.92677		255.213	1670.84	254.162	0		60.0824	0	53.8687	1372.79
																						534	1112.51	5.39444	534	353.592	1.69855		255.214	0	254.163	0		60.0825	389.481	53.8688	2009.62
																						536	1080.81	5.24069	536	311.898	1.49826		255.215	0	254.176	0		60.0826	0	53.8689	2092.56
																						538	1055.37	5.11735	538	277.776	1.33435		255.216	0	254.177	0		60.0827	0	53.869	1567.17
																						540	1033.49	5.01124	540	248.816	1.19524		255.217	0	254.178	0		60.0828	0	53.8691	809.62
																						542	1020.09	4.94627	542	226.5	1.08804		256.256	0	254.179	0		60.0829	0	53.8692	170.538
																						544	1004.36	4.87001	544	204.878	0.984171		256.257	0	254.18	888.938		61.5441	0	53.8693	0
																						546	991.184	4.80613	546	189.347	0.909566		256.258	0	254.181	2068.39		61.5442	0	53.8694	0
																						548	981.359	4.75848	548	174.633	0.838883		256.259	0	254.182	3899.09		61.5443	0	53.8695	0
																						550	974.592	4.72567	550	162.888	0.782464		256.26	38.7477	254.183	5598.6		61.5444	0	53.8696	0
																						552	971.709	4.71169	552	152.163	0.730947		256.261	898.161	254.184	6014.76		61.5446	39.5328	54.9569	0
																						554	965.291	4.68057	554	141.388	0.679185		256.262	1738.87	254.185	4907.22		61.5447	713.501	54.957	0
																						556	962.155	4.66537	556	128.143	0.61556		256.263	2229.71	254.186	2802		61.5448	1260.72	54.9571	0
																						558	959.835	4.65412	558	123.531	0.593404		256.264	1735.04	254.186	1320.2		61.5449	1305.04	54.9572	0
																						560	957.621	4.64338	560	115.031	0.552573		256.265	1207.37	254.187	179.144		61.545	848.264	54.9573	589.59
																						562	957.136	4.64103	562	112.969	0.542671		256.266	355.139	254.188	0		61.5451	195.797	54.9574	1259.17
																						564	963.718	4.67295	564	107.225	0.515074		256.267	563.984	254.189	0		61.5453	0	54.9575	1623.36
																						566	962.194	4.66556	566	99.8571	0.479684		256.268	273.168	254.19	0		61.5454	0	54.9575	1523.49
																						568	957.932	4.64489	568	93.2347	0.447872		256.269	0	254.191	0		61.5455	0	54.9576	1013.6
																						570	959.301	4.65153	570	88.9796	0.427431		256.27	0	254.242	0		61.5456	0	54.9577	246.637
																						572	952.466	4.61838	572	86.1735	0.413952		256.271	0	254.243	0		65.0385	0	54.9578	0
																						574	952.233	4.61725	574	79.6122	0.382433		256.272	0	254.244	0		65.0387	0	54.9579	0
																						576	952.35	4.61782	576	75.4592	0.362483		256.948	0	254.245	0		65.0388	0	54.958	0
																						578	950.777	4.61019	578	73.0102	0.350719		256.949	0	254.246	2348.09		65.0389	0	54.9581	0
																						580	954.243	4.627	580	69.398	0.333367		256.95	0	254.247	4599.12		65.039	133.112	55.0546	0
																						582	953.33	4.62257	582	67.5408	0.324446		256.951	0	254.248	5967.3		65.0392	766.665	55.0547	0
																						584	961.874	4.664	584	64.0408	0.307633		256.952	614.026	254.249	5356.06		65.0393	1715.93	55.0548	0
																						586	965.097	4.67963	586	61.7755	0.296751		256.953	1580.8	254.25	3052		65.0394	2836.66	55.0549	0
																						588	974.019	4.72289	588	61.5306	0.295575		256.954	1564.44	254.251	341.775		65.0395	3578.14	55.055	765.552
																						590	980.33	4.75349	590	60.7041	0.291604		256.955	1222.86	254.252	0		65.0397	3495.86	55.0551	2027.76
																						592	991.825	4.80923	592	56.6429	0.272096		256.956	1270.31	254.253	0		65.0398	2614.33	55.0552	3213.14
																						594	991.748	4.80886	594	56.9388	0.273517		256.957	1086.11	254.254	0		65.0399	1436.26	55.0553	3647.7
																						596	1000.23	4.85	596	54.6633	0.262586		256.958	0	254.255	0		65.04	521.555	55.0553	3033.63
																						598	1005.79	4.87693	598	52.2755	0.251116		256.959	0	255.113	0		65.0402	0	55.0554	1804.51
																						600	1007.84	4.88691	600	49.898	0.239695		256.96	0	255.114	0		65.0403	0	55.0555	718.058
																						602	1007.16	4.88357	602	48.2347	0.231705		256.961	0	255.115	0		65.0404	0	55.0556	234.13
																						604	1008.83	4.89166	604	48.7347	0.234107		257.094	0	255.116	0		65.0405	0	55.0557	0
																						606	1017.84	4.9354	606	45.449	0.218323		257.095	0	255.117	527.077		67.054	0	55.0558	0
																						608	1029.65	4.99264	608	43.6633	0.209745		257.096	0	255.118	1585.4		67.0541	0	55.0559	0
																						610	1029.61	4.99245	610	46.5816	0.223764		257.097	0	255.119	3113.63		67.0543	0	55.056	0
																						612	1029.97	4.9942	612	43.6327	0.209598		257.098	54.4558	255.12	3825.66		67.0544	0	57.0699	0
																						614	1031.01	4.99923	614	41.8163	0.200873		257.099	1297.86	255.121	3655.8		67.0545	53.8618	57.07	0
																						616	1028.65	4.98779	616	41.4286	0.199011		257.1	1565.37	255.122	2554.32		67.0547	850.689	57.0701	0
																						618	1027.22	4.98087	618	37.7959	0.18156		257.101	1198.43	255.123	1497.27		67.0548	3778.76	57.0702	0
																						620	1019.77	4.94472	620	40.2857	0.19352		257.102	603.703	255.124	177.998		67.0549	11834.5	57.0703	69.4598
																						622	1014.5	4.9192	622	38.602	0.185432		257.103	0	255.125	0		67.0551	21933.8	57.0704	502.126
																						624	1012.39	4.90894	624	38.6327	0.18558		257.104	0	255.126	0		67.0552	30849.5	57.0705	1167.66
																						626	1012.7	4.91045	626	37.4388	0.179845		257.104	0	255.127	0		67.0553	27447.4	57.0707	3073.47
																						628	1012.26	4.90833	628	37.0102	0.177786		257.105	0	255.128	0		67.0554	16678.1	57.0708	6015.45
																						630	1008.94	4.89223	630	37.9592	0.182345		257.119	0	255.148	0		67.0556	7014.77	57.0709	8819.24
																						632	1011.72	4.90569	632	37.0612	0.178031		257.12	0	255.149	0		67.0557	1607.9	57.071	9024.08
																						634	1009.55	4.89519	634	38.4082	0.184501		257.121	0	255.15	0		67.0558	272.454	57.0711	6055.69
																						636	1002.96	4.86323	636	35.9184	0.172541		257.122	0	255.151	0		67.056	3.74802	57.0712	3010.13
																						638	1002.57	4.86135	638	35.602	0.171021		257.123	387.568	255.152	2078.07		67.0561	0	57.0713	535.151
																						640	1009.38	4.89435	640	35.1837	0.169012		257.124	1003.7	255.153	3657.14		67.0562	0	57.0714	0
																						642	1012.62	4.91007	642	33.9388	0.163032		257.125	0	255.154	4077.72		67.0564	0	57.0715	0
																						644	1015.89	4.92593	644	31.6735	0.15215		257.126	0	255.155	2857.82		67.0565	0	57.0716	0
																						646	1020.57	4.94863	646	32.4082	0.155679		257.127	0	255.156	721.097		69.0695	0	57.0717	0
																						648	1023.57	4.96317	648	33.5102	0.160973		257.128	0	255.157	0		69.0697	0	57.8092	0
																						650	1023.74	4.96397	650	33.051	0.158767		257.129	0	255.158	0		69.0698	0	57.8093	0
																						652	1029.19	4.99043	652	31.0408	0.149111		257.13	0	255.159	0		69.0699	0	57.8094	0
																						654	1013.04	4.91209	654	23.3878	0.112348		257.131	0	255.16	0		69.0701	643.327	57.8095	0
																						656	978.33	4.7438	656	19.2857	0.0926427		257.132	81.9496	255.226	0		69.0702	1389.18	57.8096	466.421
																						658	941.447	4.56495	658	21.0204	0.100976		257.133	0	255.226	0		69.0704	4220.5	57.8097	1180.99
																						660	1026.09	4.97537	660	30.7653	0.147787		257.134	0	255.227	0		69.0705	14045.3	57.8098	1608.56
																						662	1027.29	4.9812	662	29.4388	0.141415		257.135	0	255.228	0		69.0706	31218.2	57.8099	1617.46
																						664	1027.1	4.98026	664	27.9286	0.134161		257.136	0	255.229	1480.77		69.0708	49926.3	57.81	1174.85
																						666	1027.56	4.98252	666	28.7347	0.138033		257.137	0	255.23	1922.97		69.0709	54780.2	57.8102	418.765
																						668	1025.42	4.97212	668	27.3367	0.131317		257.138	931.4	255.231	1507.73		69.071	37878.9	57.8103	0
																						670	1025.15	4.9708	670	30.2959	0.145532		257.139	1687.57	255.232	556.558		69.0712	20068.9	57.8104	0
																						672	1020.19	4.94679	672	28	0.134504		257.14	1383.79	255.233	0		69.0713	5820.62	57.8105	0
																						674	1014.16	4.91751	674	29.7755	0.143033		257.141	630.41	255.234	0		69.0714	1127.85	57.8106	0
																						676	1012.94	4.91162	676	31.2551	0.15014		257.142	0	255.235	0		69.0716	271.725	58.1727	0
																						678	1012.92	4.91153	678	28.6429	0.137592		257.143	0	255.236	0		69.0717	34.8	58.1728	0
																						680	1010.84	4.90146	680	27.3878	0.131563		257.144	0	256.112	0		69.0718	0	58.1729	0
																						682	1010.57	4.90014	682	27.551	0.132347		257.145	0	256.112	0		69.072	0	58.173	0
																						684	1007.83	4.88681	684	25.8571	0.12421		257.163	0	256.113	0		69.0721	0	58.1731	399.804
																						686	1007.16	4.88357	686	23.949	0.115044		257.164	0	256.114	0		69.0723	0	58.1732	1105.37
																						688	1005.75	4.87674	688	21.5	0.10328		257.165	0	256.115	1239.09		73.8668	0	58.1733	1588.56
																						690	1000.85	4.85301	690	22.051	0.105926		257.166	0	256.116	2215.48		73.8669	0	58.1734	1629.52
																						692	998	4.83917	692	26.0816	0.125288		257.167	68.4642	256.117	2548.38		73.8671	0	58.1735	1173.51
																						694	994.146	4.82048	694	27.1531	0.130435		257.168	717.482	256.118	2331.35		73.8672	0	58.1736	441.036
																						696	990.553	4.80307	696	27.0204	0.129798		257.169	714.746	256.119	1724.34		73.8674	684.937	58.1737	0
																						698	985.379	4.77797	698	24.8469	0.119357		257.17	0	256.12	982.854		73.8675	1218.55	58.1738	0
																						700	984.34	4.77294	700	21.8265	0.104848		257.171	1274.45	256.121	0		73.8677	1462.24	58.1739	0
																						702	980.039	4.75208	702	22.3367	0.107299		257.172	3988.3	256.122	0		73.8678	1367.24	58.174	0
																						704	974.65	4.72595	704	21.3265	0.102446		257.173	10708.4	256.123	0		73.868	1008.03	60.0448	0
																						706	964.495	4.67671	706	21.6939	0.104211		257.174	11762.3	256.124	0		73.8681	151.238	60.0449	0
																						708	954.165	4.62662	708	16.1837	0.0777416		257.175	7703.02	256.259	0		73.8683	0	60.045	0
																						710	951.689	4.61462	710	18.949	0.0910253		257.176	2955.82	256.26	0		73.8684	0	60.0451	0
																						712	943.699	4.57587	712	13.8673	0.0666144		257.177	192.754	256.261	0		73.8686	0	60.0452	216.768
																						714	945.262	4.58345	714	17.7755	0.0853882		257.178	0	256.262	0		73.8687	0	60.0453	415.194
																						716	934.952	4.53346	716	14.7551	0.0708791		257.179	0	256.263	101.995		74.0963	0	60.0454	514.486
																						718	932.884	4.52343	718	15.4082	0.0740164		257.18	0	256.264	83.4601		74.0964	0	60.0455	428.23
																						720	929.553	4.50728	720	15.7143	0.0754868		257.181	0	256.265	227.005		74.0966	0	60.0456	218.539
																						722	929.32	4.50615	722	13.9184	0.0668598		257.205	0	256.266	104.031		74.0967	0	60.0458	39.3302
																						724	928.738	4.50333	724	14.2041	0.0682322		257.206	0	256.267	0		74.0969	48.6869	60.0459	0
																						726	920.67	4.46421	726	12.8571	0.0617617		257.207	0	256.268	0		74.097	945.266	60.046	0
																						728	918.825	4.45526	728	12.8367	0.0616637		257.208	0	256.269	0		74.0972	1190.3	60.0461	0
																						730	911.262	4.41859	730	16.1735	0.0776926		257.209	2415.96	256.27	0		74.0973	1668.46	60.0462	0
																						732	905.757	4.3919	732	10.7959	0.0518603		257.21	5726.25	256.947	0		74.0975	422.579	60.0805	0
																						734	899.146	4.35984	734	9.2143	0.0442627		257.211	7937.71	256.948	0		74.0976	0	60.0806	0
																						736	890.252	4.31672	736	13.602	0.0653399		257.212	7773.68	256.949	0		74.0978	0	60.0807	0
																						738	882.738	4.28028	738	14.2653	0.0685262		257.213	5080.05	256.95	0		74.0979	0	60.0809	0
																						740	874.582	4.24074	740	12.5816	0.0604382		257.214	1359.39	256.951	352.475		74.0981	0	60.081	177.557
																						742	868.223	4.2099	742	11.8469	0.056909		257.215	0	256.952	1104.66		74.9391	0	60.0811	292.122
																						744	867.65	4.20712	744	7.6735	0.0368612		257.216	0	256.953	2511.01		74.9393	0	60.0812	0
																						746	858.825	4.16433	746	9.949	0.047792		257.217	0	256.954	4038.61		74.9394	0	60.0813	0
																						748	850.961	4.1262	748	8.8367	0.0424489		257.218	13.2551	256.955	5035.13		74.9396	0	60.0814	0
																						750	848.67	4.11509	750	4.5408	0.0218126		257.219	518.301	256.956	5132.68		74.9398	504.491	60.0815	0
																						752	842.039	4.08294	752	2.7143	0.0130387		257.22	0	256.957	4080.25		74.9399	1199.47	60.4891	0
																						754	839.981	4.07296	754	1.6939	0.00813699		257.221	0	256.958	2760.08		74.9401	1682.78	60.4892	0
																						756	834.67	4.04721	756	3.898	0.0187248		257.222	0	256.959	498.524		74.9402	1625.72	60.4893	0
																						758	821.942	3.98549	758	2.4388	0.0117153		257.223	0	256.96	0		74.9404	1067.28	60.4894	0
																						760	811.553	3.93512	760	0.2551	0.00122542		257.261	0	256.961	0		74.9405	260.11	60.4895	299.918
																						762	804.573	3.90127	762	0.1327	0.000637451		257.262	0	256.962	0		74.9407	0	60.4896	1046.34
																						764	798.699	3.87279	764	0	0		257.263	0	256.963	0		74.9408	0	60.4897	1620.8
																						766	791.078	3.83583	766	0	0		257.264	0	257.093	0		74.941	0	60.4898	1738.7
																						768	782.864	3.79601	768	0	0		257.265	2125.54	257.094	0		74.9411	0	60.49	1301.79
																						770	779.233	3.7784	770	0	0		257.266	5393.14	257.095	0		77.0383	0	60.4901	539.806
																						772	768.65	3.72709	772	0	0		257.267	7624.5	257.096	0		77.0384	0	60.4902	0
																						774	761.922	3.69446	774	0	0		257.268	7581.27	257.097	1200.92		77.0386	0	60.4903	0
																						776	758.204	3.67643	776	0	0		257.269	5336.16	257.098	2626.17		77.0387	0	60.4904	0
																						778	751.602	3.64442	778	0	0		257.27	1794.88	257.099	3466.02		77.0389	615.491	60.4905	0
																						780	744.252	3.60878	780	0	0		257.271	0	257.1	2972.86		77.0391	1433.56	61.0396	0
																						782	736.039	3.56896	782	0	0		257.272	0	257.101	1443.21		77.0392	2109.19	61.0397	0
																						784	724.437	3.5127	784	0	0		257.273	0	257.102	41.8706		77.0394	2389.29	61.0399	0
																						786	713.65	3.4604	786	0	0		257.274	0	257.103	0		77.0396	2082.74	61.04	0
																						788	705.806	3.42236	788	0	0		258.172	0	257.104	0		77.0397	1341.31	61.0401	304.388
																						790	700.301	3.39567	790	0	0		258.173	0	257.105	0		77.0399	382.325	61.0402	1110.32
																						792	690.738	3.3493	792	0	0		258.174	0	257.106	0		77.04	0	61.0403	1725.59
																						794	680.408	3.29921	794	0	0		258.175	0	257.118	0		77.0402	0	61.0404	1918.47
																						796	674.524	3.27068	796	0	0		258.176	591.503	257.119	0		77.0404	0	61.0405	1611.59
																						798	668.709	3.24248	798	0	0		258.177	1670.1	257.12	0		77.0405	0	61.0407	849.791
																						800	657.913	3.19013	800	0	0		258.178	1506.1	257.121	0		78.7279	0	61.0408	0
																													258.179	206.765	257.122	26.685		78.7281	0	61.0409	0
																													258.18	0	257.123	95.531		78.7282	0	61.041	0
																													258.181	0	257.124	1548.12		78.7284	0	61.0411	0
																													258.182	0	257.125	2723.41		78.7286	377.469	63.6338	0
																													258.183	0	257.126	2656.92		78.7287	966.571	63.6339	0
																													258.947	0	257.127	695.401		78.7289	1422.25	63.6341	0
																													258.948	0	257.128	0		78.7291	1547.91	63.6342	0
																													258.949	0	257.129	809.622		78.7292	1258.51	63.6343	127.547
																													258.95	0	257.13	891.665		78.7294	440.102	63.6344	761.673
																													258.951	1418.1	257.131	139.081		78.7296	0	63.6345	1586.42
																													258.952	2358.75	257.132	892.165		78.7297	0	63.6347	2098.3
																													258.953	2449.2	257.133	0		78.7299	0	63.6348	1968.31
																													258.954	1598.19	257.134	0		78.7301	0	63.6349	1307.75
																													258.955	197.753	257.135	0		79.0536	0	63.635	535.918
																													258.956	0	257.136	0		79.0537	0	63.6352	0
																													258.957	0	257.137	0		79.0539	0	63.6353	0
																													258.958	0	257.138	0		79.0541	0	63.6354	0
																													258.959	0	257.139	342.377		79.0542	130.865	63.6355	0
																													259.107	0	257.14	1102.72		79.0544	1212.91	65.0259	0
																													259.108	0	257.141	241.354		79.0546	5373.93	65.026	0
																													259.109	0	257.142	0		79.0547	15212	65.0261	0
																													259.11	0	257.143	0		79.0549	28509.7	65.0263	0
																													259.111	668.608	257.144	0		79.0551	38399.9	65.0264	144.361
																													259.112	1786.47	257.145	0		79.0552	34957.3	65.0265	1006.06
																													259.113	1967.47	257.163	0		79.0554	22626.3	65.0266	1586.64
																													259.114	1556.41	257.164	0		79.0556	10244.7	65.0268	1712.83
																													259.115	977.192	257.165	0		79.0557	3004.8	65.0269	1294.49
																													259.116	139.447	257.166	0		79.0559	851.863	65.027	619.954
																													259.117	0	257.167	834.578		79.0561	212.899	65.0271	0
																													259.118	0	257.168	1289.75		79.0562	0	65.0273	0
																													259.119	0	257.169	2021.06		79.0564	0	65.0274	0
																													259.12	502.957	257.17	3701.24		79.0566	0	65.0275	0
																													259.121	1438.51	257.171	6591.74		79.0567	0	65.0384	0
																													259.122	1513.38	257.172	7655.71		79.9705	0	65.0386	0
																													259.123	1403.35	257.173	5977		79.9706	0	65.0387	0
																													259.124	1114.04	257.174	3037.27		79.9708	0	65.0388	0
																													259.125	697.509	257.175	753.842		79.971	0	65.0389	0.535162
																													259.126	0	257.176	0		79.9711	397.568	65.0391	752.511
																													259.127	0	257.177	0		79.9713	985.453	65.0392	3027.2
																													259.128	0	257.178	0		79.9715	1320.42	65.0393	6679.64
																													259.129	2008.23	257.179	0		79.9717	1280.88	65.0394	10597.4
																													259.13	4774.5	257.214	0		79.9718	889.403	65.0396	11667
																													259.131	6719.75	257.215	0		79.972	291.554	65.0397	8071.92
																													259.132	7824.47	257.216	0		79.9722	0	65.0398	4229.9
																													259.133	7038.64	257.217	0		79.9723	0	65.0399	976.322
																													259.134	5031.92	257.218	254.622		79.9725	0	65.0401	0
																													259.135	3697.94	257.219	554.151		79.9727	0	65.0402	0
																													259.136	781.518	257.22	2171.03		80.0616	0	65.0403	0
																													259.137	0	257.221	3446.94		80.0618	0	65.0404	0
																													259.138	0	257.222	3165.66		80.0619	0	67.0539	0
																													259.139	0	257.223	1344.04		80.0621	0	67.054	0
																													259.14	0	257.224	0		80.0623	226.467	67.0542	0
																													259.141	0	257.225	0		80.0625	848.507	67.0543	0
																													259.142	0	257.226	0		80.0626	1713.07	67.0544	964.92
																													259.143	0	257.227	0		80.0628	2399.07	67.0546	2393.36
																													259.144	115.866	258.132	0		80.063	2473.23	67.0547	8444.31
																													259.145	1173.51	258.133	0		80.0631	1883.69	67.0548	27912.4
																													259.146	333.667	258.134	0		80.0633	1002.74	67.055	55330.5
																													259.147	0	258.135	0		80.0635	271.107	67.0551	84144.4
																													259.148	0	258.136	1233.33		80.0636	0	67.0552	82006.6
																													259.149	0	258.137	3888.54		80.0638	0	67.0553	52519.1
																													259.15	879.109	258.138	6794.18		80.064	0	67.0555	24798.1
																													259.151	2249.95	258.139	7852.13		80.0642	0	67.0556	6593.63
																													259.152	2270.66	258.14	6370.35		80.4703	0	67.0557	1419.34
																													259.153	2030.32	258.141	3681.14		80.4705	0	67.0559	964.032
																													259.154	199.215	258.142	869.323		80.4707	0	67.056	610.343
																													259.155	0	258.143	0		80.4708	0	67.0561	0
																													259.156	0	258.144	0		80.471	227.648	67.0563	0
																													259.157	0	258.145	0		80.4712	911.753	67.0564	0
																													259.158	0	258.146	0		80.4714	1391.34	67.0565	0
																													259.183	0	258.168	0		80.4715	1502.08	67.9142	0
																													259.184	0	258.169	0		80.4717	1193.4	67.9144	0
																													259.184	0	258.17	0		80.4719	449.905	67.9145	0
																													259.185	0	258.171	0		80.472	0	67.9146	0
																													259.186	721.743	258.172	267.249		80.4722	0	67.9148	16.1856
																													259.187	1966.76	258.173	950.39		80.4724	0	67.9149	714.457
																													259.188	4025.07	258.174	457.606		80.4726	0	67.915	1445.19
																													259.189	7389.03	258.175	1536.72		80.7733	0	67.9152	1835.27
																													259.19	10562.3	258.176	0		80.7735	0	67.9153	1639.91
																													259.191	10853.7	258.176	0		80.7736	0	67.9154	994.834
																													259.192	7523.47	258.177	0		80.7738	0	67.9156	21.4422
																													259.193	3145.61	258.178	0		80.774	419.61	67.9157	0
																													259.194	1258.32	258.273	0		80.7742	1006.35	67.9158	0
																													259.195	937.344	258.274	0		80.7743	1293.58	67.916	0
																													259.196	0	258.275	0		80.7745	1276.4	67.9161	0
																													259.197	0	258.276	0		80.7747	927.97	69.0694	0
																													259.198	0	258.277	247.541		80.7748	340.66	69.0696	0
																													259.199	0	258.278	519.085		80.775	0	69.0697	0
																													259.2	0	258.279	243.936		80.7752	0	69.0698	0
																													259.201	0	258.28	0		80.7754	0	69.07	725.28
																													259.202	0	258.281	0		80.7755	0	69.0701	2014.17
																													259.203	1169.8	258.282	0		81.069	0	69.0703	7208.7
																													259.204	3829.67	258.283	0		81.0691	0	69.0704	25297.1
																													259.205	5976.35	259.11	0		81.0693	0	69.0705	66733.3
																													259.206	6444.68	259.111	0		81.0695	0	69.0707	113441
																													259.207	4823.82	259.112	0		81.0697	203.726	69.0708	140706
																													259.208	1384.89	259.113	0		81.0698	763.978	69.0709	108372
																													259.209	0	259.114	1762.25		81.07	2856.59	69.0711	63345.4
																													259.21	0	259.114	3765.83		81.0702	10263.9	69.0712	21962.2
																													259.211	0	259.115	4691.06		81.0704	27404.9	69.0713	5633.71
																													259.212	0	259.116	3892.78		81.0705	51387.8	69.0715	1389.8
																													261.104	0	259.117	2308.51		81.0707	69341.3	69.0716	774.75
																													261.105	0	259.118	1281.63		81.0709	64196.3	69.0717	77.5301
																													261.106	0	259.119	116.831		81.071	41622.1	69.0719	0
																													261.107	0	259.12	0		81.0712	19440.6	69.072	0
																													261.108	432.569	259.121	0		81.0714	5617.65	69.0722	0
																													261.109	1797.97	259.122	0		81.0716	1153.58	69.0723	0
																													261.11	3291.5	259.123	0		81.0717	122.182	71.0855	0
																													261.111	4274.16	259.124	0		81.0719	0	71.0856	0
																													261.112	4099.77	259.125	346.791		81.0721	0	71.0857	0
																													261.113	2918.99	259.126	0		81.0723	0	71.0859	0
																													261.114	1442.89	259.127	0		81.0724	0	71.086	868.989
																													261.115	708.597	259.128	0		81.4602	0	71.0862	1841.71
																													261.116	0	259.129	0		81.4603	0	71.0863	2613.71
																													261.117	0	259.133	0		81.4605	0	71.0865	2742.77
																													261.118	0	259.134	0		81.4607	0	71.0866	2133.94
																													261.119	0	259.135	0		81.4609	327.509	71.0867	1158.99
																													261.129	0	259.136	0		81.461	926.584	71.0869	122.458
																													261.13	0	259.137	14.8216		81.4612	1328.79	71.087	0
																													261.131	0	259.138	519.73		81.4614	1341.47	71.0872	0
																													261.132	0	259.139	770.835		81.4616	950.277	71.0873	0
																													261.133	2801.44	259.14	702.305		81.4617	377.272	71.0875	0
																													261.134	5003.26	259.141	559.002		81.4619	0	71.1887	0
																													261.135	3467.34	259.142	1009.89		81.4621	0	71.1889	0
																													261.136	768.777	259.143	1525.93		81.4622	0	71.189	0
																													261.137	0	259.144	1275.42		81.4624	0	71.1892	0
																													261.138	0	259.145	636.747		83.0848	0	71.1893	669.665
																													261.139	0	259.146	92.4579		83.085	0	71.1895	1471.39
																													261.14	0	259.147	0		83.0852	0	71.1896	1938.97
																													261.146	0	259.148	971.583		83.0853	0	71.1897	1731.25
																													261.147	0	259.149	0		83.0855	154.029	71.1899	1010.21
																													261.148	0	259.15	0		83.0857	931.482	71.19	113.119
																													261.149	0	259.151	0		83.0859	3348.48	71.1902	0
																													261.15	609.791	259.152	0		83.0861	7983.73	71.1903	0
																													261.151	958.558	259.183	0		83.0862	13200.7	71.1905	0
																													261.152	0	259.184	0		83.0864	15747.3	71.1906	0
																													261.153	0	259.185	0		83.0866	12546.1	71.3448	0
																													261.154	0	259.186	0		83.0868	7029.83	71.345	0
																													261.155	0	259.187	13.7788		83.087	2634.86	71.3451	0
																													261.157	0	259.188	0		83.0871	515.938	71.3452	0
																													261.158	0	259.189	1048.36		83.0873	0	71.3454	785.137
																													261.159	0	259.19	1778.74		83.0875	0	71.3455	1665.29
																													261.16	0	259.191	898.605		83.0877	0	71.3457	2224.55
																													261.161	23422.4	259.192	0		83.0879	0	71.3458	2123.34
																													261.162	14339.2	259.193	0		84.0803	0	71.346	1454.13
																													261.163	2637.15	259.194	0		84.0804	0	71.3461	169.694
																													261.164	0	259.195	0		84.0806	0	71.3462	0
																													261.165	0	259.199	0		84.0808	0	71.3464	849.213
																													261.166	0	259.2	0		84.081	0.20293	71.3465	1642.32
																													261.167	0	259.201	0		84.0812	92.4499	71.3467	2210.83
																													261.214	0	259.202	0		84.0814	281.998	71.3468	2263.98
																													261.215	0	259.203	731.091		84.0815	382.76	71.347	1762.64
																													261.216	0	259.204	2235.26		84.0817	211.352	71.3471	973.303
																													261.217	0	259.205	3944.25		84.0819	0	71.3472	161.278
																													261.218	410.528	259.206	4896.23		84.0821	0	71.3474	0
																													261.219	1711.37	259.206	4430.89		84.0823	0	71.3475	0
																													261.22	3959.45	259.207	2786.18		84.0824	0	71.3477	0
																													261.221	6358.35	259.208	1035.44		85.7988	0	71.3478	0
																													261.222	7589.1	259.209	0		85.799	0	73.2877	0
																													261.223	6831.87	259.21	0		85.7992	0	73.2878	0
																													261.224	4255.61	259.211	0		85.7994	0	73.288	0
																													261.225	1010.15	259.212	0		85.7996	281.03	73.2881	0
																													261.226	0	260.138	0		85.7998	1001.21	73.2883	744.359
																													261.227	0	260.139	0		85.8	1426.52	73.2884	1552.68
																													261.228	0	260.14	0		85.8001	1433.86	73.2886	1924.75
																													261.229	0	260.141	0		85.8003	1009.19	73.2887	1649.49
																													261.907	0	260.142	61.7625		85.8005	411.357	73.2889	960.84
																													261.908	0	260.143	136.896		85.8007	0	73.289	207.039
																													261.909	0	260.144	0		85.8009	0	73.2892	0
																													261.91	0	260.145	0		85.8011	0	73.2893	0
																													261.911	1078.39	260.146	0		85.8013	0	73.2895	0
																													261.912	3013.07	260.147	0		88.1118	0	73.2896	0
																													261.913	3311.68	260.194	0		88.112	0	74.0962	0
																													261.914	2313.1	260.195	0		88.1122	0	74.0963	0
																													261.915	888.769	260.196	0		88.1124	0	74.0965	0
																													261.916	0	260.197	0		88.1126	243.972	74.0966	0
																													261.917	0	260.198	548.484		88.1127	793.567	74.0968	171.966
																													261.918	0	260.199	936.923		88.1129	1053.22	74.0969	725.776
																													261.919	0	260.2	868.688		88.1131	790.078	74.0971	967.38
																													262.042	0	260.201	0		88.1133	314.163	74.0972	1298.1
																													262.043	0	260.202	1157.6		88.1135	24.7828	74.0974	569.347
																													262.044	0	260.203	63.4682		88.1137	0	74.0975	0
																													262.045	0	260.204	0		88.1139	0	74.0977	0
																													262.046	13.416	260.205	0		88.1141	0	74.0978	0
																													262.047	0	260.206	0		88.1143	0	74.098	0
																													262.048	0	260.207	3.05689		89.2364	0	77.038	0
																													262.049	0	260.208	0		89.2366	0	77.0382	0
																													262.05	0	260.209	0		89.2368	0	77.0383	0
																													262.051	0	260.21	0		89.237	0	77.0385	0
																													262.052	0	260.211	0		89.2372	194.434	77.0386	286.593
																													262.053	1343.08	261.081	0		89.2374	981.755	77.0388	880.54
																													262.054	1392.86	261.082	0		89.2376	1488.27	77.039	2427.69
																													262.055	706.543	261.083	0		89.2378	1550.53	77.0391	4638.05
																													262.056	0	261.084	0		89.238	1125.1	77.0393	6674.48
																													262.057	0	261.085	165.803		89.2382	488.87	77.0394	6560.16
																													262.058	0	261.086	2838.81		89.2384	0	77.0396	4559.76
																													262.059	0	261.087	5543.24		89.2386	0	77.0398	2130.01
																													262.158	0	261.088	4066.26		89.2388	0	77.0399	736.775
																													262.159	0	261.089	2125.94		89.239	0	77.0401	165.234
																													262.16	0	261.09	240.247		91.053	0	77.0402	0
																													262.161	0	261.091	2941.27		91.0532	0	77.0404	0
																													262.162	6770.54	261.092	4494.23		91.0534	0	77.0406	0
																													262.163	6478.7	261.093	3998.22		91.0536	0	77.0407	0
																													262.164	3763.1	261.094	2468.68		91.0538	125.279	78.0462	0
																													262.165	800.099	261.095	778.863		91.054	1073.25	78.0463	0
																													262.166	0	261.096	0		91.0542	4301	78.0465	0
																													262.167	0	261.097	0		91.0545	14061.9	78.0467	0
																													262.168	0	261.098	0		91.0547	32456.2	78.0468	335.151
																													262.169	0	261.099	0		91.0549	50306.5	78.047	1144.58
																													262.238	0	261.13	0		91.0551	56289.3	78.0472	1972.97
																													262.239	0	261.131	0		91.0553	40334.4	78.0473	2267.77
																													262.24	0	261.132	0		91.0555	21775.2	78.0475	1863.65
																													262.241	0	261.133	0		91.0557	6931.94	78.0476	1068.25
																													262.242	18.6464	261.134	137.467		91.0559	1782.99	78.0478	289.582
																													262.243	0	261.135	0		91.0561	335.85	78.048	0
																													262.244	0	261.136	0		91.0563	0	78.0481	0
																													262.245	0	261.137	0		91.0565	0	78.0483	0
																													262.246	0	261.138	0		91.0567	0	78.0485	0
																													262.247	0	261.139	0		91.0569	0	78.5014	0
																													262.248	0	261.14	0		91.9366	0	78.5015	0
																													262.249	0	261.141	0		91.9368	0	78.5017	0
																													262.25	0	261.142	3470.38		91.937	0	78.5019	0
																													262.251	90.5309	261.143	4600.18		91.9373	0	78.502	418.723
																													262.252	694.278	261.144	1009.81		91.9375	457.815	78.5022	1207.8
																													262.253	1051.04	261.145	0		91.9377	1829.07	78.5023	1852.61
																													262.254	707.889	261.146	0		91.9379	2914.19	78.5025	1922.88
																													262.255	0	261.147	0		91.9381	2857.99	78.5027	1371.21
																													262.256	0	261.148	0		91.9383	1806.93	78.5028	439.487
																													262.257	0	261.149	0		91.9385	544.739	78.503	0
																													262.258	0	261.15	0		91.9387	0	78.5032	0
																													263.151	0	261.151	1013.09		91.9389	0	78.5033	0
																													263.153	0	261.152	0		91.9391	0	78.5035	0
																													263.154	0	261.153	0		91.9393	0	79.0534	0
																													263.155	0	261.154	2293.96		92.0613	0	79.0536	0
																													263.156	16535.9	261.155	19813.1		92.0615	0	79.0538	0
																													263.157	25220.4	261.156	21271		92.0617	0	79.0539	0
																													263.158	23518.3	261.157	8304.87		92.062	0	79.0541	997.456
																													263.159	11353.8	261.158	0		92.0622	80.9873	79.0543	2968.45
																													263.16	6358.23	261.159	0		92.0624	737.361	79.0544	8767.53
																													263.161	14937.1	261.16	0		92.0626	1868.23	79.0546	27341
																													263.162	24655.1	261.161	0		92.0628	3062.01	79.0548	57003.7
																													263.163	24886.8	261.162	0		92.063	3451.19	79.0549	86553.3
																													263.164	13589.4	261.163	5784.16		92.0632	2669.73	79.0551	91587.5
																													263.165	874.652	261.164	5210.06		92.0634	1311.05	79.0553	66748.8
																													263.166	0	261.165	2439.61		92.0636	319.214	79.0554	34611.3
																													263.167	0	261.166	325.764		92.0638	0	79.0556	12055.2
																													263.168	0	261.167	0		92.0641	0	79.0558	2986.6
																													263.169	0	261.168	0		92.0643	0	79.0559	1092.28
																													263.229	0	261.169	0		92.0645	0	79.0561	785.726
																													263.23	0	261.17	0		93.0688	0	79.0563	269.423
																													263.231	0	261.213	0		93.069	0	79.0564	0
																													263.232	0	261.214	0		93.0692	0	79.0566	0
																													263.233	209.884	261.215	0		93.0695	0	79.0568	0
																													263.235	371.25	261.216	0		93.0697	409.251	79.0569	0
																													263.236	0	261.217	652.74		93.0699	5731.45	80.0618	0
																													263.237	0	261.218	1692.46		93.0701	18714.3	80.062	0
																													263.238	0	261.219	3092.65		93.0703	39908.3	80.0622	0
[truncated: 24,649 more rows]

## Sheet: betacryptoxanthin
Bdh1l gene expression is a potential molecular factor in the evolution of carotenoid-based color diversity of cichlid fishes
[truncated: 30,073 more rows]

[truncated: 5 more sheets: canthaxanthin, lutein, tunaxanthin, lutein-like 1, rhodoxanthin]
