# Supplementary material for: Bdh1l Gene Expression Is a Potential Molecular Factor in the Evolution of Carotenoid‐Based Colour Diversity of Cichlid Fishes
Source: Mol Ecol. 2025 Aug 20;34(18):e70065. doi: 10.1111/mec.70065 (PMC12421482; doi:10.1111/mec.70065)
Supplement: Supplementary file 1 — Data S1: mec70065‐sup‐0001‐Supinfo.docx. [file MEC-34-e70065-s001.zip › 3_Supplementary Information Table S2.xlsx]

## Sheet: BUSCO
Bdh1l gene expression is a potential molecular factor in the evolution of carotenoid-based color diversity of cichlid fishes
Pooja Singh, Angelika Ziegelbecker, Christoph Hahn, Walter Goessler, Ronald A. Glabonjat, Ehsan Pashay Ahi, Kristina M. Sefc
Comparison between current (Singh et al.) and previous analysis (Ahi et al. 2020a)
# BUSCO version is: 5.2.1
# The lineage dataset is: vertebrata_odb10 (Creation date: 2024-01-08, number of genomes: 67, number of BUSCOs: 3354)
# BUSCO was run in mode: transcriptome
# Dependencies and versions:
# hmmsearch: 3.1
# metaeuk: 4.a0f584d
	Ahi et al. 2020a 1		Fischer et al. 2021 2
Complete BUSCOs (C)	2777	82.7967	3231	96.3327
Complete and single-copy BUSCOs (S)	2739	81.6637	2380	70.96
Complete and duplicated BUSCOs (D)	38	1.13298	851	25.3727
Fragmented BUSCOs (F)	275	8.19917	54	1.61002
Missing BUSCOs (M)	302	9.00417	69	2.05725
Total BUSCO groups searched	3354		3354
1	de novo transcriptome assembly by Ahi et al. 2020a
2	T. moorii reference genome (Fischer et al. 2021), used as reference in the current study

## Sheet: mapping_rate
Bdh1l gene expression is a potential molecular factor in the evolution of carotenoid-based color diversity of cichlid fishes
Pooja Singh, Angelika Ziegelbecker, Christoph Hahn, Walter Goessler, Ronald A. Glabonjat, Ehsan Pashay Ahi, Kristina M. Sefc
Comparison between current (Singh et al.) and previous analysis (Ahi et al. 2020a)
Taxon	Color	Sample ID	Percent reads uniquely mapped to T.moorii reference genome (RNA STAR)	Percent reads uniquely mapped to Ahi et al. 2020a transcriptome assembly (Kallisto)	Percent reads pseudoaligned to Ahi et al. 2020a transcriptome assembly (Kallisto)
AhR	red	AhR1	80.11	18.1	83.9
AhR	red	AhR2	82.27	17.6	82.4
AhR	red	AhR3	83.36	17.8	82.7
AhR	red	AhR4	83.17	16.7	83.4
AhR	red	AhR5	79.97	16	83.6
AhR	red	AhR6	74.78	15.1	85.1
AbY	yellow	AbY1	79.85	17.6	82.3
AbY	yellow	AbY2	81.32	17.9	83.6
AbY	yellow	AbY3	80.83	18.7	81.8
AbY	yellow	AbY4	82.33	18.7	81.6
AbY	yellow	AbY5	83	16	82.1
AbY	yellow	AbY6	76.86	17.6	83.1
TbR	red	TbR1	83.43	16	84.6
TbR	red	TbR2	83.03	16.3	84.3
TbR	red	TbR3	81.33	15.6	83.5
TbR	red	TbR4	82.72	16	84.6
TbR	red	TbR5	84.43	16.4	86.3
TbR	red	TbR6	84.48	15.6	85.7
TbY	yellow	TbY1	82.12	16.6	84.4
TbY	yellow	TbY2	82.91	16.4	84.4
TbY	yellow	TbY3	82.83	16.6	84.4
TbY	yellow	TbY4	82.99	16.2	85.6
TbY	yellow	TbY5	83.12	16.3	85
TbY	yellow	TbY6	83.14	16.4	83.7
TmR	red	TmR1	83.62	16.8	84
TmR	red	TmR2	83.24	16.5	83.2
TmR	red	TmR3	82.57	15.6	83.7
TmR	red	TmR4	84.54	16.1	85.1
TmR	red	TmR5	83.96	16.3	85.3
TmR	red	TmR6	83.95	16.1	84.2
TmY	yellow	TmY1	81.9	15.9	82.6
TmY	yellow	TmY2	84.5	16.3	85.1
TmY	yellow	TmY3	82.91	15.5	83
TmY	yellow	TmY4	83.33	15.4	84.1
TmY	yellow	TmY5	85.12	15.8	85.3
TmY	yellow	TmY6	83.9	15.5	82.7
		Average	82.4422	16.5	83.9
		LT mapping average	83.3363
		LM mapping average	80.6542
Statistical comparison of mapping rates (percent reads uniquely mapped to T.moorii reference genome (RNA STAR)) between taxa: GLS model and post-hoc test
library(nlme)
library(emmeans)
model <- gls(mapping.rate ~ Taxon, weights = varIdent(form = ~1|Taxon)) #models mapping rates per taxon, accounting for unequal variances
emmeans(model, pairwise ~ Taxon) # post-hoc test for pairwise differences
Taxon	emmean	SE	df	lower.CL	upper.CL
AbY	80.7	0.891	5	78.41	82.99
AhR	80.61	1.31	4.99	77.24	83.98
TbR	83.24	0.481	5	82	84.47
TbY	82.85	0.154	5	82.46	83.25
TmR	83.65	0.278	5	82.93	84.36
TmY	83.61	0.471	5	82.4	84.82
contrast	estimate	SE	df	t.ratio	p.value
AbY - AhR	0.0883	1.58	8.8	0.056	1
AbY - TbR	-2.5383	1.01	7.69	-2.506	0.2306
AbY - TbY	-2.1533	0.904	5.3	-2.381	0.304
AbY - TmR	-2.9483	0.933	5.96	-3.159	0.1233
AbY - TmY	-2.9117	1.01	7.59	-2.889	0.1429
AhR - TbR	-2.6267	1.4	6.31	-1.881	0.4847
AhR - TbY	-2.2417	1.32	5.13	-1.699	0.5817
AhR - TmR	-3.0367	1.34	5.44	-2.267	0.3388
AhR - TmY	-3	1.39	6.26	-2.154	0.3677
TbR - TbY	0.385	0.505	6.01	0.762	0.9649
TbR - TmR	-0.41	0.556	7.99	-0.738	0.971
TbR - TmY	-0.3733	0.673	9.99	-0.554	0.992
TbY - TmR	-0.795	0.318	7.82	-2.503	0.2302
TbY - TmY	-0.7583	0.495	6.06	-1.531	0.6613
TmR - TmY	0.0367	0.547	8.1	0.067	1

## Sheet: numberofgenes
Bdh1l gene expression is a potential molecular factor in the evolution of carotenoid-based color diversity of cichlid fishes
Pooja Singh, Angelika Ziegelbecker, Christoph Hahn, Walter Goessler, Ronald A. Glabonjat, Ehsan Pashay Ahi, Kristina M. Sefc
Comparison between current (Singh et al.) and previous analysis (Ahi et al. 2020a)
Ahi et al. 2020a (Trinity transcriptome assembly + Kallisto)
~134,000 genes
Singh et al., current study (T. moorii reference genome + RNAstar + stringtie)
34,305 genes
